# Supplementary material for: Yeast Phenomics: An Experimental Approach for Modeling Gene Interaction Networks that Buffer Disease
Source: Genes (Basel). 2015 Feb 6;6(1):24–45. doi: 10.3390/genes6010024 (PMC4377832; doi:10.3390/genes6010024)
Supplement: Supplementary File 1 [file genes-06-00024-s001.zip]

Archive with 3 entries (2 files):
- genes-63849-supplementary/
- genes-63849-supplementary/Supplemental Data File 1.pdf
- genes-63849-supplementary/Supplemental Data File 2.xlsx
