# Supplementary material for: Yeast Phenomics: An Experimental Approach for Modeling Gene Interaction Networks that Buffer Disease
Source: Genes (Basel). 2015 Feb 6;6(1):24–45. doi: 10.3390/genes6010024 (PMC4377832; doi:10.3390/genes6010024)
Supplement: Supplementary File 1 [file genes-06-00024-s001.zip › genes-63849-supplementary/Supplemental Data File 2.xlsx]

## Sheet: readme
The REMc worksheet includes the REMc results.
The GTF worksheet includes the GTF results for all REMc clusters.
REMc is is described in detail in Reference 12 and additional information available by contacting authors.
The L and K worksheets contain the CPP shift and interaction data that was clustered, as described in methods.

## Sheet: REMc
	Cluster ID	size	LL	GOid_z	clustering Round 0 #GO Terms	Cluster ID	size	LL	GOid_z	clustering Round 1 #GO Terms	Cluster ID	size	LL	GOid_z	clustering Round 2 #GO Terms	Cluster ID	size	LL	GOid_z	clustering Round 3 #GO Terms	Cluster ID	size	LL	GOid_z	clustering Round 4 #GO Terms	Cluster ID	size	LL	GOid_z	clustering Round 5 #GO Terms	Cluster ID	size	LL	GOid_z	clustering Round 6 #GO Terms
	0-0-0	6112	-52.1206	-42.3979	226	1-0-0	456	-53.2999	19.7586	0	2-0.0-0	24	-56.1836	7.20575	0	3-0.0.8-0	38	-42.0404	5.00945	0	4-0.1.1.0-0	9	50.955	7.35287	3	5-0.2.4.4.2-0	25	85.4036	9.62686	25	6-0.2.4.4.4.1-0	13	87.9412	5.00684	3
						1-0-1	206	-57.3397	32.8629	40	2-0.0-1	75	-53.4619	9.81084	0	3-0.0.8-1	29	-39.0996	4.52663	0	4-0.1.1.0-1	19	42.5064	7.18178	6	5-0.2.4.4.2-1	17	86.3216	5.39855	9	6-0.2.4.4.4.1-1	16	86.3842	8.82437	8
						1-0-2	308	61.6126	55.2026	79	2-0.0-10	37	-50.6012	9.22272	0	3-0.1.0-0	8	-70.5679	3.34078	9	4-0.1.1.1-0	5	43.0188	2.09464	0	5-0.2.4.4.4-0	15	83.2169	4.90272	1
						1-0-3	1113	-53.9902	39.7013	20	2-0.0-2	29	-61.1098	11.1615	2	3-0.1.0-1	11	-71.6068	7.14926	0	4-0.1.1.1-1	8	40.3891	7.55575	0	5-0.2.4.4.4-1	29	86.3003	11.2574	12
						1-0-4	168	-65.4907	24.8389	42	2-0.0-3	50	-54.0456	5.46423	0	3-0.1.1-0	28	44.5791	10.4486	10	4-0.2.4.2-0	22	78.8488	7.09551	1	5-0.5.17.0.0-0	27	-23.1039	1.85115	0
						1-0-5	3861	-39.6069	-105.774	17	2-0.0-4	19	-58.968	7.26519	0	3-0.1.1-1	13	40.6853	7.22024	3	4-0.2.4.2-1	18	78.2324	9.96183	5	5-0.5.17.0.0-1	15	-22.2953	4.49262	11
											2-0.0-5	10	-62.8339	5.79599	0	3-0.1.2-0	7	9.95536	7.73266	10	4-0.2.4.2-2	14	77.6172	8.39633	0	5-0.5.17.1.2-0	23	-23.7565	7.66719	3
											2-0.0-6	11	-51.5302	3.59238	0	3-0.1.2-1	1	206.345	-0.808697	0	4-0.2.4.4-0	16	81.5397	8.14263	12	5-0.5.17.1.2-1	24	-24.2475	5.63202	0
											2-0.0-7	59	-44.7072	11.3477	0	3-0.1.2-2	4	12.0675	3.88636	14	4-0.2.4.4-1	20	82.2236	4.43597	6
											2-0.0-8	67	-41.4464	6.79661	0	3-0.1.3-0	12	-57.5342	7.98825	2	4-0.2.4.4-2	42	85.1294	13.8268	28
											2-0.0-9	75	-50.0103	7.82316	0	3-0.1.3-1	13	-58.2607	6.53991	8	4-0.2.4.4-3	24	82.3886	8.42385	7
											2-0.1-0	19	-71.85	7.72169	0	3-0.1.3-2	17	-63.9715	9.05597	0	4-0.2.4.4-4	44	84.3843	13.4082	15
											2-0.1-1	41	40.8444	14.2514	9	3-0.2.4-0	16	73.449	10.5124	26	4-0.2.4.4-5	6	82.8994	5.42298	0
											2-0.1-2	12	-0.175277	8.14803	11	3-0.2.4-1	30	73.405	8.69305	1	4-0.2.4.4-6	16	80.1409	4.23298	18
											2-0.1-3	42	-61.448	14.5119	9	3-0.2.4-2	54	77.261	17.084	21	4-0.3.7.0-0	20	-40.6436	6.00265	0
											2-0.1-4	16	-31.7354	5.72512	1	3-0.2.4-3	12	72.6814	8.54855	10	4-0.3.7.0-1	24	-43.1767	5.55172	0
											2-0.1-5	21	-73.7531	9.21182	29	3-0.2.4-4	168	81.21	37.6716	49	4-0.4.4.1-0	30	-64.2337	12.9747	6
											2-0.1-6	55	-61.34	17.3857	21	3-0.3.0-0	29	-44.6311	6.50934	0	4-0.4.4.1-1	4	-58.5127	5.29943	13
											2-0.2-0	15	67.1241	4.32135	2	3-0.3.0-1	13	-49.6058	11.9469	3	4-0.5.13.0-0	20	-26.4861	12.3258	0
											2-0.2-1	3	42.2648	1.97093	0	3-0.3.1-0	26	-48.6538	5.78177	0	4-0.5.13.0-1	20	-30.0568	7.80002	13
											2-0.2-2	10	98.4952	6.80907	7	3-0.3.1-1	30	-47.2777	8.82898	0	4-0.5.13.1-0	14	-27.7417	7.82183	8
											2-0.2-4	280	76.5758	53.9252	74	3-0.3.1-2	31	-43.6706	5.852	0	4-0.5.13.1-1	17	-29.7294	9.41032	15
											2-0.3-0	42	-46.7873	12.0054	8	3-0.3.1-3	32	-38.4523	7.91281	0	4-0.5.14.0-0	18	-39.1356	4.94139	0
											2-0.3-1	119	-45.6325	13.2063	0	3-0.3.10-0	33	-48.3855	9.65196	0	4-0.5.14.0-1	23	-39.5354	7.87806	0
											2-0.3-10	76	-45.5086	10.7366	0	3-0.3.10-1	43	-42.1277	6.78465	0	4-0.5.17.0-0	42	-23.4646	4.76604	3
											2-0.3-11	64	-52.2767	10.1097	0	3-0.3.11-0	42	-51.2387	8.04301	0	4-0.5.17.0-1	40	-28.8177	8.7462	0
											2-0.3-12	46	-45.8494	6.01347	0	3-0.3.11-1	22	-52.4347	6.6191	0	4-0.5.17.1-0	41	-28.3935	8.50594	0
											2-0.3-13	75	-62.2824	11.703	2	3-0.3.15-0	49	-50.7658	12.7971	3	4-0.5.17.1-1	64	-28.8086	10.7209	0
											2-0.3-14	70	-51.0097	15.9257	10	3-0.3.15-1	35	-43.6083	10.7113	0	4-0.5.17.1-2	47	-24.6731	8.37074	0
											2-0.3-15	84	-48.4498	15.2318	0	3-0.3.3-0	23	-56.3171	7.82517	0	4-0.5.18.1-0	30	-28.3746	5.22673	0
											2-0.3-16	50	-52.049	13.0343	6	3-0.3.3-1	17	-54.2436	6.8484	4	4-0.5.18.1-1	39	-26.7537	4.66385	0
											2-0.3-2	42	-44.6725	2.25498	0	3-0.3.4-0	69	-54.5353	10.152	6	4-0.5.18.1-2	30	-34.5265	7.3498	3
											2-0.3-3	40	-56.1059	10.6775	8	3-0.3.4-1	33	-55.4112	8.44279	0	4-0.5.19.0-0	20	-33.1708	5.92219	0
											2-0.3-4	102	-55.4063	13.116	0	3-0.3.5-0	32	-50.4647	11.7668	6	4-0.5.19.0-1	31	-38.2134	6.34671	0
											2-0.3-5	55	-50.7927	16.5747	3	3-0.3.5-1	23	-49.6376	12.905	0	4-0.5.19.0-2	22	-31.12	9.86871	4
											2-0.3-6	67	-50.0003	15.5902	0	3-0.3.6-0	31	-49.3649	11.8235	1	4-0.5.20.1-0	26	-38.4364	4.13477	0
											2-0.3-7	89	-46.8962	10.5509	0	3-0.3.6-1	36	-49.3136	10.9104	0	4-0.5.20.1-1	36	-40.313	5.90322	1
											2-0.3-8	27	-49.124	8.77875	0	3-0.3.7-0	44	-42.7092	7.95747	0	4-0.5.25.1-0	30	-31.601	9.51098	4
											2-0.3-9	65	-47.3347	11.8463	16	3-0.3.7-1	45	-48.0853	7.38066	1	4-0.5.25.1-1	11	-33.2308	5.92702	0
											2-0.4-0	31	-51.6173	7.71235	1	3-0.3.9-0	22	-47.2589	8.69016	0	4-0.5.4.1-0	25	-40.6013	9.46661	0
											2-0.4-1	35	-67.4191	15.1938	54	3-0.3.9-1	23	-44.2407	3.18712	0	4-0.5.4.1-1	24	-38.0698	8.64485	0
											2-0.4-2	22	-69.9619	6.10919	8	3-0.3.9-2	20	-47.4615	6.88447	20	4-0.5.5.1-0	23	-27.0282	7.79849	0
											2-0.4-3	17	-53.8017	7.01315	0	3-0.4.0-0	11	-52.8823	5.95846	1	4-0.5.5.1-1	13	-26.3817	14.7245	3
											2-0.4-4	63	-65.2314	19.0618	20	3-0.4.0-1	20	-49.9206	5.04794	0	4-0.5.6.1-0	17	-26.1864	4.4796	0
											2-0.5-0	77	-38.2721	15.2988	1	3-0.4.4-0	29	-61.7265	11.9935	3	4-0.5.6.1-1	36	-27.3397	7.99827	1
											2-0.5-1	127	-43.2672	10.509	1	3-0.4.4-1	34	-63.9229	14.0274	11	4-0.5.6.1-2	16	-29.4053	5.82146	1
											2-0.5-10	138	-28.8366	15.7608	0	3-0.5.10-0	19	-29.8415	7.17139	0	4-0.5.7.0-0	83	-29.9889	6.21927	0
											2-0.5-11	73	-36.6763	12.1613	0	3-0.5.10-1	25	-27.0574	7.00495	0	4-0.5.7.0-1	49	-29.7705	11.7359	0
											2-0.5-12	54	-39.4168	9.36278	4	3-0.5.10-2	17	-27.7866	4.88795	0	4-0.5.7.1-0	28	-26.3006	8.94619	0
											2-0.5-13	71	-31.3063	20.1689	31	3-0.5.10-3	18	-24.3444	3.31736	0	4-0.5.7.1-1	31	-27.9719	6.46599	0
											2-0.5-14	110	-42.4215	14.1108	0	3-0.5.10-4	45	-27.383	14.2683	0	4-0.5.7.1-2	31	-27.2082	3.92364	0
											2-0.5-15	123	-40.2548	9.43886	0	3-0.5.10-5	14	-25.7737	1.09754	0	4-0.5.9.2-0	22	-26.4694	5.54359	0
											2-0.5-16	213	-28.1754	15.8604	0	3-0.5.13-0	40	-28.9569	14.0184	9	4-0.5.9.2-1	24	-26.6135	3.54991	0
											2-0.5-17	234	-29.9809	15.1463	0	3-0.5.13-1	31	-29.5165	12.8274	20
											2-0.5-18	170	-33.1826	14.3171	1	3-0.5.14-0	41	-40.0379	9.01546	0
											2-0.5-19	125	-38.9645	13.6272	0	3-0.5.14-1	69	-41.799	11.5869	1
											2-0.5-2	106	-41.5659	18.0868	3	3-0.5.16-0	109	-27.5674	13.0849	1
											2-0.5-20	109	-38.0158	13.4108	1	3-0.5.16-1	104	-27.5204	11.2497	0
											2-0.5-21	98	-39.483	10.3861	0	3-0.5.17-0	82	-27.5061	7.76969	0
											2-0.5-22	84	-37.3965	12.0407	0	3-0.5.17-1	152	-28.7467	14.3112	0
											2-0.5-23	163	-27.082	16.0951	0	3-0.5.18-0	71	-33.2	11.7976	2
											2-0.5-24	113	-45.8703	15.7704	3	3-0.5.18-1	99	-30.6617	9.47424	2
											2-0.5-25	174	-36.0378	20.0909	28	3-0.5.19-0	73	-35.7614	12.7213	1
											2-0.5-26	63	-34.7182	8.5801	0	3-0.5.19-1	52	-39.3524	6.96549	1
											2-0.5-27	113	-36.5394	10.8642	0	3-0.5.2-0	58	-39.265	17.3122	4
											2-0.5-28	60	-36.5632	10.2233	0	3-0.5.2-1	48	-42.8974	7.71078	2
											2-0.5-29	94	-30.4045	10.7437	0	3-0.5.20-0	47	-32.3174	12.3679	0
											2-0.5-3	69	-36.5876	14.4063	1	3-0.5.20-1	62	-40.1804	7.1217	0
											2-0.5-30	59	-40.5528	14.4106	34	3-0.5.21-0	12	-33.9754	2.58461	0
											2-0.5-31	86	-37.1689	7.53271	0	3-0.5.21-1	30	-39.8012	9.18868	0
																3-0.5.21-2	56	-38.8684	7.71581	1
											2-0.5-4	95	-41.822	16.0703	0	3-0.5.23-0	48	-24.5958	8.174	0
											2-0.5-5	102	-30.8018	19.8618	0	3-0.5.23-1	36	-25.335	9.81711	0
											2-0.5-6	153	-31.0938	12.6822	0	3-0.5.23-2	28	-25.9014	6.43612	0
											2-0.5-7	222	-31.2695	15.1506	0	3-0.5.23-3	19	-27.3065	5.62931	0
											2-0.5-8	138	-38.1958	13.5472	0	3-0.5.23-4	32	-25.9207	7.95182	0
											2-0.5-9	137	-29.593	11.538	1	3-0.5.24-0	36	-45.6323	12.2936	1
																3-0.5.24-1	77	-45.1223	11.8038	0
																3-0.5.25-0	41	-34.4611	6.74673	0
																3-0.5.25-1	41	-32.6165	10.7113	7
																3-0.5.25-2	48	-35.313	13.896	13
																3-0.5.25-3	44	-35.1242	10.6958	0
																3-0.5.26-0	32	-34.085	7.28199	0
																3-0.5.26-1	31	-34.0071	5.37372	0
																3-0.5.27-0	60	-38.2869	10.579	0
																3-0.5.27-1	53	-33.1975	5.85594	0
																3-0.5.28-0	32	-33.4041	7.55759	0
																3-0.5.28-1	28	-38.7363	6.53608	0
																3-0.5.29-0	20	-30.4606	4.38821	0
																3-0.5.29-1	22	-28.4208	5.68833	0
																3-0.5.29-2	16	-25.1804	2.61641	0
																3-0.5.29-3	13	-31.2843	4.72906	1
																3-0.5.29-4	23	-28.9762	7.25835	1
																3-0.5.3-0	33	-38.2732	9.96627	0
																3-0.5.3-1	36	-33.7917	11.2105	1
																3-0.5.4-0	46	-40.9374	9.9887	0
																3-0.5.4-1	49	-40.0514	13.6849	0
																3-0.5.5-0	32	-29.1992	5.66183	0
																3-0.5.5-1	36	-27.4379	15.069	0
																3-0.5.5-2	34	-31.1922	10.6155	0
																3-0.5.6-0	36	-28.1052	6.42119	0
																3-0.5.6-1	69	-28.5409	9.99262	0
																3-0.5.6-2	48	-31.5237	6.52646	0
																3-0.5.7-0	132	-30.5119	10.8047	0
																3-0.5.7-1	90	-28.2529	10.7868	0
																3-0.5.8-0	49	-37.2314	12.0309	0
																3-0.5.8-1	37	-33.0585	6.10919	0
																3-0.5.8-2	52	-39.9456	6.32343	0
																3-0.5.9-0	26	-27.0492	3.60238	0
																3-0.5.9-1	27	-27.7711	9.81213	0
																3-0.5.9-2	46	-27.2266	6.89795	0
																3-0.5.9-3	38	-28.7983	3.08256	0
net total # GO Terms (sum of total # GOTerms)					226(226)					145(198)					253(426)					294(488)					319(531)					325(546)					323(545)
increased # GO Terms										76					129					79					53					9					2
missed # GO Terms										157					21					38					28					3					4
increased GO Terms										0051236, 0035392, 0055067, 0070129, 0070681, 0033108, 0042278, 0097034, 0009060, 0050658, 0015988, 0010821, 0010822, 0051640, 0070127, 0007005, 0050657, 0043623, 0015992, 0006885, 0071428, 0007035, 0042773, 0006264, 0033617, 0051656, 0071426, 0008150, 0000372, 0006403, 0006405, 0033753, 0006119, 0006406, 0051452, 0051453, 0006461, 0000376, 0071166, 0017004, 0030004, 0046128, 0006418, 0042180, 005…					0045892, 0008652, 0033383, 0033384, 0008104, 0009066, 0009067, 0046033, 0033262, 0006566, 0006567, 0010558, 0030466, 0001009, 0040029, 0046451, 0044744, 0008380, 0009092, 0009090, 0034504, 0007067, 0006606, 0006974, 0006167, 0048285, 0048878, 0045814, 0034629, 0006184, 0051052, 0009408, 0046394, 0045934, 0006379, 0045132, 0034599, 0009088, 0009089, 0000122, 0009085, 0009086, 0051170, 0002181, 003…					0070071, 0051278, 0000070, 0051188, 0051053, 0009097, 0009423, 0043457, 0072521, 0060188, 0042278, 0009144, 0055072, 0010906, 0009119, 0010499, 0042592, 0043436, 0009068, 0070124, 0009116, 0048193, 0006733, 0006848, 0009069, 0044281, 0034243, 0009073, 0034067, 0009199, 0010675, 1901657, 0022900, 0036265, 0009082, 0006549, 0022403, 0051186, 0006038, 0070592, 0046128, 0000462, 0030001, 0055076, 000…					0044712, 0019323, 0043461, 0043244, 0030163, 0044107, 0009063, 0051603, 0042732, 0044248, 0045991, 0007026, 0044282, 0070189, 0019321, 0016054, 0007006, 0031114, 0007004, 0000723, 0006508, 0008652, 0060249, 0043467, 0046395, 0000436, 0070585, 0050667, 0051301, 0044257, 0010833, 0006782, 0072655, 0070058, 0000278, 0006278, 0046501, 0031331, 0046365, 1901575, 0070272, 0030261, 0031124, 1901565, 000…					0044801, 0031111, 0031110, 0043242, 0061025, 1901879, 0042144, 0051494, 1901880					0060255, 0051246
missed GO Terms										0019222, 0045892, 0006325, 0030163, 0051276, 0051234, 0006366, 0008104, 0051603, 0009117, 0019752, 0006508, 0061024, 0034613, 0010556, 0031323, 0010558, 0018130, 1901362, 1901361, 0055114, 0005975, 0043632, 0048523, 0009653, 1901565, 0010646, 0034622, 0022414, 0060255, 0006511, 0046907, 0006281, 0022413, 0046394, 0051186, 0045934, 0044271, 0042221, 0019438, 0043436, 0048193, 0044281, 0044283, 004…					0044248, 0046128, 0050896, 0080090, 0071705, 0071822, 0006950, 0042278, 0009144, 0033043, 0009056, 0036211, 0006796, 0051656, 0050794, 0051640, 0043412, 0050789, 0045727, 0051649, 0006464					0006184, 0090502, 0090501, 0044710, 0008652, 0046394, 0044107, 0045132, 0033750, 0033753, 0072665, 0042938, 0006739, 0033617, 0016053, 0008535, 0071426, 0072524, 0036260, 0015031, 0009443, 0016192, 0000372, 1901069, 0071428, 0070058, 0010608, 0033036, 0000054, 0070131, 0045184, 0071166, 0000376, 0031532, 0008104, 0009452, 0017004, 1901605					0042278, 0010906, 0009119, 0010499, 0070124, 0009116, 1901657, 0009199, 0010675, 0072521, 0000375, 0000377, 0000921, 0006111, 0046128, 0042273, 0043255, 0031163, 0008150, 0000398, 0032042, 0006122, 0009141, 0009144, 0006264, 0009205, 0006418, 0016226					0045991, 0000436, 0043467					0043457, 0006091, 0015980, 0070681

## Sheet: GTF
REMc ID	GO_term ID	GO-term	Cluster frequency	Background frequency	P-value	ORFs	Genes
0-0-0	9987	cellular process	4110 out of 5015 genes, 82.0%	4283 out of 5817 genes, 73.6%	2.78101e-251	YLL016W:YKR035W-A:YMR238W:YPL139C:YLR204W:YIL168W:YCL048W:YJL081C:YHR194W:YFR052W:YCR092C:YER060W:YDL087C:YGL257C:YHR115C:YHR192W:YKL109W:YML075C:YDR510W:YIL075C:YEL047C:YKL126W:YMR185W:YPR001W:YGR207C:YJR045C:YLR248W:YMR305C:YJL005W:YCR036W:YPR049C:YGL174W:YBR036C:YCR068W:YDR322W:YJL098W:YKL140W:YPR179C:YLR291C:YPL164C:YMR190C:YOR330C:YOL056W:YLR254C:YMR235C:YJL110C:YOR224C:YPR052C:YLR446W:YPL21…
0-0-0	8152	metabolic process	3171 out of 5015 genes, 63.2%	3299 out of 5817 genes, 56.7%	2.98141e-144	YGL127C:YDR140W:YBR011C:YMR238W:YPL139C:YPR121W:YLR204W:YEL015W:YIL168W:YNL062C:YGL236C:YJL081C:YJR009C:YFR052W:YCR092C:YML063W:YDL087C:YMR142C:YGL257C:YHR115C:YBR163W:YGR177C:YKL109W:YML075C:YLR384C:YIR034C:YDR510W:YIL075C:YEL047C:YDR031W:YGL037C:YDL040C:YKL126W:YGR093W:YCL040W:YMR223W:YPR001W:YGR207C:YGL131C:YDL164C:YLR059C:YLL051C:YJR045C:YLR248W:YDR190C:YDL112W:YMR305C:YJL005W:YCR036W:YPR049C…	SOH1:MTQ2:IPP1:DFG5:UME1:THI22:QRI5:EDC3:YIL168W:GCD10:MTO1:ARP4:TDH2:RPN12:MSH3:RPS1B:LUC7:RPL13B:MNT2:DMA1:EXO5:ATF2:HAP4:HMG1:IKI3:LYS1:SMT3:RPN2:FRD1:MIC14:PNC1:NAT1:YPK1:YGR093W:GLK1:UBP8:CIT3:CIR1:SNT2:CDC9:REX2:FRE6:SSC1:RCK2:RVB1:TRM3:SCW10:CYR1:RBK1:ATG11:BUD13:RRP7:SIN4:FIR1:PEX4:CSG2:ERD1:ATG15:MRPL35:ENV7:MDL2:DBP1:SAP185:TGL1:ARG7:HDA3:GCD7:MLH3:SVL3:SGS1:MIP1:PRO3:GPM3:SAH1:TRE2:CKS…
0-0-0	44237	cellular metabolic process	2976 out of 5015 genes, 59.3%	3096 out of 5817 genes, 53.2%	1.69622e-128	YGL127C:YDR140W:YBR011C:YPL139C:YPR121W:YLR204W:YEL015W:YIL168W:YNL062C:YGL236C:YJL081C:YJR009C:YFR052W:YCR092C:YML063W:YDL087C:YMR142C:YGL257C:YHR115C:YBR163W:YGR177C:YKL109W:YML075C:YLR384C:YIR034C:YDR510W:YIL075C:YDR031W:YGL037C:YDL040C:YKL126W:YCL040W:YMR223W:YPR001W:YGR207C:YGL131C:YDL164C:YLR059C:YLL051C:YJR045C:YLR248W:YDR190C:YDL112W:YJL005W:YCR036W:YPR049C:YGL174W:YCL031C:YNL236W:YER032W…	SOH1:MTQ2:IPP1:UME1:THI22:QRI5:EDC3:YIL168W:GCD10:MTO1:ARP4:TDH2:RPN12:MSH3:RPS1B:LUC7:RPL13B:MNT2:DMA1:EXO5:ATF2:HAP4:HMG1:IKI3:LYS1:SMT3:RPN2:MIC14:PNC1:NAT1:YPK1:GLK1:UBP8:CIT3:CIR1:SNT2:CDC9:REX2:FRE6:SSC1:RCK2:RVB1:TRM3:CYR1:RBK1:ATG11:BUD13:RRP7:SIN4:FIR1:PEX4:CSG2:ERD1:ATG15:MRPL35:ENV7:MDL2:DBP1:SAP185:TGL1:ARG7:HDA3:GCD7:MLH3:SGS1:MIP1:PRO3:GPM3:SAH1:TRE2:CKS1:TCD1:APA2:RNA1:SUV3:GZF3:CO…
0-0-0	71704	organic substance metabolic process	2933 out of 5015 genes, 58.5%	3052 out of 5817 genes, 52.5%	1.24573e-124	YGL127C:YDR140W:YMR238W:YPL139C:YPR121W:YLR204W:YEL015W:YIL168W:YNL062C:YGL236C:YJL081C:YJR009C:YFR052W:YCR092C:YML063W:YDL087C:YMR142C:YGL257C:YHR115C:YBR163W:YGR177C:YKL109W:YML075C:YLR384C:YIR034C:YDR510W:YIL075C:YGL037C:YDL040C:YKL126W:YCL040W:YMR223W:YPR001W:YGL131C:YDL164C:YLR059C:YJR045C:YLR248W:YDR190C:YDL112W:YMR305C:YJL005W:YCR036W:YGL174W:YCL031C:YNL236W:YER032W:YGR133W:YBR036C:YDR414C…	SOH1:MTQ2:DFG5:UME1:THI22:QRI5:EDC3:YIL168W:GCD10:MTO1:ARP4:TDH2:RPN12:MSH3:RPS1B:LUC7:RPL13B:MNT2:DMA1:EXO5:ATF2:HAP4:HMG1:IKI3:LYS1:SMT3:RPN2:PNC1:NAT1:YPK1:GLK1:UBP8:CIT3:SNT2:CDC9:REX2:SSC1:RCK2:RVB1:TRM3:SCW10:CYR1:RBK1:BUD13:RRP7:SIN4:FIR1:PEX4:CSG2:ERD1:ATG15:MRPL35:ENV7:MDL2:DBP1:SAP185:TGL1:ARG7:HDA3:GCD7:MLH3:SGS1:MIP1:PRO3:GPM3:SAH1:TRE2:CKS1:TCD1:APA2:RNA1:SUV3:GZF3:RPB8:NHP6A:MSW1:SK…
0-0-0	44238	primary metabolic process	2842 out of 5015 genes, 56.7%	2958 out of 5817 genes, 50.9%	2.00007e-117	YGL127C:YDR140W:YMR238W:YPL139C:YLR204W:YEL015W:YIL168W:YNL062C:YGL236C:YJL081C:YJR009C:YFR052W:YCR092C:YML063W:YDL087C:YMR142C:YGL257C:YHR115C:YBR163W:YGR177C:YKL109W:YML075C:YLR384C:YIR034C:YDR510W:YIL075C:YGL037C:YDL040C:YKL126W:YCL040W:YMR223W:YPR001W:YGL131C:YDL164C:YLR059C:YJR045C:YLR248W:YDR190C:YDL112W:YMR305C:YJL005W:YCR036W:YGL174W:YCL031C:YNL236W:YER032W:YGR133W:YBR036C:YDR414C:YCR068W…	SOH1:MTQ2:DFG5:UME1:QRI5:EDC3:YIL168W:GCD10:MTO1:ARP4:TDH2:RPN12:MSH3:RPS1B:LUC7:RPL13B:MNT2:DMA1:EXO5:ATF2:HAP4:HMG1:IKI3:LYS1:SMT3:RPN2:PNC1:NAT1:YPK1:GLK1:UBP8:CIT3:SNT2:CDC9:REX2:SSC1:RCK2:RVB1:TRM3:SCW10:CYR1:RBK1:BUD13:RRP7:SIN4:FIR1:PEX4:CSG2:ERD1:ATG15:MRPL35:ENV7:MDL2:DBP1:SAP185:TGL1:ARG7:HDA3:GCD7:MLH3:SGS1:MIP1:PRO3:GPM3:SAH1:TRE2:CKS1:TCD1:APA2:RNA1:SUV3:GZF3:RPB8:NHP6A:MSW1:SKT5:YLR…
0-0-0	44699	single-organism process	2653 out of 5015 genes, 52.9%	2774 out of 5817 genes, 47.7%	3.38554e-95	YLL016W:YGL127C:YKR035W-A:YDR201W:YJR135C:YMR238W:YPL139C:YEL015W:YCL048W:YGL236C:YJL081C:YHR194W:YJR009C:YCR092C:YER060W:YHR115C:YHR192W:YBR163W:YKL109W:YPL158C:YDR130C:YLR093C:YKL096W:YEL047C:YGR059W:YLR408C:YGL037C:YKR099C-A:YMR185W:YCL040W:YMR223W:YGL131C:YDL164C:YLR059C:YLL051C:YJR045C:YIL158W:YLR248W:YDR190C:YJL005W:YAL002W:YPR049C:YGL174W:YCL031C:YJL076W:YHR094C:YDR309C:YGR133W:YBR036C:YCR…	SDC25:SOH1::SPC19:MCM22:DFG5:UME1:EDC3:SPS22:MTO1:ARP4:MDM31:TDH2:MSH3:FCY21:DMA1:LNP1:EXO5:HAP4:AIM44:FIN1:NYV1:CWP1:FRD1:SPR3:BLS1:PNC1::RTP1:GLK1:UBP8:SNT2:CDC9:REX2:FRE6:SSC1:AIM20:RCK2:RVB1:CYR1:VPS8:ATG11:BUD13:RRP7:NET1:HXT1:GIC2:PEX4:CSG2:ABP1:ERD1:ATG15:MRPL35:PEX34:MDL2:SAP185:HDA3:MLH3:SGS1:MIP1:TRE2:CKS1:NDL1:RNA1:SUV3:GZF3:COG4:NHP6A:MSW1:SKT5:MEP3:PHO84:SAR1:CAD1:HDA2:UPS2:RXT3:VHR1…
0-0-0	44763	single-organism cellular process	2569 out of 5015 genes, 51.2%	2687 out of 5817 genes, 46.2%	1.03844e-89	YLL016W:YGL127C:YKR035W-A:YDR201W:YJR135C:YMR238W:YPL139C:YEL015W:YCL048W:YGL236C:YJL081C:YHR194W:YJR009C:YCR092C:YER060W:YHR115C:YHR192W:YBR163W:YKL109W:YPL158C:YDR130C:YLR093C:YKL096W:YEL047C:YGR059W:YLR408C:YGL037C:YKR099C-A:YMR185W:YMR223W:YGL131C:YDL164C:YLR059C:YLL051C:YJR045C:YIL158W:YLR248W:YDR190C:YJL005W:YAL002W:YPR049C:YGL174W:YCL031C:YJL076W:YHR094C:YDR309C:YGR133W:YBR036C:YCR088W:YDR…	SDC25:SOH1::SPC19:MCM22:DFG5:UME1:EDC3:SPS22:MTO1:ARP4:MDM31:TDH2:MSH3:FCY21:DMA1:LNP1:EXO5:HAP4:AIM44:FIN1:NYV1:CWP1:FRD1:SPR3:BLS1:PNC1::RTP1:UBP8:SNT2:CDC9:REX2:FRE6:SSC1:AIM20:RCK2:RVB1:CYR1:VPS8:ATG11:BUD13:RRP7:NET1:HXT1:GIC2:PEX4:CSG2:ABP1:ERD1:ATG15:MRPL35:PEX34:MDL2:SAP185:HDA3:MLH3:SGS1:MIP1:TRE2:CKS1:NDL1:RNA1:SUV3:GZF3:COG4:NHP6A:MSW1:SKT5:MEP3:PHO84:SAR1:CAD1:HDA2:UPS2:RXT3:VHR1:END3…
0-0-0	43170	macromolecule metabolic process	2191 out of 5015 genes, 43.7%	2278 out of 5817 genes, 39.2%	1.83008e-79	YGL127C:YDR140W:YPL139C:YLR204W:YEL015W:YNL062C:YGL236C:YJL081C:YFR052W:YCR092C:YML063W:YDL087C:YMR142C:YGL257C:YHR115C:YBR163W:YKL109W:YLR384C:YDR510W:YIL075C:YDL040C:YKL126W:YMR223W:YGL131C:YDL164C:YLR059C:YJR045C:YLR248W:YDR190C:YDL112W:YGL174W:YCL031C:YNL236W:YER032W:YGR133W:YDR414C:YCR068W:YDR322W:YPL236C:YPL119C:YJL098W:YPR179C:YLR291C:YPL164C:YMR190C:YOR330C:YOR256C:YBR135W:YHR003C:YMR235C…	SOH1:MTQ2:UME1:QRI5:EDC3:GCD10:MTO1:ARP4:RPN12:MSH3:RPS1B:LUC7:RPL13B:MNT2:DMA1:EXO5:HAP4:IKI3:SMT3:RPN2:NAT1:YPK1:UBP8:SNT2:CDC9:REX2:SSC1:RCK2:RVB1:TRM3:BUD13:RRP7:SIN4:FIR1:PEX4:ERD1:ATG15:MRPL35:ENV7:DBP1:SAP185:HDA3:GCD7:MLH3:SGS1:MIP1:TRE2:CKS1:TCD1:RNA1:SUV3:GZF3:RPB8:NHP6A:MSW1:SKT5:CWC27:CCL1:CAD1:HDA2:MOT2:LAP2:RXT3:VHR1:GLG1:UFO1:UBA3:GPI18:RGM1:NOT3:HDA1:PUP1:NOB1:RTK1:ALA1:TFB3:POP8:…
0-0-0	44260	cellular macromolecule metabolic process	2128 out of 5015 genes, 42.4%	2213 out of 5817 genes, 38.0%	8.92875e-76	YGL127C:YDR140W:YPL139C:YLR204W:YEL015W:YNL062C:YGL236C:YJL081C:YFR052W:YCR092C:YML063W:YDL087C:YMR142C:YGL257C:YHR115C:YKL109W:YLR384C:YDR510W:YIL075C:YDL040C:YKL126W:YMR223W:YGL131C:YDL164C:YLR059C:YJR045C:YLR248W:YDR190C:YDL112W:YGL174W:YCL031C:YNL236W:YER032W:YGR133W:YDR414C:YCR068W:YDR322W:YPL236C:YPL119C:YJL098W:YPR179C:YLR291C:YPL164C:YMR190C:YOR330C:YOR256C:YBR135W:YHR003C:YMR235C:YPL029W…	SOH1:MTQ2:UME1:QRI5:EDC3:GCD10:MTO1:ARP4:RPN12:MSH3:RPS1B:LUC7:RPL13B:MNT2:DMA1:HAP4:IKI3:SMT3:RPN2:NAT1:YPK1:UBP8:SNT2:CDC9:REX2:SSC1:RCK2:RVB1:TRM3:BUD13:RRP7:SIN4:FIR1:PEX4:ERD1:ATG15:MRPL35:ENV7:DBP1:SAP185:HDA3:GCD7:MLH3:SGS1:MIP1:TRE2:CKS1:TCD1:RNA1:SUV3:GZF3:RPB8:NHP6A:MSW1:SKT5:CWC27:CCL1:CAD1:HDA2:MOT2:RXT3:VHR1:GLG1:UFO1:UBA3:GPI18:RGM1:NOT3:HDA1:PUP1:NOB1:RTK1:ALA1:TFB3:POP8:REF2:LHP1:…
0-0-0	6807	nitrogen compound metabolic process	1772 out of 5015 genes, 35.3%	1849 out of 5817 genes, 31.8%	2.04125e-54	YHR197W:YPL046C:YGL127C:YOR187W:YEL009C:YIL008W:YMR237W:YKL205W:YBR057C:YLR085C:YHR033W:YKL222C:YPL139C:YPR121W:YFL030W:YLR204W:YGL244W:YEL015W:YIL168W:YGR275W:YML028W:YMR072W:YNL062C:YOL005C:YGL236C:YJL081C:YCR092C:YML063W:YNL292W:YNL215W:YDR540C:YDL087C:YGL175C:YBR120C:YAL015C:YFR032C:YOR047C:YBR163W:YKL109W:YML075C:YDR380W:YPL207W:YPR031W:YKL001C:YLR384C:YIR034C:YGL037C:YMR059W:YLR307W:YMR223W…	RIX1:ELC1:SOH1:TUF1:GCN4:URM1:BCH1:LOS1:MUM2:ARP6:YHR033W:YKL222C:UME1:THI22:AGX1:QRI5:RTF1:EDC3:YIL168W:RTT102:TSA1:ABF2:GCD10:RPB11:MTO1:ARP4:MSH3:RPS1B:PUS4:IES2:IRC4:LUC7:SAE2:CBP6:NTG1:RRT5:STD1:EXO5:HAP4:HMG1:ARO10:TYW1:NTO1:MET14:IKI3:LYS1:PNC1:SEN15:CDA1:UBP8:CDC9:REX2:SGF73:ECM4:SWP82:TRM112:RVB1:TRM3:CYR1:BUD13:RRP7:CWC24:RXT2:SIN4:RRP46:FIR1:CSG2:MDL2:BDF1:URB1:SAP185:ARG7:HDA3:UTP9:GA…
0-0-0	71840	cellular component organization or biogenesis	1759 out of 5015 genes, 35.1%	1844 out of 5817 genes, 31.7%	1.48601e-48	YHR197W:YGL127C:YIL123W:YKL203C:YOR187W:YDR201W:YJR135C:YMR237W:YIR012W:YMR238W:YLR085C:YLL003W:YPL139C:YDL126C:YGL244W:YEL015W:YDL127W:YGR275W:YER166W:YMR072W:YCL048W:YGL236C:YCR060W:YJL081C:YHR194W:YOL138C:YLR362W:YIL115C:YCR092C:YML063W:YNL215W:YMR012W:YDL087C:YLR009W:YBR120C:YHR115C:YHR192W:YBR163W:YLR218C:YER050C:YML024W:YJL159W:YPL158C:YDR130C:YKR019C:YPR031W:YLR093C:YKL096W:YIL075C:YMR079W…	RIX1:SOH1:SIM1:TOR2:TUF1:SPC19:MCM22:BCH1:SQT1:DFG5:ARP6:SFI1:UME1:CDC48:RTF1:EDC3:PCL2:RTT102:DNF1:ABF2:SPS22:MTO1:TAH1:ARP4:MDM31:RTC1:STE11:NUP159:MSH3:RPS1B:IES2:CLU1:LUC7:RLP24:CBP6:DMA1:LNP1:EXO5:COA4:RSM18:RPS17A:HSP150:AIM44:FIN1:IRS4:NTO1:NYV1:CWP1:RPN2:SEC14:BLS1:YPK1::CDA1:UBP8:SNT2:REX2:SSC1:NAT3:HSP78:YAE1:SGF73:SWP82:TRM112:RVB1:ATG11:RRP7:CWC24:CNB1:NET1:RXT2:MRPL10:SIN4:RRP46:ASE1…
0-0-0	34641	cellular nitrogen compound metabolic process	1598 out of 5015 genes, 31.9%	1668 out of 5817 genes, 28.7%	5.97499e-47	YHR197W:YPL046C:YGL127C:YOR187W:YEL009C:YIL008W:YKL205W:YBR057C:YLR085C:YKL222C:YPL139C:YPR121W:YLR204W:YGL244W:YEL015W:YGR275W:YML028W:YMR072W:YNL062C:YOL005C:YGL236C:YJL081C:YCR092C:YML063W:YNL292W:YNL215W:YDR540C:YDL087C:YGL175C:YBR120C:YAL015C:YFR032C:YOR047C:YBR163W:YKL109W:YML075C:YDR380W:YPL207W:YPR031W:YLR384C:YGL037C:YMR059W:YMR223W:YDL164C:YLR059C:YGL066W:YKR076W:YFL049W:YNR046W:YDR190C…	RIX1:ELC1:SOH1:TUF1:GCN4:URM1:LOS1:MUM2:ARP6:YKL222C:UME1:THI22:QRI5:RTF1:EDC3:RTT102:TSA1:ABF2:GCD10:RPB11:MTO1:ARP4:MSH3:RPS1B:PUS4:IES2:IRC4:LUC7:SAE2:CBP6:NTG1:RRT5:STD1:EXO5:HAP4:HMG1:ARO10:TYW1:NTO1:IKI3:PNC1:SEN15:UBP8:CDC9:REX2:SGF73:ECM4:SWP82:TRM112:RVB1:TRM3:CYR1:BUD13:RRP7:CWC24:RXT2:SIN4:RRP46:FIR1:MDL2:BDF1:URB1:SAP185:HDA3:UTP9:GAL80:ATP2:GRC3:MLH3:SGS1:RKI1:MIP1:PGM1:SOL3:CKS1:TCD…
0-0-0	6725	cellular aromatic compound metabolic process	1539 out of 5015 genes, 30.7%	1606 out of 5817 genes, 27.6%	6.48108e-45	YHR197W:YPL046C:YGL127C:YOR187W:YEL009C:YIL008W:YKL205W:YBR057C:YLR085C:YKL222C:YPL139C:YPR121W:YLR204W:YGL244W:YEL015W:YGR275W:YML028W:YMR072W:YNL062C:YOL005C:YGL236C:YJL081C:YCR092C:YML063W:YNL292W:YNL215W:YDR540C:YDL087C:YGL175C:YBR120C:YAL015C:YFR032C:YOR047C:YBR163W:YKL109W:YML075C:YDR380W:YPL207W:YPR031W:YLR384C:YGL037C:YMR059W:YMR223W:YDL164C:YLR059C:YGL066W:YFL049W:YNR046W:YDR190C:YDL112W…	RIX1:ELC1:SOH1:TUF1:GCN4:URM1:LOS1:MUM2:ARP6:YKL222C:UME1:THI22:QRI5:RTF1:EDC3:RTT102:TSA1:ABF2:GCD10:RPB11:MTO1:ARP4:MSH3:RPS1B:PUS4:IES2:IRC4:LUC7:SAE2:CBP6:NTG1:RRT5:STD1:EXO5:HAP4:HMG1:ARO10:TYW1:NTO1:IKI3:PNC1:SEN15:UBP8:CDC9:REX2:SGF73:SWP82:TRM112:RVB1:TRM3:CYR1:BUD13:RRP7:CWC24:RXT2:SIN4:RRP46:FIR1:MDL2:BDF1:URB1:SAP185:HDA3:UTP9:GAL80:ATP2:GRC3:MLH3:SGS1:RKI1:MIP1:PGM1:SOL3:CKS1:TCD1:APA…
0-0-0	46483	heterocycle metabolic process	1553 out of 5015 genes, 31.0%	1622 out of 5817 genes, 27.9%	1.35964e-44	YHR197W:YPL046C:YGL127C:YOR187W:YEL009C:YIL008W:YKL205W:YBR057C:YLR085C:YHR033W:YKL222C:YPL139C:YPR121W:YLR204W:YGL244W:YEL015W:YGR275W:YML028W:YMR072W:YNL062C:YOL005C:YGL236C:YJL081C:YCR092C:YML063W:YNL292W:YNL215W:YDR540C:YDL087C:YGL175C:YBR120C:YAL015C:YFR032C:YOR047C:YBR163W:YKL109W:YML075C:YDR380W:YPL207W:YPR031W:YLR384C:YGL037C:YMR059W:YMR223W:YDL164C:YLR059C:YGL066W:YFL049W:YNR046W:YDR190C…	RIX1:ELC1:SOH1:TUF1:GCN4:URM1:LOS1:MUM2:ARP6:YHR033W:YKL222C:UME1:THI22:QRI5:RTF1:EDC3:RTT102:TSA1:ABF2:GCD10:RPB11:MTO1:ARP4:MSH3:RPS1B:PUS4:IES2:IRC4:LUC7:SAE2:CBP6:NTG1:RRT5:STD1:EXO5:HAP4:HMG1:ARO10:TYW1:NTO1:IKI3:PNC1:SEN15:UBP8:CDC9:REX2:SGF73:SWP82:TRM112:RVB1:TRM3:CYR1:BUD13:RRP7:CWC24:RXT2:SIN4:RRP46:FIR1:MDL2:BDF1:URB1:SAP185:HDA3:UTP9:GAL80:ATP2:GRC3:MLH3:SGS1:RKI1:MIP1:PGM1:SOL3:PRO3:…
0-0-0	1901360	organic cyclic compound metabolic process	1598 out of 5015 genes, 31.9%	1672 out of 5817 genes, 28.7%	1.72077e-44	YHR197W:YPL046C:YGL127C:YOR187W:YEL009C:YIL008W:YKL205W:YBR057C:YLR085C:YHR033W:YKL222C:YPL139C:YPR121W:YLR204W:YGL244W:YEL015W:YGR275W:YML028W:YMR072W:YNL062C:YOL005C:YGL236C:YJL081C:YCR092C:YML063W:YNL292W:YNL215W:YDR540C:YDL087C:YGL175C:YBR120C:YAL015C:YFR032C:YOR047C:YBR163W:YGR177C:YKL109W:YML075C:YDR380W:YPL207W:YPR031W:YLR384C:YGL037C:YMR059W:YMR223W:YDL164C:YLR059C:YGL066W:YFL049W:YNR046W…	RIX1:ELC1:SOH1:TUF1:GCN4:URM1:LOS1:MUM2:ARP6:YHR033W:YKL222C:UME1:THI22:QRI5:RTF1:EDC3:RTT102:TSA1:ABF2:GCD10:RPB11:MTO1:ARP4:MSH3:RPS1B:PUS4:IES2:IRC4:LUC7:SAE2:CBP6:NTG1:RRT5:STD1:EXO5:ATF2:HAP4:HMG1:ARO10:TYW1:NTO1:IKI3:PNC1:SEN15:UBP8:CDC9:REX2:SGF73:SWP82:TRM112:RVB1:TRM3:CYR1:BUD13:RRP7:CWC24:RXT2:SIN4:RRP46:FIR1:MDL2:BDF1:URB1:SAP185:TGL1:HDA3:UTP9:GAL80:ATP2:GRC3:MLH3:SGS1:RKI1:MIP1:PGM1:…
0-0-0	6139	nucleobase-containing compound metabolic process	1469 out of 5015 genes, 29.3%	1535 out of 5817 genes, 26.4%	5.48856e-41	YHR197W:YPL046C:YGL127C:YOR187W:YEL009C:YIL008W:YKL205W:YBR057C:YLR085C:YKL222C:YPL139C:YLR204W:YGL244W:YEL015W:YGR275W:YML028W:YMR072W:YNL062C:YOL005C:YGL236C:YJL081C:YCR092C:YML063W:YNL292W:YNL215W:YDR540C:YDL087C:YGL175C:YBR120C:YAL015C:YFR032C:YOR047C:YBR163W:YKL109W:YML075C:YPL207W:YPR031W:YLR384C:YGL037C:YMR059W:YMR223W:YDL164C:YLR059C:YGL066W:YFL049W:YNR046W:YDR190C:YDL112W:YJL005W:YGL174W…	RIX1:ELC1:SOH1:TUF1:GCN4:URM1:LOS1:MUM2:ARP6:YKL222C:UME1:QRI5:RTF1:EDC3:RTT102:TSA1:ABF2:GCD10:RPB11:MTO1:ARP4:MSH3:RPS1B:PUS4:IES2:IRC4:LUC7:SAE2:CBP6:NTG1:RRT5:STD1:EXO5:HAP4:HMG1:TYW1:NTO1:IKI3:PNC1:SEN15:UBP8:CDC9:REX2:SGF73:SWP82:TRM112:RVB1:TRM3:CYR1:BUD13:RRP7:CWC24:RXT2:SIN4:RRP46:FIR1:MDL2:BDF1:URB1:SAP185:HDA3:UTP9:GAL80:ATP2:GRC3:MLH3:SGS1:RKI1:MIP1:PGM1:SOL3:CKS1:TCD1:APA2:RNA1:FCY1:…
0-0-0	65007	biological regulation	1492 out of 5015 genes, 29.8%	1564 out of 5817 genes, 26.9%	6.73811e-39	YHR197W:YLL016W:YGL127C:YKL203C:YDR201W:YEL009C:YDR140W:YBR057C:YPR095C:YLR085C:YOL071W:YKL222C:YPL139C:YDL126C:YGL244W:YDL127W:YGR275W:YER166W:YML028W:YNL062C:YML057W:YJL081C:YHR194W:YLR362W:YNL215W:YBR120C:YAL015C:YHR115C:YFR032C:YOR047C:YKL109W:YDR130C:YGL210W:YKR019C:YPR031W:YLR384C:YIL075C:YMR079W:YLR408C:YGL037C:YKL126W:YMR223W:YGL131C:YLL051C:YJR045C:YDR258C:YGL066W:YLR248W:YFL049W:YDR190C…	RIX1:SDC25:SOH1:TOR2:SPC19:GCN4:MTQ2:MUM2:SYT1:ARP6:EMI5:YKL222C:UME1:CDC48:RTF1:PCL2:RTT102:DNF1:TSA1:GCD10:CMP2:ARP4:MDM31:STE11:IES2:CBP6:NTG1:DMA1:RRT5:STD1:HAP4:FIN1:YPT32:IRS4:NTO1:IKI3:RPN2:SEC14:BLS1:PNC1:YPK1:UBP8:SNT2:FRE6:SSC1:HSP78:SGF73:RCK2:SWP82:RVB1:FIT3:CYR1:DAP1:ECM23:CNB1:NET1:RXT2:SIN4:ASE1:GIC2:PEX4:CSG2:CBK1:ERD1:BDF1:PTC5:HDA3:UTP9:ROM1:GAL80:GCD7:CMK1:GID7:SGS1:FUS3:DOA4:P…
0-0-0	16043	cellular component organization	1524 out of 5015 genes, 30.4%	1602 out of 5817 genes, 27.5%	1.69959e-37	YHR197W:YGL127C:YIL123W:YKL203C:YOR187W:YDR201W:YJR135C:YIR012W:YLR085C:YLL003W:YPL139C:YDL126C:YGL244W:YEL015W:YDL127W:YGR275W:YER166W:YMR072W:YCL048W:YGL236C:YCR060W:YJL081C:YHR194W:YOL138C:YIL115C:YCR092C:YNL215W:YMR012W:YDL087C:YBR120C:YHR115C:YHR192W:YBR163W:YLR218C:YER050C:YML024W:YJL159W:YPL158C:YDR130C:YKR019C:YPR031W:YLR093C:YKL096W:YIL075C:YMR079W:YLR408C:YKL126W:YKR099C-A:YLR307W:YMR22…	RIX1:SOH1:SIM1:TOR2:TUF1:SPC19:MCM22:SQT1:ARP6:SFI1:UME1:CDC48:RTF1:EDC3:PCL2:RTT102:DNF1:ABF2:SPS22:MTO1:TAH1:ARP4:MDM31:RTC1:NUP159:MSH3:IES2:CLU1:LUC7:CBP6:DMA1:LNP1:EXO5:COA4:RSM18:RPS17A:HSP150:AIM44:FIN1:IRS4:NTO1:NYV1:CWP1:RPN2:SEC14:BLS1:YPK1::CDA1:UBP8:SNT2:REX2:SSC1:NAT3:HSP78:SGF73:SWP82:RVB1:ATG11:RRP7:CWC24:CNB1:NET1:RXT2:MRPL10:SIN4:ASE1:PEX4:LSG1:ABP1:CBK1:ATG15:MRPL35:PEX34:ZEO1:B…
0-0-0	9058	biosynthetic process	1493 out of 5015 genes, 29.8%	1570 out of 5817 genes, 27.0%	3.71777e-36	YHR197W:YGL127C:YPL095C:YOR187W:YEL009C:YMR237W:YBR057C:YLR085C:YHR033W:YKL222C:YPL139C:YPR121W:YFL030W:YGL244W:YGR275W:YNL062C:YOL005C:YJL081C:YJR009C:YML063W:YNL215W:YNL122C:YMR012W:YMR142C:YGL257C:YFR032C:YOR047C:YER050C:YML024W:YKL109W:YML075C:YDR380W:YPL207W:YPR031W:YKL001C:YLR384C:YIR034C:YER152C:YGL037C:YMR223W:YDL164C:YJR067C:YGL066W:YFL049W:YDR190C:YJL005W:YJL183W:YBR095C:YNL284C:YNL236W…	RIX1:SOH1:EEB1:TUF1:GCN4:BCH1:MUM2:ARP6:YHR033W:YKL222C:UME1:THI22:AGX1:RTF1:RTT102:GCD10:RPB11:ARP4:TDH2:RPS1B:IES2:YNL122C:CLU1:RPL13B:MNT2:RRT5:STD1:RSM18:RPS17A:HAP4:HMG1:ARO10:TYW1:NTO1:MET14:IKI3:LYS1:YER152C:PNC1:UBP8:CDC9:YAE1:SGF73:SWP82:RVB1:CYR1:MNN11:RXT2:MRPL10:SIN4:CSG2:ERD1:MRPL35:DBP1:BDF1:ARG7:HDA3:UTP9:GAL80:GCD7:ATP2:GRC3:SGS1:RSM28:YDR018C:RKI1:MIP1:PGM1:PRO3:CKS1:FCY1:SUV3:HO…
0-0-0	1901576	organic substance biosynthetic process	1467 out of 5015 genes, 29.3%	1543 out of 5817 genes, 26.5%	3.92695e-35	YHR197W:YGL127C:YPL095C:YOR187W:YEL009C:YMR237W:YBR057C:YLR085C:YHR033W:YKL222C:YPL139C:YPR121W:YFL030W:YGL244W:YGR275W:YNL062C:YOL005C:YJL081C:YJR009C:YML063W:YNL215W:YNL122C:YMR012W:YMR142C:YGL257C:YFR032C:YOR047C:YER050C:YML024W:YKL109W:YML075C:YDR380W:YPL207W:YPR031W:YKL001C:YLR384C:YIR034C:YGL037C:YMR223W:YDL164C:YJR067C:YGL066W:YFL049W:YDR190C:YJL005W:YJL183W:YBR095C:YNL284C:YNL236W:YBR036C…	RIX1:SOH1:EEB1:TUF1:GCN4:BCH1:MUM2:ARP6:YHR033W:YKL222C:UME1:THI22:AGX1:RTF1:RTT102:GCD10:RPB11:ARP4:TDH2:RPS1B:IES2:YNL122C:CLU1:RPL13B:MNT2:RRT5:STD1:RSM18:RPS17A:HAP4:HMG1:ARO10:TYW1:NTO1:MET14:IKI3:LYS1:PNC1:UBP8:CDC9:YAE1:SGF73:SWP82:RVB1:CYR1:MNN11:RXT2:MRPL10:SIN4:CSG2:ERD1:MRPL35:DBP1:BDF1:ARG7:HDA3:UTP9:GAL80:GCD7:ATP2:GRC3:SGS1:RSM28:YDR018C:RKI1:MIP1:PGM1:PRO3:CKS1:FCY1:SUV3:HOM3:GZF3:…
0-0-0	51179	localization	1205 out of 5015 genes, 24.0%	1255 out of 5817 genes, 21.6%	3.19089e-34	YOR357C:YHR197W:YKR035W-A:YMR237W:YKL205W:YPR095C:YDL126C:YER166W:YMR072W:YHR194W:YOL138C:YIL115C:YDL119C:YER060W:YNL272C:YMR012W:YHR115C:YPL158C:YGL210W:YER185W:YLR384C:YLR093C:YOL103W:YMR079W:YOR109W:YLR408C:YPL244C:YKL126W:YMR185W:YCL040W:YDR384C:YLL051C:YJR045C:YJR074W:YPR131C:YDR258C:YOR092W:YGL066W:YOR383C:YAL002W:YPR049C:YGL145W:YGL174W:YHR094C:YGR133W:YGL099W:YCR088W:YDR414C:YBR219C:YPL27…	SNX3:RIX1::BCH1:LOS1:SYT1:CDC48:DNF1:ABF2:MDM31:RTC1:NUP159:YDL119C:FCY21:SEC2:CLU1:DMA1:AIM44:YPT32:PUG1:IKI3:NYV1:ITR2:SEC14:INP53:BLS1:HUT1:YPK1:RTP1:GLK1:ATO3:FRE6:SSC1:MOG1:NAT3:HSP78:ECM3:SGF73:FIT3:VPS8:ATG11:TIP20:BUD13:HXT1:PEX4:LSG1:ABP1:ERD1:YBR219C:MDL2:SSH1:ATP2:YET3::SVL3:SUR7:DOA4:APM3:PML39:TRE2:NDL1:CAN1:RNA1:GZF3:MYO4:COG4:KAP114:LSP1:AGP3:VMA5:MEP3:PHO84:SFC1:SAR1:PEX8:ERP2:END…
0-0-0	44249	cellular biosynthetic process	1429 out of 5015 genes, 28.5%	1504 out of 5817 genes, 25.9%	2.08511e-33	YHR197W:YGL127C:YPL095C:YOR187W:YEL009C:YMR237W:YBR057C:YLR085C:YHR033W:YKL222C:YPL139C:YPR121W:YFL030W:YGL244W:YGR275W:YNL062C:YOL005C:YJL081C:YML063W:YNL215W:YNL122C:YMR012W:YMR142C:YGL257C:YFR032C:YOR047C:YER050C:YML024W:YKL109W:YML075C:YDR380W:YPR031W:YKL001C:YLR384C:YIR034C:YGL037C:YMR223W:YDL164C:YJR067C:YGL066W:YFL049W:YDR190C:YJL005W:YJL183W:YBR095C:YNL284C:YNL236W:YBR036C:YDR414C:YDR322W…	RIX1:SOH1:EEB1:TUF1:GCN4:BCH1:MUM2:ARP6:YHR033W:YKL222C:UME1:THI22:AGX1:RTF1:RTT102:GCD10:RPB11:ARP4:RPS1B:IES2:YNL122C:CLU1:RPL13B:MNT2:RRT5:STD1:RSM18:RPS17A:HAP4:HMG1:ARO10:NTO1:MET14:IKI3:LYS1:PNC1:UBP8:CDC9:YAE1:SGF73:SWP82:RVB1:CYR1:MNN11:RXT2:MRPL10:SIN4:CSG2:ERD1:MRPL35:DBP1:BDF1:ARG7:HDA3:UTP9:GAL80:GCD7:ATP2:GRC3:SGS1:RSM28:YDR018C:RKI1:MIP1:PGM1:PRO3:CKS1:FCY1:SUV3:HOM3:GZF3:RPL34B:MCM…
0-0-0	50789	regulation of biological process	1317 out of 5015 genes, 26.3%	1380 out of 5817 genes, 23.7%	2.46346e-33	YHR197W:YLL016W:YGL127C:YKL203C:YDR201W:YEL009C:YDR140W:YBR057C:YPR095C:YLR085C:YOL071W:YKL222C:YPL139C:YDL126C:YGL244W:YDL127W:YGR275W:YML028W:YNL062C:YML057W:YJL081C:YHR194W:YLR362W:YNL215W:YBR120C:YAL015C:YHR115C:YFR032C:YOR047C:YKL109W:YDR130C:YGL210W:YKR019C:YPR031W:YLR384C:YIL075C:YMR079W:YLR408C:YGL037C:YKL126W:YMR223W:YGL131C:YJR045C:YDR258C:YGL066W:YLR248W:YFL049W:YDR190C:YJL005W:YPL170W…	RIX1:SDC25:SOH1:TOR2:SPC19:GCN4:MTQ2:MUM2:SYT1:ARP6:EMI5:YKL222C:UME1:CDC48:RTF1:PCL2:RTT102:TSA1:GCD10:CMP2:ARP4:MDM31:STE11:IES2:CBP6:NTG1:DMA1:RRT5:STD1:HAP4:FIN1:YPT32:IRS4:NTO1:IKI3:RPN2:SEC14:BLS1:PNC1:YPK1:UBP8:SNT2:SSC1:HSP78:SGF73:RCK2:SWP82:RVB1:CYR1:DAP1:ECM23:CNB1:NET1:RXT2:SIN4:ASE1:GIC2:PEX4:CBK1:BDF1:PTC5:HDA3:UTP9:ROM1:GAL80:GCD7:CMK1:GID7:SGS1:FUS3:DOA4:CKS1:RNA1:CKA1:GZF3:MCM1:L…
0-0-0	90304	nucleic acid metabolic process	1248 out of 5015 genes, 24.9%	1304 out of 5817 genes, 22.4%	3.18869e-33	YHR197W:YPL046C:YGL127C:YEL009C:YIL008W:YKL205W:YBR057C:YLR085C:YKL222C:YPL139C:YLR204W:YGL244W:YEL015W:YGR275W:YML028W:YMR072W:YNL062C:YOL005C:YGL236C:YJL081C:YCR092C:YML063W:YNL292W:YNL215W:YDR540C:YDL087C:YGL175C:YBR120C:YAL015C:YFR032C:YOR047C:YBR163W:YKL109W:YPL207W:YPR031W:YLR384C:YMR059W:YMR223W:YDL164C:YLR059C:YGL066W:YFL049W:YNR046W:YDR190C:YDL112W:YGL174W:YCL031C:YLR323C:YBR095C:YNL236W…	RIX1:ELC1:SOH1:GCN4:URM1:LOS1:MUM2:ARP6:YKL222C:UME1:QRI5:RTF1:EDC3:RTT102:TSA1:ABF2:GCD10:RPB11:MTO1:ARP4:MSH3:RPS1B:PUS4:IES2:IRC4:LUC7:SAE2:CBP6:NTG1:RRT5:STD1:EXO5:HAP4:TYW1:NTO1:IKI3:SEN15:UBP8:CDC9:REX2:SGF73:SWP82:TRM112:RVB1:TRM3:BUD13:RRP7:CWC24:RXT2:SIN4:RRP46:FIR1:BDF1:URB1:SAP185:HDA3:UTP9:GAL80:GRC3:MLH3:SGS1:MIP1:CKS1:TCD1:RNA1:CKA1:SUV3:GZF3:MYO4:MCM1:RPB8:NHP6A:MSW1:TIF4632:PET309…
0-0-0	50794	regulation of cellular process	1264 out of 5015 genes, 25.2%	1323 out of 5817 genes, 22.7%	1.92493e-32	YHR197W:YLL016W:YGL127C:YKL203C:YDR201W:YEL009C:YDR140W:YBR057C:YPR095C:YLR085C:YOL071W:YKL222C:YPL139C:YDL126C:YGL244W:YDL127W:YGR275W:YML028W:YNL062C:YML057W:YJL081C:YHR194W:YLR362W:YNL215W:YBR120C:YAL015C:YHR115C:YFR032C:YOR047C:YKL109W:YDR130C:YGL210W:YKR019C:YPR031W:YLR384C:YMR079W:YGL037C:YKL126W:YMR223W:YGL131C:YJR045C:YDR258C:YGL066W:YLR248W:YFL049W:YDR190C:YJL005W:YPL170W:YPL021W:YKL190W…	RIX1:SDC25:SOH1:TOR2:SPC19:GCN4:MTQ2:MUM2:SYT1:ARP6:EMI5:YKL222C:UME1:CDC48:RTF1:PCL2:RTT102:TSA1:GCD10:CMP2:ARP4:MDM31:STE11:IES2:CBP6:NTG1:DMA1:RRT5:STD1:HAP4:FIN1:YPT32:IRS4:NTO1:IKI3:SEC14:PNC1:YPK1:UBP8:SNT2:SSC1:HSP78:SGF73:RCK2:SWP82:RVB1:CYR1:DAP1:ECM23:CNB1:NET1:RXT2:SIN4:ASE1:GIC2:CBK1:BDF1:HDA3:UTP9:ROM1:GAL80:GCD7:CMK1:GID7:SGS1:FUS3:DOA4:CKS1:RNA1:CKA1:GZF3:MCM1:LSP1:NHP6A:TIF4632:PE…
0-0-0	10467	gene expression	1178 out of 5015 genes, 23.5%	1229 out of 5817 genes, 21.1%	5.7376e-32	YHR197W:YGL127C:YOR187W:YEL009C:YIL008W:YKL205W:YLR085C:YKL222C:YPL139C:YLR204W:YGL244W:YGR275W:YNL062C:YOL005C:YGL236C:YJL081C:YML063W:YNL292W:YNL215W:YNL122C:YMR012W:YDL087C:YMR142C:YBR120C:YFR032C:YOR047C:YER050C:YML024W:YKL109W:YPL207W:YPR031W:YLR384C:YMR059W:YMR223W:YLR059C:YJR067C:YGL066W:YFL049W:YNR046W:YDR190C:YDL112W:YGL174W:YCL031C:YLR323C:YBR095C:YNL284C:YNL236W:YGR095C:YER032W:YCR068W…	RIX1:SOH1:TUF1:GCN4:URM1:LOS1:ARP6:YKL222C:UME1:QRI5:RTF1:RTT102:GCD10:RPB11:MTO1:ARP4:RPS1B:PUS4:IES2:YNL122C:CLU1:LUC7:RPL13B:CBP6:RRT5:STD1:RSM18:RPS17A:HAP4:TYW1:NTO1:IKI3:SEN15:UBP8:REX2:YAE1:SGF73:SWP82:TRM112:RVB1:TRM3:BUD13:RRP7:CWC24:RXT2:MRPL10:SIN4:RRP46:FIR1:ATG15:MRPL35:ENV7:DBP1:BDF1:URB1:SAP185:HDA3:UTP9:GAL80:GCD7:GRC3:RSM28:CKS1:TCD1:SUV3:GZF3:RPL34B:MCM1:RPB8:NHP6A:MSW1:TIF4632:…
0-0-0	6810	transport	1082 out of 5015 genes, 21.6%	1127 out of 5817 genes, 19.4%	7.83836e-30	YOR357C:YHR197W:YKR035W-A:YMR237W:YKL205W:YPR095C:YDL126C:YER166W:YOL138C:YIL115C:YDL119C:YER060W:YNL272C:YGL210W:YER185W:YLR384C:YLR093C:YOL103W:YMR079W:YOR109W:YLR408C:YPL244C:YKL126W:YMR185W:YCL040W:YDR384C:YLL051C:YJR045C:YJR074W:YDR258C:YOR092W:YGL066W:YOR383C:YAL002W:YPR049C:YGL145W:YGL174W:YHR094C:YGR133W:YGL099W:YDR414C:YBR219C:YPL270W:YBR283C:YJR121W:YDL072C:YHR005C-A:YPL032C:YML052W:YDR…	SNX3:RIX1::BCH1:LOS1:SYT1:CDC48:DNF1:RTC1:NUP159:YDL119C:FCY21:SEC2:YPT32:PUG1:IKI3:NYV1:ITR2:SEC14:INP53:BLS1:HUT1:YPK1:RTP1:GLK1:ATO3:FRE6:SSC1:MOG1:HSP78:ECM3:SGF73:FIT3:VPS8:ATG11:TIP20:BUD13:HXT1:PEX4:LSG1:ERD1:YBR219C:MDL2:SSH1:ATP2:YET3::SVL3:SUR7:DOA4:APM3:PML39:TRE2:NDL1:CAN1:RNA1:MYO4:COG4:KAP114:LSP1:AGP3:VMA5:MEP3:PHO84:SFC1:SAR1:PEX8:ERP2:END3:YIA6:SNF7:YDL183C:HXT17:PEX21:ATG4:SRP1:…
0-0-0	51234	establishment of localization	1110 out of 5015 genes, 22.1%	1158 out of 5817 genes, 19.9%	1.07938e-29	YOR357C:YHR197W:YKR035W-A:YMR237W:YKL205W:YPR095C:YDL126C:YER166W:YOL138C:YIL115C:YDL119C:YER060W:YNL272C:YHR115C:YGL210W:YER185W:YLR384C:YLR093C:YOL103W:YMR079W:YOR109W:YLR408C:YPL244C:YKL126W:YMR185W:YCL040W:YDR384C:YLL051C:YJR045C:YJR074W:YDR258C:YOR092W:YGL066W:YOR383C:YAL002W:YPR049C:YGL145W:YGL174W:YHR094C:YGR133W:YGL099W:YDR414C:YBR219C:YPL270W:YBR283C:YJR121W:YDL072C:YHR005C-A:YPL032C:YML…	SNX3:RIX1::BCH1:LOS1:SYT1:CDC48:DNF1:RTC1:NUP159:YDL119C:FCY21:SEC2:DMA1:YPT32:PUG1:IKI3:NYV1:ITR2:SEC14:INP53:BLS1:HUT1:YPK1:RTP1:GLK1:ATO3:FRE6:SSC1:MOG1:HSP78:ECM3:SGF73:FIT3:VPS8:ATG11:TIP20:BUD13:HXT1:PEX4:LSG1:ERD1:YBR219C:MDL2:SSH1:ATP2:YET3::SVL3:SUR7:DOA4:APM3:PML39:TRE2:NDL1:CAN1:RNA1:MYO4:COG4:KAP114:LSP1:AGP3:VMA5:MEP3:PHO84:SFC1:SAR1:PEX8:ERP2:END3:YIA6:SNF7:YDL183C:HXT17:PEX21:ATG4:…
0-0-0	19538	protein metabolic process	1140 out of 5015 genes, 22.7%	1192 out of 5817 genes, 20.5%	4.00044e-29	YKL168C:YPL046C:YOR187W:YIL008W:YDR140W:YOL071W:YDL126C:YGL244W:YML028W:YNL062C:YCR060W:YJL081C:YLR362W:YFR052W:YML063W:YNL122C:YMR012W:YMR142C:YGL257C:YHR115C:YER050C:YML024W:YPR031W:YGL179C:YDR510W:YIL075C:YDR430C:YDL040C:YKL126W:YMR223W:YGL131C:YJR045C:YPR131C:YDR258C:YJR067C:YFR019W:YGL066W:YLR248W:YNR046W:YJL183W:YNL284C:YGR133W:YNL161W:YDR414C:YCR068W:YDR322W:YPL236C:YPL119C:YOR090C:YPR179C…	KKQ8:ELC1:TUF1:URM1:MTQ2:EMI5:CDC48:RTF1:TSA1:GCD10:TAH1:ARP4:STE11:RPN12:RPS1B:YNL122C:CLU1:RPL13B:MNT2:DMA1:RSM18:RPS17A:NTO1:TOS3:SMT3:RPN2:CYM1:NAT1:YPK1:UBP8:SNT2:SSC1:NAT3:HSP78:YAE1:FAB1:SGF73:RCK2:TRM112:MNN11:MRPL10:PEX4:CBK1:ERD1:ATG15:MRPL35:ENV7:DBP1:PTC5:HDA3:GCD7:CMK1:GID7:RSM28:FUS3:DOA4:TRE2:CKA1:YDR161W:RPL34B:MSW1:TIF4632:CWC27:RRD1:ATE1:CCL1:HDA2:MOT2:LAP2:SNF7:MRP2:UFO1:UBA3:G…
0-0-0	44267	cellular protein metabolic process	1086 out of 5015 genes, 21.7%	1135 out of 5817 genes, 19.5%	1.06146e-27	YKL168C:YPL046C:YOR187W:YIL008W:YDR140W:YOL071W:YDL126C:YGL244W:YML028W:YNL062C:YCR060W:YJL081C:YLR362W:YFR052W:YML063W:YNL122C:YMR012W:YMR142C:YGL257C:YHR115C:YER050C:YML024W:YPR031W:YGL179C:YDR510W:YIL075C:YDR430C:YDL040C:YKL126W:YMR223W:YGL131C:YJR045C:YPR131C:YDR258C:YJR067C:YFR019W:YGL066W:YLR248W:YNR046W:YJL183W:YNL284C:YGR133W:YNL161W:YDR414C:YCR068W:YDR322W:YPL236C:YPL119C:YOR090C:YPR179C…	KKQ8:ELC1:TUF1:URM1:MTQ2:EMI5:CDC48:RTF1:TSA1:GCD10:TAH1:ARP4:STE11:RPN12:RPS1B:YNL122C:CLU1:RPL13B:MNT2:DMA1:RSM18:RPS17A:NTO1:TOS3:SMT3:RPN2:CYM1:NAT1:YPK1:UBP8:SNT2:SSC1:NAT3:HSP78:YAE1:FAB1:SGF73:RCK2:TRM112:MNN11:MRPL10:PEX4:CBK1:ERD1:ATG15:MRPL35:ENV7:DBP1:PTC5:HDA3:GCD7:CMK1:GID7:RSM28:FUS3:DOA4:TRE2:CKA1:YDR161W:RPL34B:MSW1:TIF4632:CWC27:RRD1:ATE1:CCL1:HDA2:MOT2:SNF7:MRP2:UFO1:UBA3:GPI18:…
0-0-0	44710	single-organism metabolic process	1040 out of 5015 genes, 20.7%	1085 out of 5817 genes, 18.7%	2.36918e-27	YPL095C:YOR187W:YEL009C:YHR051W:YMR237W:YIR035C:YHR033W:YOL071W:YPR121W:YFL030W:YIL168W:YML028W:YGL236C:YJR009C:YHR001W-A:YOR047C:YGR177C:YML075C:YDR380W:YBR244W:YKR019C:YPL207W:YKL001C:YIR034C:YEL047C:YMR079W:YOR109W:YDR031W:YKR066C:YGL037C:YPR001W:YGR207C:YLL051C:YFR019W:YKR076W:YJL005W:YBR036C:YCR068W:YPL270W:YKL140W:YMR062C:YML051W:YJR121W:YPL032C:YDR018C:YOR095C:YKL127W:YHR163W:YER023W:YER04…	EEB1:TUF1:GCN4:COX6:BCH1:YIR035C:YHR033W:EMI5:THI22:AGX1:YIL168W:TSA1:MTO1:TDH2::STD1:ATF2:HMG1:ARO10:GPX2:IRS4:TYW1:MET14:LYS1:FRD1:SEC14:INP53:MIC14:CCP1:PNC1:CIT3:CIR1:FRE6:FAB1:ECM4:CYR1:CSG2:ATG15:MDL2:TGL1:ARG7:GAL80:ATP2:SVL3:YDR018C:RKI1:PGM1:SOL3:PRO3:SAH1:APA2:FCY1:HOM3:MCM1:MSW1:SKT5:PHO84:PET309:ASN1:SAR1:THI21:LAP2:UPS2:GLO1:GLG1:MET3:GPI18:TRP3:SUP35:RAS2:HEM13:MSC7:YJL068C:MDH2:ERG…
0-0-0	50896	response to stimulus	970 out of 5015 genes, 19.3%	1010 out of 5817 genes, 17.4%	2.98952e-26	YPL046C:YLL016W:YNL139C:YNL242W:YGL127C:YDR135C:YKL203C:YLR035C:YFL038C:YEL009C:YDL042C:YOL090W:YIL008W:YDL105W:YGR116W:YBR289W:YDR294C:YPL139C:YDL126C:YLR167W:YGL244W:YNL259C:YJL090C:YOL111C:YIL047C:YML028W:YCR027C:YML057W:YDR346C:YJL081C:YOR057W:YPL203W:YLR362W:YHR204W:YNL085W:YCR092C:YGR023W:YNL215W:YGL175C:YAL015C:YOR047C:YGR177C:YJL144W:YJL159W:YKL109W:YGL210W:YBR244W:YKR019C:YER185W:YIL084C…	ELC1:SDC25:THO2:ATG2:SOH1:YCF1:TOR2:MLH2:YPT1:GCN4:SIR2:MSH2:URM1:NSE4:SPT6:SNF5:DPL1:UME1:CDC48:RPS31:RTF1:ATX1:DPB11:MDY2:SYG1:TSA1:RHB1:CMP2:SVF1:ARP4:SGT1:TPK2:STE11:MNL1:MKT1:MSH3:MTL1:IES2:SAE2:NTG1:STD1:ATF2:YJL144W:HSP150:HAP4:YPT32:GPX2:IRS4:PUG1:SDS3:SNF3:HTA2:TOS3:OCA1:MIG2:NPL4:FRD1:CCP1:NHP10:SSN3:SNT2:ASF1:CDC9:SKI2:SSC1:HSP78:CDC55:ATR1:RCK2:SSL1:RVB1:CYR1:STB5:BAG7:UGA2:TPS3:CNB1:…
0-0-0	16070	RNA metabolic process	963 out of 5015 genes, 19.2%	1004 out of 5817 genes, 17.3%	3.01821e-25	YOL097C:YHR197W:YNL139C:YGL127C:YOR083W:YIR005W:YEL009C:YIR009W:YDL042C:YBR297W:YIL008W:YKL205W:YBR057C:YGR116W:YLR085C:YBR289W:YKL222C:YPL139C:YLR167W:YLR204W:YGL244W:YEL015W:YLR277C:YLR418C:YGR275W:YNL062C:YOL005C:YBL008W:YMR087W:YGL236C:YJL081C:YPL104W:YDR045C:YOL080C:YML063W:YNL292W:YNL215W:YMR270C:YDL087C:YBR120C:YFR032C:YOR047C:YDR206W:YJL136C:YBL024W:YKL109W:YPL038W:YPL207W:YIL084C:YPR031W…	WRS1:RIX1:THO2:SOH1:WHI5:IST3:GCN4:MSL1:SIR2:MAL33:URM1:LOS1:MUM2:SPT6:ARP6:SNF5:YKL222C:UME1:RPS31:QRI5:RTF1:EDC3:YSH1:CDC73:RTT102:GCD10:RPB11:HIR1:YMR087W:MTO1:ARP4:MSD1:RPC11:REX4:RPS1B:PUS4:IES2:RRN9:LUC7:CBP6:RRT5:STD1:EBS1:RPS21B:NCL1:HAP4:MET31:TYW1:SDS3:NTO1:NUG1:SME1:IKI3:MIG2:SMM1:PUS7:ECM2:POL5:NHP10:SEN15:UBP8:SKI7:SSN3:ASF1:CTH1:NHP2:REX2:SKI2:MSL5:SGF73:SWP82:TRM112:BUD32:SSL1:RVB1…
0-0-0	9059	macromolecule biosynthetic process	1042 out of 5015 genes, 20.8%	1094 out of 5817 genes, 18.8%	1.46677e-23	YHR197W:YGL127C:YOR187W:YEL009C:YMR237W:YBR057C:YLR085C:YKL222C:YPL139C:YGL244W:YGR275W:YNL062C:YOL005C:YJL081C:YML063W:YNL215W:YNL122C:YMR012W:YMR142C:YGL257C:YFR032C:YOR047C:YER050C:YML024W:YKL109W:YPR031W:YLR384C:YMR223W:YDL164C:YJR067C:YGL066W:YFL049W:YDR190C:YJL183W:YBR095C:YNL284C:YNL236W:YDR414C:YDR322W:YPL119C:YLR399C:YPR179C:YHR196W:YML051W:YLR291C:YLL035W:YMR190C:YDR494W:YOR330C:YKL127W…	RIX1:SOH1:TUF1:GCN4:BCH1:MUM2:ARP6:YKL222C:UME1:RTF1:RTT102:GCD10:RPB11:ARP4:RPS1B:IES2:YNL122C:CLU1:RPL13B:MNT2:RRT5:STD1:RSM18:RPS17A:HAP4:NTO1:IKI3:UBP8:CDC9:YAE1:SGF73:SWP82:RVB1:MNN11:RXT2:MRPL10:SIN4:ERD1:MRPL35:DBP1:BDF1:HDA3:UTP9:GAL80:GCD7:GRC3:SGS1:RSM28:MIP1:PGM1:CKS1:SUV3:GZF3:RPL34B:MCM1:RPB8:NHP6A:MSW1:TIF4632:SKT5:CCL1:CAD1:HDA2:RET1:MOT2:RXT3:VHR1:GLG1:MRP2:GPI18:SUP35:SWI6:RGM1:M…
0-0-0	34645	cellular macromolecule biosynthetic process	1035 out of 5015 genes, 20.6%	1087 out of 5817 genes, 18.7%	3.55229e-23	YHR197W:YGL127C:YOR187W:YEL009C:YMR237W:YBR057C:YLR085C:YKL222C:YPL139C:YGL244W:YGR275W:YNL062C:YOL005C:YJL081C:YML063W:YNL215W:YNL122C:YMR012W:YMR142C:YGL257C:YFR032C:YOR047C:YER050C:YML024W:YKL109W:YPR031W:YLR384C:YMR223W:YDL164C:YJR067C:YGL066W:YFL049W:YDR190C:YJL183W:YBR095C:YNL284C:YNL236W:YDR414C:YDR322W:YPL119C:YLR399C:YPR179C:YHR196W:YML051W:YLR291C:YLL035W:YMR190C:YDR494W:YOR330C:YKL127W…	RIX1:SOH1:TUF1:GCN4:BCH1:MUM2:ARP6:YKL222C:UME1:RTF1:RTT102:GCD10:RPB11:ARP4:RPS1B:IES2:YNL122C:CLU1:RPL13B:MNT2:RRT5:STD1:RSM18:RPS17A:HAP4:NTO1:IKI3:UBP8:CDC9:YAE1:SGF73:SWP82:RVB1:MNN11:RXT2:MRPL10:SIN4:ERD1:MRPL35:DBP1:BDF1:HDA3:UTP9:GAL80:GCD7:GRC3:SGS1:RSM28:MIP1:PGM1:CKS1:SUV3:GZF3:RPL34B:MCM1:RPB8:NHP6A:MSW1:TIF4632:SKT5:CCL1:CAD1:HDA2:RET1:MOT2:RXT3:VHR1:GLG1:MRP2:GPI18:SUP35:SWI6:RGM1:M…
0-0-0	6996	organelle organization	1117 out of 5015 genes, 22.3%	1180 out of 5817 genes, 20.3%	4.57416e-22	YHR197W:YGL127C:YKL203C:YOR187W:YDR201W:YJR135C:YIR012W:YLR085C:YLL003W:YPL139C:YDL126C:YGL244W:YEL015W:YDL127W:YGR275W:YMR072W:YGL236C:YJL081C:YHR194W:YOL138C:YIL115C:YCR092C:YNL215W:YMR012W:YBR120C:YHR115C:YHR192W:YBR163W:YLR218C:YER050C:YML024W:YDR130C:YPR031W:YLR093C:YMR079W:YLR408C:YMR223W:YGL131C:YLR059C:YJR045C:YPR131C:YDR258C:YGL066W:YFL049W:YDR190C:YPR049C:YCL031C:YJL076W:YBR095C:YNL284C…	RIX1:SOH1:TOR2:TUF1:SPC19:MCM22:SQT1:ARP6:SFI1:UME1:CDC48:RTF1:EDC3:PCL2:RTT102:ABF2:MTO1:ARP4:MDM31:RTC1:NUP159:MSH3:IES2:CLU1:CBP6:DMA1:LNP1:EXO5:COA4:RSM18:RPS17A:FIN1:NTO1:NYV1:SEC14:BLS1:UBP8:SNT2:REX2:SSC1:NAT3:HSP78:SGF73:SWP82:RVB1:ATG11:RRP7:NET1:RXT2:MRPL10:ASE1:PEX4:LSG1:ABP1:CBK1:ATG15:MRPL35:PEX34:BDF1:HDA3::SPC110:SGS1:SHE1:FUS3:DOA4:MIP1:CKS1:NDL1:SUV3:MYO4:COG4:NHP6A:MSW1:TIF4632:…
0-0-0	44765	single-organism transport	870 out of 5015 genes, 17.3%	908 out of 5817 genes, 15.6%	1.03462e-21	YOR357C:YOR016C:YNL242W:YDR135C:YNL079C:YFL038C:YKR035W-A:YGL020C:YMR237W:YKL205W:YGR116W:YPR095C:YBL069W:YGR121C:YDL126C:YNL259C:YPL094C:YOL111C:YHR162W:YER166W:YIL023C:YCR027C:YIL044C:YOL138C:YDR424C:YMR004W:YIL115C:YDL119C:YER060W:YNL272C:YOL018C:YOL158C:YHL040C:YPL221W:YGL210W:YER185W:YDL194W:YOL103W:YBR170C:YGL219C:YMR079W:YMR150C:YEL027W:YPL058C:YPL244C:YOR098C:YPL065W:YMR185W:YKR106W:YCL04…	SNX3:ERP4:ATG2:YCF1:TPM1:YPT1::GET1:BCH1:LOS1:SPT6:SYT1:AST1:MEP1:CDC48:ATX1:SEC62:MDY2:MPC2:DNF1:YKE4:RHB1:AGE2:RTC1:DYN2:MVP1:NUP159:YDL119C:FCY21:SEC2:TLG2:ENB1:ARN1:FLC1:YPT32:PUG1:SNF3:ITR2:NPL4:MDM34:SEC14:IMP1:VMA3:PDR12:HUT1:NUP1:VPS28:RTP1:GEX2:GLK1:ATO3:FRE6:SSC1:MOG1:HSP78:SEC16:ATR1:ECM3:MUP3:FIT3:VPS8:ATG11:TIP20:PHO86:SPC72:HXT1:PEX4:KAR2:AVT1:YBR219C:MDL2:AAC1:YGL114W:SEC61:RPS26B:…
0-0-0	31323	regulation of cellular metabolic process	911 out of 5015 genes, 18.2%	956 out of 5817 genes, 16.4%	3.99871e-20	YHR197W:YNL139C:YGL127C:YOR083W:YKL203C:YDR394W:YBR079C:YEL009C:YGL096W:YDL042C:YOL090W:YBR297W:YNL204C:YDR140W:YGR116W:YLR085C:YBR289W:YOL071W:YKL222C:YPL139C:YGL244W:YJL090C:YDL127W:YDL234C:YLR418C:YGR275W:YNL062C:YBL008W:YIL044C:YJL081C:YHR194W:YDL155W:YLR362W:YNL215W:YMR270C:YBR120C:YAL015C:YFR032C:YOR047C:YDR206W:YKL109W:YPL038W:YKR019C:YIL084C:YDL220C:YPR031W:YLR384C:YGL209W:YMR079W:YGL037C…	RIX1:THO2:SOH1:WHI5:TOR2:RPT3:RPG1:GCN4:TOS8:SIR2:MSH2:MAL33:SPS18:MTQ2:SPT6:ARP6:SNF5:EMI5:YKL222C:UME1:RTF1:DPB11:PCL2:GYP7:CDC73:RTT102:GCD10:HIR1:AGE2:ARP4:MDM31:CLB3:STE11:IES2:RRN9:CBP6:NTG1:RRT5:STD1:EBS1:HAP4:MET31:IRS4:SDS3:CDC13:NTO1:IKI3:MIG2:SEC14:PNC1:NHP10:UBP8:SKI7:SSN3:SNT2:ASF1:SKI2:SSC1:HSP78:SGF73:SWP82:BUD32:SSL1:RVB1:SFL1:MSS11:STB5:BAG7:DAP1:ECM23:SLD7:NET1:RXT2:SIN4:PZF1:SU…
0-0-0	19222	regulation of metabolic process	947 out of 5015 genes, 18.9%	996 out of 5817 genes, 17.1%	5.5229e-20	YHR197W:YNL139C:YGL127C:YOR083W:YKL203C:YDR394W:YBR079C:YEL009C:YGL096W:YDL042C:YOL090W:YBR297W:YNL204C:YDR140W:YGR116W:YLR085C:YBR289W:YOL071W:YKL222C:YPL139C:YGL244W:YJL090C:YDL127W:YDL234C:YLR418C:YGR275W:YNL062C:YBL008W:YIL044C:YJL081C:YHR194W:YDL155W:YDR424C:YLR362W:YNL215W:YMR270C:YBR120C:YAL015C:YFR032C:YOR047C:YDR206W:YKL109W:YPL038W:YKR019C:YIL084C:YDL220C:YPR031W:YLR384C:YGL209W:YIL075C…	RIX1:THO2:SOH1:WHI5:TOR2:RPT3:RPG1:GCN4:TOS8:SIR2:MSH2:MAL33:SPS18:MTQ2:SPT6:ARP6:SNF5:EMI5:YKL222C:UME1:RTF1:DPB11:PCL2:GYP7:CDC73:RTT102:GCD10:HIR1:AGE2:ARP4:MDM31:CLB3:DYN2:STE11:IES2:RRN9:CBP6:NTG1:RRT5:STD1:EBS1:HAP4:MET31:IRS4:SDS3:CDC13:NTO1:IKI3:MIG2:RPN2:SEC14:PNC1:NHP10:UBP8:SKI7:SSN3:SNT2:ASF1:SKI2:SSC1:HSP78:SGF73:SWP82:BUD32:SSL1:RVB1:SFL1:MSS11:STB5:BAG7:DAP1:ECM23:SLD7:NET1:RXT2:SI…
0-0-0	71702	organic substance transport	710 out of 5015 genes, 14.2%	736 out of 5817 genes, 12.7%	6.91736e-20	YOR357C:YNL139C:YOR016C:YNL242W:YDR135C:YOR223W:YIR005W:YFL038C:YKR035W-A:YMR237W:YKL205W:YGR116W:YBL069W:YDL126C:YPL094C:YOL111C:YHR162W:YER166W:YCR027C:YOL138C:YMR004W:YIL115C:YER060W:YNL272C:YDR058C:YOL018C:YOL158C:YPL221W:YGL210W:YER185W:YDL194W:YER006W:YLR384C:YOL103W:YBR170C:YGL219C:YMR079W:YMR150C:YOR109W:YEL027W:YPL058C:YPL244C:YOR098C:YPL065W:YKR106W:YCL040W:YJR045C:YJR074W:YDR258C:YPL08…	SNX3:THO2:ERP4:ATG2:YCF1:YOR223W:IST3:YPT1::BCH1:LOS1:SPT6:AST1:CDC48:SEC62:MDY2:MPC2:DNF1:RHB1:RTC1:MVP1:NUP159:FCY21:SEC2:TGL2:TLG2:ENB1:FLC1:YPT32:PUG1:SNF3:NUG1:IKI3:ITR2:NPL4:MDM34:SEC14:IMP1:INP53:VMA3:PDR12:HUT1:NUP1:VPS28:GEX2:GLK1:SSC1:MOG1:HSP78:SEC16:SGF73:MUP3:ERP3:VPS8:ATG11:TIP20:BUD13:HXT1:PEX4:KAR2:LSG1:AVT1:ERD1:YBR219C:MDL2:AAC1:YGL114W:SEC61:YJL049W:RPS26B:SSH1:OCT1:YET3::PAM17…
0-0-0	51641	cellular localization	742 out of 5015 genes, 14.8%	771 out of 5817 genes, 13.3%	7.74826e-20	YOR357C:YHR197W:YNL139C:YOR016C:YNL242W:YLR429W:YNL079C:YIR005W:YFL038C:YKR035W-A:YOR181W:YGL020C:YMR237W:YKL205W:YGR116W:YPR095C:YBL069W:YDL126C:YPL094C:YOL111C:YHR162W:YER166W:YMR072W:YCR027C:YIL044C:YHR194W:YOL138C:YDR424C:YMR004W:YIL115C:YNL272C:YDR058C:YOL018C:YMR012W:YHR115C:YPL158C:YGL210W:YER006W:YGR099W:YPR083W:YBR170C:YMR079W:YMR150C:YEL027W:YOR098C:YPL065W:YMR185W:YLL051C:YJR045C:YJR07…	SNX3:RIX1:THO2:ERP4:ATG2:CRN1:TPM1:IST3:YPT1::LAS17:GET1:BCH1:LOS1:SPT6:SYT1:AST1:CDC48:SEC62:MDY2:MPC2:DNF1:ABF2:RHB1:AGE2:MDM31:RTC1:DYN2:MVP1:NUP159:SEC2:TGL2:TLG2:CLU1:DMA1:AIM44:YPT32:NUG1:TEL2:MDM36:NPL4:SEC14:IMP1:VMA3:NUP1:VPS28:RTP1:FRE6:SSC1:MOG1:NAT3:HSP78:SEC16:SGF73:VPS8:ATG11:TIP20:BUD13:PHO86:SPC72:PEX4:KAR2:LSG1:AVT1:ERD1:MDL2:AAC1:SEC61:RPS26B:SSH1:RPD3:OCT1:YET3:CTF19:SDS22::CUE…
0-0-0	9056	catabolic process	703 out of 5015 genes, 14.0%	729 out of 5817 genes, 12.5%	1.73952e-19	YPL046C:YNL242W:YDR135C:YPL095C:YDR394W:YOR187W:YFL038C:YFR044C:YOL090W:YBL098W:YBR001C:YMR238W:YBR289W:YDL126C:YEL015W:YDL122W:YCR027C:YJR009C:YHR204W:YFR052W:YCR092C:YNL272C:YDR058C:YGL175C:YAL015C:YHR115C:YDR206W:YDR380W:YGL210W:YKR019C:YJR078W:YIL075C:YDR430C:YBR170C:YKR066C:YPL058C:YOR040W:YPL065W:YCL040W:YLR307W:YMR223W:YOR076C:YPL042C:YPR001W:YGL131C:YDR151C:YLR398C:YPL085W:YJR036C:YCR036W…	ELC1:ATG2:YCF1:EEB1:RPT3:TUF1:YPT1:DUG1:MSH2:BNA4:NTH2:DFG5:SNF5:CDC48:EDC3:UBP1:RHB1:TDH2:MNL1:RPN12:MSH3:SEC2:TGL2:SAE2:NTG1:DMA1:EBS1:ARO10:YPT32:IRS4:BNA2:RPN2:CYM1:NPL4:CCP1:PDR12:GLO4:VPS28:GLK1:CDA1:UBP8:SKI7:SSN3:CIT3:SNT2:CTH1:SKI2:SEC16:HUL4:RBK1:ATG11:ATG33:MPP6:CBP1:UGA2:RRP46:KAR2:ATG15:GAL7:MDL2:SEC61:TGL1:UBX2:UBP12:CUE1:GID7:SGS1:DOA4:RKI1:PGM1:SOL3:GPM3:TRE2:SAS4:BET3:APA2:SUV3:Y…
0-0-0	80090	regulation of primary metabolic process	904 out of 5015 genes, 18.0%	950 out of 5817 genes, 16.3%	3.0999e-19	YHR197W:YNL139C:YGL127C:YOR083W:YDR394W:YBR079C:YEL009C:YGL096W:YDL042C:YOL090W:YBR297W:YNL204C:YDR140W:YGR116W:YLR085C:YBR289W:YOL071W:YKL222C:YPL139C:YGL244W:YJL090C:YDL127W:YDL234C:YLR418C:YGR275W:YNL062C:YBL008W:YIL044C:YJL081C:YHR194W:YDL155W:YLR362W:YNL215W:YMR270C:YBR120C:YAL015C:YFR032C:YOR047C:YDR206W:YKL109W:YPL038W:YKR019C:YIL084C:YDL220C:YPR031W:YLR384C:YGL209W:YIL075C:YMR079W:YGL037C…	RIX1:THO2:SOH1:WHI5:RPT3:RPG1:GCN4:TOS8:SIR2:MSH2:MAL33:SPS18:MTQ2:SPT6:ARP6:SNF5:EMI5:YKL222C:UME1:RTF1:DPB11:PCL2:GYP7:CDC73:RTT102:GCD10:HIR1:AGE2:ARP4:MDM31:CLB3:STE11:IES2:RRN9:CBP6:NTG1:RRT5:STD1:EBS1:HAP4:MET31:IRS4:SDS3:CDC13:NTO1:IKI3:MIG2:RPN2:SEC14:PNC1:NHP10:UBP8:SKI7:SSN3:SNT2:ASF1:SKI2:SSC1:HSP78:SGF73:SWP82:BUD32:SSL1:RVB1:SFL1:MSS11:STB5:BAG7:DAP1:ECM23:SLD7:NET1:RXT2:SIN4:PZF1:SU…
0-0-0	44085	cellular component biogenesis	779 out of 5015 genes, 15.5%	814 out of 5817 genes, 14.0%	2.15592e-18	YHR197W:YNL242W:YNL079C:YKL203C:YDR394W:YBR079C:YIR005W:YFL038C:YMR237W:YIR012W:YGR116W:YMR238W:YLL003W:YLR167W:YGL244W:YEL015W:YLR418C:YCL048W:YBL008W:YCR060W:YJL081C:YOR057W:YDR424C:YLR362W:YIL115C:YOL080C:YML063W:YGL249W:YDL087C:YLR009W:YBR120C:YHR115C:YJL136C:YLR218C:YML024W:YPL221W:YPL158C:YBL003C:YER006W:YKL096W:YIL075C:YOR243C:YKL126W:YOR098C:YLR307W:YBL007C:YJL115W:YDL208W:YLR059C:YGR078C…	RIX1:ATG2:TPM1:TOR2:RPT3:RPG1:IST3:YPT1:BCH1:SQT1:SPT6:DFG5:SFI1:RPS31:RTF1:EDC3:CDC73:SPS22:HIR1:TAH1:ARP4:SGT1:DYN2:STE11:NUP159:REX4:RPS1B:ZIP2:LUC7:RLP24:CBP6:DMA1:RPS21B:COA4:RPS17A:FLC1:AIM44:HTA2:NUG1:CWP1:RPN2:PUS7:YPK1:NUP1:CDA1:SLA1:ASF1:NHP2:REX2:PAC10:POC4:SEC16:YAE1:SGF73:TRM112:RVB1:NOP58:RRP7:CWC24:MPP6:BCD1:SIN4:PRP11:RRP46:ASE1:LSG1:ABP1:SPO16:ATP10:URB1:UTP5:PBA1:UTP9:PET191:RPS…
0-0-0	33036	macromolecule localization	675 out of 5015 genes, 13.5%	701 out of 5817 genes, 12.1%	6.66919e-18	YOR357C:YNL139C:YOR016C:YNL242W:YNL079C:YOR223W:YIR005W:YFL038C:YKR035W-A:YGL020C:YMR237W:YKL205W:YGR116W:YBL069W:YDL126C:YPL094C:YOL111C:YER166W:YOL138C:YDR424C:YMR004W:YIL115C:YNL272C:YDR058C:YOL018C:YHR115C:YPL158C:YGL210W:YER006W:YLR384C:YGR099W:YBR170C:YGL219C:YMR079W:YMR150C:YOR109W:YEL027W:YOR098C:YPL065W:YMR185W:YJR045C:YJR074W:YDR258C:YPL085W:YGL066W:YDL018C:YAL002W:YPR049C:YGL145W:YGL17…	SNX3:THO2:ERP4:ATG2:TPM1:YOR223W:IST3:YPT1::GET1:BCH1:LOS1:SPT6:AST1:CDC48:SEC62:MDY2:DNF1:RTC1:DYN2:MVP1:NUP159:SEC2:TGL2:TLG2:DMA1:AIM44:YPT32:NUG1:IKI3:TEL2:NPL4:MDM34:SEC14:IMP1:INP53:VMA3:NUP1:VPS28:RTP1:SSC1:MOG1:HSP78:SEC16:SGF73:ERP3:VPS8:ATG11:TIP20:BUD13:PEX4:KAR2:LSG1:ABP1:ERD1:YGL114W:SEC61:YJL049W:RPS26B:SSH1:RPD3:OCT1:YET3:CTF19:SDS22::CUE1:PAM17:APM3:SIL1:PML39:OSH2:TRE2::RNA1:PDR1…
0-0-0	43412	macromolecule modification	648 out of 5015 genes, 12.9%	672 out of 5817 genes, 11.6%	1.26363e-17	YKL168C:YPL046C:YDL042C:YIL008W:YDR140W:YBR057C:YOL071W:YLR143W:YGL244W:YDL122W:YNL062C:YGL236C:YJL081C:YOR057W:YPL203W:YLR362W:YNL292W:YGL257C:YDR331W:YHR115C:YBL024W:YPL207W:YIL084C:YNL038W:YPR031W:YGL179C:YLR384C:YNL099C:YNR015W:YDR510W:YOR243C:YJR097W:YDL040C:YKL126W:YMR223W:YDR459C:YPL042C:YGL131C:YNL029C:YJL115W:YDL208W:YPR131C:YGL190C:YGL066W:YLR248W:YNR046W:YGR262C:YLR005W:YJR036C:YDL112W…	KKQ8:ELC1:SIR2:URM1:MTQ2:MUM2:EMI5:DPH6:RTF1:UBP1:GCD10:MTO1:ARP4:SGT1:TPK2:STE11:PUS4:MNT2:GPI8:DMA1:NCL1:TYW1:SDS3:GPI15:NTO1:TOS3:IKI3:OCA1:SMM1:SMT3:PUS7:JJJ3:NAT1:YPK1:UBP8:PFA5:SSN3:SNT2:KTR5:ASF1:NHP2:NAT3:CDC55:SGF73:RCK2:TRM112:BUD32:SSL1:HUL4:TRM3:MNN11:PEX4:TRM12:CBK1:ERD1:ENV7:SAP185:PTC5:HDA3:CMK1:RPD3:RPL40B:SWD3:HPA2:DUN1:FUS3:SLN1:TCD1:CKA1:YCK3:AKR1:BET4:IPL1:SNT1:NFI1:VPS34:UBR2…
0-0-0	60255	regulation of macromolecule metabolic process	842 out of 5015 genes, 16.8%	885 out of 5817 genes, 15.2%	1.65451e-17	YHR197W:YNL139C:YGL127C:YOR083W:YDR394W:YBR079C:YEL009C:YGL096W:YDL042C:YOL090W:YBR297W:YDR140W:YGR116W:YLR085C:YBR289W:YOL071W:YKL222C:YPL139C:YGL244W:YJL090C:YDL127W:YLR418C:YGR275W:YNL062C:YBL008W:YJL081C:YDL155W:YLR362W:YNL215W:YMR270C:YBR120C:YAL015C:YFR032C:YOR047C:YDR206W:YKL109W:YPL038W:YKR019C:YIL084C:YDL220C:YPR031W:YLR384C:YGL209W:YIL075C:YGL037C:YDL002C:YMR223W:YOR076C:YPL042C:YGL131C…	RIX1:THO2:SOH1:WHI5:RPT3:RPG1:GCN4:TOS8:SIR2:MSH2:MAL33:MTQ2:SPT6:ARP6:SNF5:EMI5:YKL222C:UME1:RTF1:DPB11:PCL2:CDC73:RTT102:GCD10:HIR1:ARP4:CLB3:STE11:IES2:RRN9:CBP6:NTG1:RRT5:STD1:EBS1:HAP4:MET31:IRS4:SDS3:CDC13:NTO1:IKI3:MIG2:RPN2:PNC1:NHP10:UBP8:SKI7:SSN3:SNT2:ASF1:SKI2:SSC1:HSP78:SGF73:SWP82:BUD32:SSL1:RVB1:SFL1:MSS11:STB5:ECM23:SLD7:NET1:RXT2:SIN4:PZF1:SUT1:SPO16:BDF1:SSN2:UTP5:HDA3:UTP9:GAL8…
0-0-0	1901575	organic substance catabolic process	611 out of 5015 genes, 12.2%	632 out of 5817 genes, 10.9%	1.90122e-17	YPL046C:YDR135C:YPL095C:YDR394W:YOR187W:YFR044C:YOL090W:YBL098W:YBR001C:YMR238W:YBR289W:YDL126C:YEL015W:YDL122W:YCR027C:YJR009C:YHR204W:YFR052W:YCR092C:YDR058C:YGL175C:YAL015C:YHR115C:YDR206W:YDR380W:YJR078W:YIL075C:YDR430C:YBR170C:YPL058C:YOR040W:YPL065W:YCL040W:YLR307W:YMR223W:YOR076C:YPL042C:YPR001W:YGL131C:YDR151C:YLR398C:YJR036C:YCR036W:YNR024W:YJL209W:YBR006W:YGR095C:YJL034W:YCR068W:YBR018C…	ELC1:YCF1:EEB1:RPT3:TUF1:DUG1:MSH2:BNA4:NTH2:DFG5:SNF5:CDC48:EDC3:UBP1:RHB1:TDH2:MNL1:RPN12:MSH3:TGL2:SAE2:NTG1:DMA1:EBS1:ARO10:BNA2:RPN2:CYM1:NPL4:PDR12:GLO4:VPS28:GLK1:CDA1:UBP8:SKI7:SSN3:CIT3:SNT2:CTH1:SKI2:HUL4:RBK1:MPP6:CBP1:UGA2:RRP46:KAR2:ATG15:GAL7:MDL2:SEC61:TGL1:UBX2:UBP12:CUE1:GID7:SGS1:DOA4:RKI1:PGM1:SOL3:GPM3:TRE2:SAS4:APA2:SUV3:YDR161W:JEM1:PEF1:MDL1:PRE3:PXA1:YLR446W:PMA2:ATE1:SAR1…
0-0-0	16482	cytoplasmic transport	471 out of 5015 genes, 9.4%	482 out of 5817 genes, 8.3%	2.03446e-16	YOR357C:YHR197W:YNL139C:YOR016C:YNL242W:YIR005W:YFL038C:YKR035W-A:YJL204C:YMR308C:YMR237W:YLR148W:YKL205W:YGR116W:YKL084W:YDL115C:YDL095W:YMR255W:YPL094C:YGR284C:YNR053C:YAR002C-A:YOL111C:YDL029W:YKR014C:YDL058W:YIL044C:YOR299W:YJL010C:YOL138C:YMR004W:YIL115C:YGL123W:YOL018C:YGL210W:YMR153W:YAL055W:YER006W:YHR167W:YGL092W:YMR079W:YMR150C:YEL027W:YDR101C:YMR230W:YLR268W:YOR098C:YHR170W:YPL065W:YMR…	SNX3:RIX1:THO2:ERP4:ATG2:IST3:YPT1::RCY1:PSE1:BCH1:PEP3:LOS1:SPT6:HOT13:IWR1:PMT1:GFD1:SEC62:ERV29:NOG2::MDY2:ARP2:YPT52:USO1:AGE2:BUD7:NOP9:RTC1:MVP1:NUP159:RPS2:TLG2:YPT32:NUP53:PEX22:NUG1:THP2:NUP145:SEC14:IMP1:VMA3:ARX1:RPS10B:SEC22:NUP1:NMD3:VPS28:RTP1:SRP68:COG7:SEC10:SEC11:RPS19A:NDC1:SSC1:MOG1:ATG10:HSP78:SEC16:SGF73:SRP101:KAP122:BOS1:VPS8:ATG11:BUD13:AFG1:PHO86:GPN2:MGR2:TRE1:PEX4:SEC63…
0-0-0	6950	response to stress	657 out of 5015 genes, 13.1%	685 out of 5817 genes, 11.8%	9.89354e-16	YPL046C:YNL139C:YNL242W:YGL127C:YLR035C:YFL038C:YDL042C:YOL090W:YIL008W:YDL105W:YGR116W:YBR289W:YDR294C:YPL139C:YDL126C:YLR167W:YGL244W:YNL259C:YJL090C:YML028W:YDR346C:YJL081C:YLR362W:YHR204W:YNL085W:YCR092C:YGR023W:YNL215W:YGL175C:YAL015C:YOR047C:YJL144W:YJL159W:YBR244W:YKR019C:YER185W:YIL084C:YBL003C:YGL179C:YNL099C:YBR170C:YEL047C:YKR066C:YDL002C:YGL131C:YJL115W:YDL164C:YLR398C:YJR045C:YDR258C…	ELC1:THO2:ATG2:SOH1:MLH2:YPT1:SIR2:MSH2:URM1:NSE4:SPT6:SNF5:DPL1:UME1:CDC48:RPS31:RTF1:ATX1:DPB11:TSA1:SVF1:ARP4:STE11:MNL1:MKT1:MSH3:MTL1:IES2:SAE2:NTG1:STD1:YJL144W:HSP150:GPX2:IRS4:PUG1:SDS3:HTA2:TOS3:OCA1:NPL4:FRD1:CCP1:NHP10:SNT2:ASF1:CDC9:SKI2:SSC1:HSP78:RCK2:SSL1:RVB1:STB5:UGA2:TPS3:ATC1:STI1:KAR2:ZPR1:ZEO1:BDF1:RPD3:RPL40B:MLH3:SGS1:DUN1:SLN1:CKA1:HRQ1:COG4:YKU70::LSP1:NHP6A:PTC2:RRD1:HSC…
0-0-0	44248	cellular catabolic process	601 out of 5015 genes, 12.0%	624 out of 5817 genes, 10.7%	1.28062e-15	YPL046C:YNL242W:YDR135C:YPL095C:YDR394W:YOR187W:YFL038C:YFR044C:YOL090W:YBL098W:YDL126C:YEL015W:YDL122W:YCR027C:YHR204W:YFR052W:YCR092C:YNL272C:YDR058C:YGL175C:YAL015C:YHR115C:YDR206W:YDR380W:YGL210W:YKR019C:YJR078W:YIL075C:YDR430C:YBR170C:YKR066C:YPL058C:YOR040W:YPL065W:YMR223W:YOR076C:YPL042C:YPR001W:YGL131C:YDR151C:YLR398C:YPL085W:YJR036C:YPR049C:YLR356W:YNR024W:YJL209W:YBR006W:YGR095C:YJL034W…	ELC1:ATG2:YCF1:EEB1:RPT3:TUF1:YPT1:DUG1:MSH2:BNA4:CDC48:EDC3:UBP1:RHB1:MNL1:RPN12:MSH3:SEC2:TGL2:SAE2:NTG1:DMA1:EBS1:ARO10:YPT32:IRS4:BNA2:RPN2:CYM1:NPL4:CCP1:PDR12:GLO4:VPS28:UBP8:SKI7:SSN3:CIT3:SNT2:CTH1:SKI2:SEC16:HUL4:ATG11:ATG33:MPP6:CBP1:UGA2:RRP46:KAR2:ATG15:MDL2:SEC61:UBX2:UBP12:CUE1:GID7:SGS1:DOA4:TRE2:SAS4:BET3:APA2:SUV3:YDR161W:JEM1:COG4:VAM7:PEF1:YIL165C:MDL1:PRE3:PXA1:PMA2:VPS34:ATE1…
0-0-0	51649	establishment of localization in cell	637 out of 5015 genes, 12.7%	664 out of 5817 genes, 11.4%	3.18179e-15	YOR357C:YHR197W:YNL139C:YOR016C:YNL242W:YNL079C:YIR005W:YFL038C:YKR035W-A:YGL020C:YMR237W:YKL205W:YGR116W:YPR095C:YBL069W:YDL126C:YPL094C:YOL111C:YHR162W:YER166W:YCR027C:YIL044C:YOL138C:YDR424C:YMR004W:YIL115C:YNL272C:YDR058C:YOL018C:YHR115C:YGL210W:YER006W:YBR170C:YMR079W:YMR150C:YEL027W:YOR098C:YPL065W:YMR185W:YJR045C:YJR074W:YDR258C:YPL085W:YGL066W:YAL002W:YPR049C:YGL145W:YGL174W:YJL117W:YAL04…	SNX3:RIX1:THO2:ERP4:ATG2:TPM1:IST3:YPT1::GET1:BCH1:LOS1:SPT6:SYT1:AST1:CDC48:SEC62:MDY2:MPC2:DNF1:RHB1:AGE2:RTC1:DYN2:MVP1:NUP159:SEC2:TGL2:TLG2:DMA1:YPT32:NUG1:NPL4:SEC14:IMP1:VMA3:NUP1:VPS28:RTP1:SSC1:MOG1:HSP78:SEC16:SGF73:VPS8:ATG11:TIP20:BUD13:PHO86:SPC72:PEX4:KAR2:LSG1:AVT1:MDL2:AAC1:SEC61:RPS26B:SSH1:OCT1:YET3::PAM17:DOA4:APM3:SIL1:OSH2:TRE2:NDL1:BET3::RNA1:AKR1:BET4:COG4:BTN2:KAP114:MDL1:…
0-0-0	51716	cellular response to stimulus	742 out of 5015 genes, 14.8%	780 out of 5817 genes, 13.4%	7.17125e-15	YPL046C:YLL016W:YNL139C:YNL242W:YGL127C:YKL203C:YLR035C:YFL038C:YEL009C:YDL042C:YOL090W:YIL008W:YDL105W:YGR116W:YBR289W:YDR294C:YPL139C:YDL126C:YLR167W:YGL244W:YNL259C:YJL090C:YOL111C:YIL047C:YML028W:YCR027C:YML057W:YDR346C:YJL081C:YOR057W:YPL203W:YLR362W:YNL085W:YCR092C:YGR023W:YNL215W:YGL175C:YAL015C:YOR047C:YJL144W:YKL109W:YGL210W:YBR244W:YKR019C:YIL084C:YDL194W:YBL003C:YNL099C:YGL209W:YBR170C…	ELC1:SDC25:THO2:ATG2:SOH1:TOR2:MLH2:YPT1:GCN4:SIR2:MSH2:URM1:NSE4:SPT6:SNF5:DPL1:UME1:CDC48:RPS31:RTF1:ATX1:DPB11:MDY2:SYG1:TSA1:RHB1:CMP2:SVF1:ARP4:SGT1:TPK2:STE11:MKT1:MSH3:MTL1:IES2:SAE2:NTG1:STD1:YJL144W:HAP4:YPT32:GPX2:IRS4:SDS3:SNF3:HTA2:OCA1:MIG2:NPL4:FRD1:CCP1:NHP10:SSN3:SNT2:ASF1:CDC9:HSP78:CDC55:RCK2:SSL1:RVB1:CYR1:STB5:BAG7:UGA2:CNB1:ZPR1:MDG1:BDF1:SSN2:ROM1:CMK1:RPD3:RPL40B:MLH3:SGS1:…
0-0-0	9889	regulation of biosynthetic process	755 out of 5015 genes, 15.1%	795 out of 5817 genes, 13.7%	1.51352e-14	YHR197W:YNL139C:YGL127C:YOR083W:YDR394W:YBR079C:YEL009C:YGL096W:YDL042C:YOL090W:YBR297W:YDR140W:YGR116W:YLR085C:YBR289W:YOL071W:YKL222C:YPL139C:YGL244W:YLR418C:YGR275W:YNL062C:YBL008W:YJL081C:YNL215W:YMR270C:YBR120C:YAL015C:YFR032C:YOR047C:YDR206W:YKL109W:YPL038W:YKR019C:YIL084C:YDL220C:YPR031W:YLR384C:YGL209W:YMR079W:YGL037C:YDL002C:YMR223W:YOR076C:YPL042C:YGL131C:YJL115W:YLR398C:YDR258C:YGL066W…	RIX1:THO2:SOH1:WHI5:RPT3:RPG1:GCN4:TOS8:SIR2:MSH2:MAL33:MTQ2:SPT6:ARP6:SNF5:EMI5:YKL222C:UME1:RTF1:CDC73:RTT102:GCD10:HIR1:ARP4:IES2:RRN9:CBP6:NTG1:RRT5:STD1:EBS1:HAP4:MET31:IRS4:SDS3:CDC13:NTO1:IKI3:MIG2:SEC14:PNC1:NHP10:UBP8:SKI7:SSN3:SNT2:ASF1:SKI2:HSP78:SGF73:SWP82:BUD32:SSL1:RVB1:SFL1:MSS11:STB5:DAP1:ECM23:SLD7:NET1:RXT2:SIN4:PZF1:SUT1:BDF1:SSN2:UTP5:HDA3:UTP9:GAL80:GCD7:PCL5:RPD3:HMS1:ARG81…
0-0-0	31326	regulation of cellular biosynthetic process	755 out of 5015 genes, 15.1%	795 out of 5817 genes, 13.7%	1.51352e-14	YHR197W:YNL139C:YGL127C:YOR083W:YDR394W:YBR079C:YEL009C:YGL096W:YDL042C:YOL090W:YBR297W:YDR140W:YGR116W:YLR085C:YBR289W:YOL071W:YKL222C:YPL139C:YGL244W:YLR418C:YGR275W:YNL062C:YBL008W:YJL081C:YNL215W:YMR270C:YBR120C:YAL015C:YFR032C:YOR047C:YDR206W:YKL109W:YPL038W:YKR019C:YIL084C:YDL220C:YPR031W:YLR384C:YGL209W:YMR079W:YGL037C:YDL002C:YMR223W:YOR076C:YPL042C:YGL131C:YJL115W:YLR398C:YDR258C:YGL066W…	RIX1:THO2:SOH1:WHI5:RPT3:RPG1:GCN4:TOS8:SIR2:MSH2:MAL33:MTQ2:SPT6:ARP6:SNF5:EMI5:YKL222C:UME1:RTF1:CDC73:RTT102:GCD10:HIR1:ARP4:IES2:RRN9:CBP6:NTG1:RRT5:STD1:EBS1:HAP4:MET31:IRS4:SDS3:CDC13:NTO1:IKI3:MIG2:SEC14:PNC1:NHP10:UBP8:SKI7:SSN3:SNT2:ASF1:SKI2:HSP78:SGF73:SWP82:BUD32:SSL1:RVB1:SFL1:MSS11:STB5:DAP1:ECM23:SLD7:NET1:RXT2:SIN4:PZF1:SUT1:BDF1:SSN2:UTP5:HDA3:UTP9:GAL80:GCD7:PCL5:RPD3:HMS1:ARG81…
0-0-0	8104	protein localization	570 out of 5015 genes, 11.4%	593 out of 5817 genes, 10.2%	6.32864e-14	YOR357C:YOR016C:YNL242W:YOR223W:YFL038C:YKR035W-A:YGL020C:YMR237W:YBL069W:YDL126C:YPL094C:YOL111C:YER166W:YOL138C:YDR424C:YMR004W:YIL115C:YNL272C:YDR058C:YOL018C:YHR115C:YPL158C:YGL210W:YER006W:YLR384C:YGR099W:YBR170C:YMR079W:YMR150C:YOR109W:YEL027W:YOR098C:YPL065W:YMR185W:YJR045C:YJR074W:YDR258C:YPL085W:YDL018C:YAL002W:YPR049C:YGL145W:YGR133W:YJL034W:YGL099W:YCR088W:YDR414C:YGL114W:YLR378C:YJL04…	SNX3:ERP4:ATG2:YOR223W:YPT1::GET1:BCH1:AST1:CDC48:SEC62:MDY2:DNF1:RTC1:DYN2:MVP1:NUP159:SEC2:TGL2:TLG2:DMA1:AIM44:YPT32:NUG1:IKI3:TEL2:NPL4:SEC14:IMP1:INP53:VMA3:NUP1:VPS28:RTP1:SSC1:MOG1:HSP78:SEC16:ERP3:VPS8:ATG11:TIP20:PEX4:KAR2:LSG1:ABP1:ERD1:YGL114W:SEC61:YJL049W:SSH1:RPD3:OCT1:YET3:CTF19:SDS22::CUE1:PAM17:APM3:SIL1:TRE2::RNA1:GZF3:AKR1:BET4:COG4:BTN2:IPL1:KAP114:KAP123:VPS34:NUP116:NIC96:SA…
0-0-0	10556	regulation of macromolecule biosynthetic process	732 out of 5015 genes, 14.6%	771 out of 5817 genes, 13.3%	7.03145e-14	YHR197W:YNL139C:YGL127C:YOR083W:YDR394W:YBR079C:YEL009C:YGL096W:YDL042C:YOL090W:YBR297W:YDR140W:YGR116W:YLR085C:YBR289W:YOL071W:YKL222C:YPL139C:YGL244W:YLR418C:YGR275W:YNL062C:YBL008W:YJL081C:YNL215W:YMR270C:YBR120C:YAL015C:YFR032C:YOR047C:YDR206W:YKL109W:YPL038W:YKR019C:YIL084C:YDL220C:YPR031W:YLR384C:YGL209W:YGL037C:YDL002C:YMR223W:YOR076C:YPL042C:YGL131C:YJL115W:YLR398C:YDR258C:YGL066W:YFL049W…	RIX1:THO2:SOH1:WHI5:RPT3:RPG1:GCN4:TOS8:SIR2:MSH2:MAL33:MTQ2:SPT6:ARP6:SNF5:EMI5:YKL222C:UME1:RTF1:CDC73:RTT102:GCD10:HIR1:ARP4:IES2:RRN9:CBP6:NTG1:RRT5:STD1:EBS1:HAP4:MET31:IRS4:SDS3:CDC13:NTO1:IKI3:MIG2:PNC1:NHP10:UBP8:SKI7:SSN3:SNT2:ASF1:SKI2:HSP78:SGF73:SWP82:BUD32:SSL1:RVB1:SFL1:MSS11:STB5:ECM23:SLD7:NET1:RXT2:SIN4:PZF1:SUT1:BDF1:SSN2:UTP5:HDA3:UTP9:GAL80:GCD7:PCL5:RPD3:HMS1:ARG81:TIF2:SWD3:…
0-0-0	2000112	regulation of cellular macromolecule biosynthetic process	730 out of 5015 genes, 14.6%	769 out of 5817 genes, 13.2%	8.8403e-14	YHR197W:YNL139C:YGL127C:YOR083W:YDR394W:YBR079C:YEL009C:YGL096W:YDL042C:YOL090W:YBR297W:YDR140W:YGR116W:YLR085C:YBR289W:YOL071W:YKL222C:YPL139C:YGL244W:YLR418C:YGR275W:YNL062C:YBL008W:YJL081C:YNL215W:YMR270C:YBR120C:YAL015C:YFR032C:YOR047C:YDR206W:YKL109W:YPL038W:YKR019C:YIL084C:YDL220C:YPR031W:YLR384C:YGL209W:YGL037C:YDL002C:YMR223W:YOR076C:YPL042C:YGL131C:YJL115W:YLR398C:YDR258C:YGL066W:YFL049W…	RIX1:THO2:SOH1:WHI5:RPT3:RPG1:GCN4:TOS8:SIR2:MSH2:MAL33:MTQ2:SPT6:ARP6:SNF5:EMI5:YKL222C:UME1:RTF1:CDC73:RTT102:GCD10:HIR1:ARP4:IES2:RRN9:CBP6:NTG1:RRT5:STD1:EBS1:HAP4:MET31:IRS4:SDS3:CDC13:NTO1:IKI3:MIG2:PNC1:NHP10:UBP8:SKI7:SSN3:SNT2:ASF1:SKI2:HSP78:SGF73:SWP82:BUD32:SSL1:RVB1:SFL1:MSS11:STB5:ECM23:SLD7:NET1:RXT2:SIN4:PZF1:SUT1:BDF1:SSN2:UTP5:HDA3:UTP9:GAL80:GCD7:PCL5:RPD3:HMS1:ARG81:TIF2:SWD3:…
0-0-0	6464	cellular protein modification process	567 out of 5015 genes, 11.3%	590 out of 5817 genes, 10.1%	9.18478e-14	YKL168C:YPL046C:YDL042C:YIL008W:YDR140W:YOL071W:YLR143W:YGL244W:YDL122W:YJL081C:YOR057W:YPL203W:YLR362W:YGL257C:YDR331W:YHR115C:YIL084C:YNL038W:YPR031W:YGL179C:YNL099C:YDR510W:YJR097W:YDL040C:YKL126W:YMR223W:YDR459C:YPL042C:YGL131C:YNL029C:YJL115W:YPR131C:YGL190C:YGL066W:YLR248W:YNR046W:YGR262C:YLR005W:YJR036C:YJL183W:YGR133W:YNL161W:YDR414C:YPL236C:YOR090C:YPR179C:YFR014C:YNL330C:YKR094C:YBR175W…	KKQ8:ELC1:SIR2:URM1:MTQ2:EMI5:DPH6:RTF1:UBP1:ARP4:SGT1:TPK2:STE11:MNT2:GPI8:DMA1:SDS3:GPI15:NTO1:TOS3:OCA1:SMT3:JJJ3:NAT1:YPK1:UBP8:PFA5:SSN3:SNT2:KTR5:ASF1:NAT3:CDC55:SGF73:RCK2:TRM112:BUD32:SSL1:HUL4:MNN11:PEX4:CBK1:ERD1:ENV7:PTC5:HDA3:CMK1:RPD3:RPL40B:SWD3:HPA2:DUN1:FUS3:SLN1:CKA1:YCK3:AKR1:BET4:IPL1:SNT1:NFI1:VPS34:UBR2:ELP6:PTC2:CWC27:RRD1:MTQ1:ATE1:YDR131C:CCL1:PEX10:HDA2:ALG6:HOG1:MOT2:UFO…
0-0-0	36211	protein modification process	567 out of 5015 genes, 11.3%	590 out of 5817 genes, 10.1%	9.18478e-14	YKL168C:YPL046C:YDL042C:YIL008W:YDR140W:YOL071W:YLR143W:YGL244W:YDL122W:YJL081C:YOR057W:YPL203W:YLR362W:YGL257C:YDR331W:YHR115C:YIL084C:YNL038W:YPR031W:YGL179C:YNL099C:YDR510W:YJR097W:YDL040C:YKL126W:YMR223W:YDR459C:YPL042C:YGL131C:YNL029C:YJL115W:YPR131C:YGL190C:YGL066W:YLR248W:YNR046W:YGR262C:YLR005W:YJR036C:YJL183W:YGR133W:YNL161W:YDR414C:YPL236C:YOR090C:YPR179C:YFR014C:YNL330C:YKR094C:YBR175W…	KKQ8:ELC1:SIR2:URM1:MTQ2:EMI5:DPH6:RTF1:UBP1:ARP4:SGT1:TPK2:STE11:MNT2:GPI8:DMA1:SDS3:GPI15:NTO1:TOS3:OCA1:SMT3:JJJ3:NAT1:YPK1:UBP8:PFA5:SSN3:SNT2:KTR5:ASF1:NAT3:CDC55:SGF73:RCK2:TRM112:BUD32:SSL1:HUL4:MNN11:PEX4:CBK1:ERD1:ENV7:PTC5:HDA3:CMK1:RPD3:RPL40B:SWD3:HPA2:DUN1:FUS3:SLN1:CKA1:YCK3:AKR1:BET4:IPL1:SNT1:NFI1:VPS34:UBR2:ELP6:PTC2:CWC27:RRD1:MTQ1:ATE1:YDR131C:CCL1:PEX10:HDA2:ALG6:HOG1:MOT2:UFO…
0-0-0	6796	phosphate-containing compound metabolic process	599 out of 5015 genes, 11.9%	625 out of 5817 genes, 10.7%	9.24767e-14	YKL168C:YDR135C:YKL203C:YOR187W:YHR051W:YBL098W:YGR202C:YBR011C:YHR033W:YOL071W:YMR120C:YCR027C:YGR007W:YPL203W:YLR362W:YHR001W-A:YDR058C:YDR196C:YOL018C:YKL212W:YDR331W:YML075C:YJR078W:YNL038W:YJL166W:YGL179C:YKL001C:YNL099C:YMR079W:YOR109W:YPL058C:YGL037C:YKL126W:YCL040W:YOR076C:YPL042C:YKR053C:YJR049C:YGL190C:YFR019W:YLR248W:YGR262C:YLR005W:YJL005W:YCR036W:YOL032W:YGR061C:YLR410W:YNL161W:YPL23…	KKQ8:YCF1:TOR2:TUF1:COX6:BNA4:PCT1:IPP1:YHR033W:EMI5:ADE17:RHB1:ECT1:TPK2:STE11::TGL2:CAB5:TLG2:SAC1:GPI8:HMG1:BNA2:GPI15:QCR8:TOS3:MET14:OCA1:SEC14:INP53:PDR12:PNC1:YPK1:GLK1:SKI7:SSN3:YSR3:UTR1:CDC55:FAB1:RCK2:BUD32:SSL1:CYR1:RBK1:OPI10:ADE6:VIP1:CBK1:ENV7:MDL2:PTC5:CMK1:ATP2:GRC3:PRS2:BUD17:DUN1:YDR018C:FUS3:RKI1:PGM1:SOL3:SLN1:NDI1:APA2:FCY1:PDR16:CKA1:HOM3:YCK3:IPL1:PEF1:MDL1:PXA1:YLR446W:PM…
0-0-0	46907	intracellular transport	588 out of 5015 genes, 11.7%	613 out of 5817 genes, 10.5%	9.72799e-14	YOR357C:YHR197W:YNL139C:YOR016C:YNL242W:YIR005W:YFL038C:YKR035W-A:YGL020C:YMR237W:YKL205W:YGR116W:YBL069W:YDL126C:YPL094C:YOL111C:YHR162W:YER166W:YCR027C:YIL044C:YOL138C:YDR424C:YMR004W:YIL115C:YDR058C:YOL018C:YGL210W:YER006W:YBR170C:YMR079W:YMR150C:YEL027W:YOR098C:YPL065W:YMR185W:YJR045C:YJR074W:YDR258C:YPL085W:YGL066W:YAL002W:YPR049C:YGL145W:YGL174W:YJL117W:YAL047C:YGR133W:YJL034W:YGL099W:YJR00…	SNX3:RIX1:THO2:ERP4:ATG2:IST3:YPT1::GET1:BCH1:LOS1:SPT6:AST1:CDC48:SEC62:MDY2:MPC2:DNF1:RHB1:AGE2:RTC1:DYN2:MVP1:NUP159:TGL2:TLG2:YPT32:NUG1:NPL4:SEC14:IMP1:VMA3:NUP1:VPS28:RTP1:SSC1:MOG1:HSP78:SEC16:SGF73:VPS8:ATG11:TIP20:BUD13:PHO86:SPC72:PEX4:KAR2:LSG1:AVT1:MDL2:AAC1:SEC61:RPS26B:SSH1:OCT1:YET3::PAM17:DOA4:APM3:SIL1:TRE2:NDL1:BET3::RNA1:AKR1:BET4:COG4:BTN2:KAP114:MDL1:KAP123:NUP116:NIC96:SAR1:…
0-0-0	10468	regulation of gene expression	723 out of 5015 genes, 14.4%	762 out of 5817 genes, 13.1%	1.96351e-13	YNL139C:YGL127C:YOR083W:YDR394W:YBR079C:YEL009C:YGL096W:YDL042C:YOL090W:YBR297W:YDR140W:YGR116W:YLR085C:YBR289W:YOL071W:YKL222C:YPL139C:YGL244W:YLR418C:YGR275W:YNL062C:YBL008W:YJL081C:YNL215W:YMR270C:YBR120C:YFR032C:YOR047C:YDR206W:YKL109W:YPL038W:YKR019C:YIL084C:YPR031W:YLR384C:YGL209W:YGL037C:YDL002C:YMR223W:YOR076C:YPL042C:YGL131C:YJL115W:YLR398C:YDR258C:YGL066W:YFL049W:YGR262C:YLR005W:YDR190C…	THO2:SOH1:WHI5:RPT3:RPG1:GCN4:TOS8:SIR2:MSH2:MAL33:MTQ2:SPT6:ARP6:SNF5:EMI5:YKL222C:UME1:RTF1:CDC73:RTT102:GCD10:HIR1:ARP4:IES2:RRN9:CBP6:RRT5:STD1:EBS1:HAP4:MET31:IRS4:SDS3:NTO1:IKI3:MIG2:PNC1:NHP10:UBP8:SKI7:SSN3:SNT2:ASF1:SKI2:HSP78:SGF73:SWP82:BUD32:SSL1:RVB1:SFL1:MSS11:STB5:ECM23:NET1:RXT2:SIN4:PZF1:SUT1:BDF1:SSN2:UTP5:HDA3:UTP9:GAL80:GCD7:PCL5:RPD3:HMS1:ARG81:TIF2:SWD3:RSC4:CRT10:TAF7:SLN1:…
0-0-0	51171	regulation of nitrogen compound metabolic process	710 out of 5015 genes, 14.2%	748 out of 5817 genes, 12.9%	2.8818e-13	YHR197W:YNL139C:YGL127C:YOR083W:YDR394W:YEL009C:YGL096W:YDL042C:YOL090W:YBR297W:YNL204C:YGR116W:YLR085C:YBR289W:YOL071W:YKL222C:YPL139C:YGL244W:YDL234C:YLR418C:YGR275W:YBL008W:YIL044C:YJL081C:YNL215W:YMR270C:YAL015C:YFR032C:YOR047C:YKL109W:YPL038W:YKR019C:YIL084C:YDL220C:YPR031W:YLR384C:YGL209W:YMR079W:YGL037C:YDL002C:YMR223W:YPL042C:YGL131C:YJL115W:YJR045C:YGL066W:YFL049W:YGR262C:YLR005W:YDR190C…	RIX1:THO2:SOH1:WHI5:RPT3:GCN4:TOS8:SIR2:MSH2:MAL33:SPS18:SPT6:ARP6:SNF5:EMI5:YKL222C:UME1:RTF1:GYP7:CDC73:RTT102:HIR1:AGE2:ARP4:IES2:RRN9:NTG1:RRT5:STD1:HAP4:MET31:IRS4:SDS3:CDC13:NTO1:IKI3:MIG2:SEC14:PNC1:NHP10:UBP8:SSN3:SNT2:ASF1:SSC1:SGF73:SWP82:BUD32:SSL1:RVB1:SFL1:MSS11:STB5:BAG7:ECM23:SLD7:NET1:RXT2:SIN4:PZF1:SUT1:SPO16:BDF1:SSN2:UTP5:HDA3:UTP9:ROM1:GAL80:PCL5:RPD3:HMS1:ARG81:SWD3:SGS1:RSC4…
0-0-0	6793	phosphorus metabolic process	620 out of 5015 genes, 12.4%	649 out of 5817 genes, 11.2%	3.13278e-13	YKL168C:YDR135C:YKL203C:YOR187W:YHR051W:YBL098W:YGR202C:YBR011C:YHR033W:YOL071W:YMR120C:YCR027C:YGR007W:YPL203W:YLR362W:YHR001W-A:YDR058C:YDR196C:YOL018C:YKL212W:YDR331W:YML075C:YJR078W:YNL038W:YJL166W:YGL179C:YKL001C:YNL099C:YMR079W:YOR109W:YPL058C:YGL037C:YKL126W:YCL040W:YOR076C:YPL042C:YKR053C:YJR049C:YGL190C:YFR019W:YLR248W:YGR262C:YLR005W:YJL005W:YCR036W:YOL032W:YGR061C:YLR410W:YNL161W:YPL23…	KKQ8:YCF1:TOR2:TUF1:COX6:BNA4:PCT1:IPP1:YHR033W:EMI5:ADE17:RHB1:ECT1:TPK2:STE11::TGL2:CAB5:TLG2:SAC1:GPI8:HMG1:BNA2:GPI15:QCR8:TOS3:MET14:OCA1:SEC14:INP53:PDR12:PNC1:YPK1:GLK1:SKI7:SSN3:YSR3:UTR1:CDC55:FAB1:RCK2:BUD32:SSL1:CYR1:RBK1:OPI10:ADE6:VIP1:CBK1:ENV7:MDL2:PTC5:CMK1:ATP2:GRC3:PRS2:BUD17:DUN1:YDR018C:FUS3:RKI1:PGM1:SOL3:SLN1:NDI1:APA2:FCY1:PDR16:CKA1:HOM3:YCK3:IPL1:PEF1:MDL1:PXA1:YLR446W:PM…
0-0-0	1901564	organonitrogen compound metabolic process	562 out of 5015 genes, 11.2%	586 out of 5817 genes, 10.1%	6.3463e-13	YOL097C:YDR135C:YLR126C:YOR187W:YEL009C:YFR044C:YGR189C:YBL098W:YMR237W:YGR202C:YHR033W:YDR294C:YPR121W:YFL030W:YMR120C:YIL168W:YCR027C:YBR176W:YGL236C:YPL104W:YDR196C:YOL018C:YOR047C:YML075C:YDR380W:YJR078W:YPL207W:YKL001C:YIR034C:YPL023C:YPL058C:YOR040W:YGL037C:YPL273W:YLR307W:YOR076C:YKR053C:YJR049C:YOR202W:YKR076W:YGR262C:YJL005W:YBR006W:YGR061C:YBR036C:YML005W:YPL270W:YMR056C:YMR062C:YMR293C…	WRS1:YCF1:YLR126C:TUF1:GCN4:DUG1:CRH1:BNA4:BCH1:PCT1:YHR033W:DPL1:THI22:AGX1:ADE17:YIL168W:RHB1:ECM31:MTO1:MSD1:CAB5:TLG2:STD1:HMG1:ARO10:BNA2:TYW1:MET14:LYS1:MET12:PDR12:GLO4:PNC1:SAM4:CDA1:SKI7:YSR3:UTR1:HIS3:ECM4:BUD32:CYR1:UGA2:ADE6:CSG2:TRM12:MDL2:AAC1:ARG7:HER2:ATP2:ARG81:RKI1:SOL3:PRO3:SAH1:NDI1:APA2::FCY1:HOM3:MCM1:PEF1:CYS3:MSW1:HIS6:MDL1:SKT5:PXA1:PMA2:ASN1:SAR1:GSH2:THI21:GDH3:PDR15:GL…
0-0-0	19219	regulation of nucleobase-containing compound metabolic process	699 out of 5015 genes, 13.9%	737 out of 5817 genes, 12.7%	1.001e-12	YHR197W:YNL139C:YGL127C:YOR083W:YDR394W:YEL009C:YGL096W:YDL042C:YOL090W:YBR297W:YNL204C:YGR116W:YLR085C:YBR289W:YOL071W:YKL222C:YPL139C:YGL244W:YDL234C:YLR418C:YGR275W:YBL008W:YIL044C:YJL081C:YNL215W:YMR270C:YAL015C:YFR032C:YOR047C:YKL109W:YPL038W:YKR019C:YIL084C:YDL220C:YPR031W:YLR384C:YGL209W:YGL037C:YDL002C:YMR223W:YPL042C:YGL131C:YJL115W:YJR045C:YGL066W:YFL049W:YGR262C:YLR005W:YDR190C:YOR140W…	RIX1:THO2:SOH1:WHI5:RPT3:GCN4:TOS8:SIR2:MSH2:MAL33:SPS18:SPT6:ARP6:SNF5:EMI5:YKL222C:UME1:RTF1:GYP7:CDC73:RTT102:HIR1:AGE2:ARP4:IES2:RRN9:NTG1:RRT5:STD1:HAP4:MET31:IRS4:SDS3:CDC13:NTO1:IKI3:MIG2:PNC1:NHP10:UBP8:SSN3:SNT2:ASF1:SSC1:SGF73:SWP82:BUD32:SSL1:RVB1:SFL1:MSS11:STB5:BAG7:ECM23:SLD7:NET1:RXT2:SIN4:PZF1:SUT1:SPO16:BDF1:SSN2:UTP5:HDA3:UTP9:ROM1:GAL80:PCL5:RPD3:HMS1:ARG81:SWD3:SGS1:RSC4:DUN1:…
0-0-0	15031	protein transport	477 out of 5015 genes, 9.5%	494 out of 5817 genes, 8.5%	1.69447e-12	YOR357C:YOR016C:YNL242W:YOR223W:YFL038C:YKR035W-A:YJL204C:YMR308C:YMR237W:YLR148W:YBL069W:YKL084W:YDL115C:YDL095W:YMR255W:YDL126C:YPL094C:YNR049C:YAR002C-A:YJR005W:YOL111C:YDL029W:YER166W:YKR014C:YDL058W:YOR299W:YOR106W:YOL138C:YMR004W:YIL115C:YNL272C:YDR058C:YHL023C:YOL018C:YOR326W:YGR046W:YJL212C:YGL210W:YMR153W:YAL055W:YER006W:YLR384C:YGL092W:YBR170C:YMR079W:YMR150C:YOR109W:YER143W:YEL027W:YLR…	SNX3:ERP4:ATG2:YOR223W:YPT1::RCY1:PSE1:BCH1:PEP3:AST1:HOT13:IWR1:PMT1:GFD1:CDC48:SEC62:MSO1::APL1:MDY2:ARP2:DNF1:YPT52:USO1:BUD7:VAM3:RTC1:MVP1:NUP159:SEC2:TGL2:NPR3:TLG2:MYO2:TAM41:OPT1:YPT32:NUP53:PEX22:NUG1:IKI3:NUP145:NPL4:SEC14:IMP1:INP53:DDI1:VMA3:SEC22:NUP1:NMD3:VPS28:SRP68:RIC1:COG7:SEC10:SEC11:NDC1:SSC1:MOG1:ATG10:HSP78:SEC16:SRP101:KAP122:BOS1:ERP3:VPS8:ATG11:TIP20:AFG1:MGR2:TRE1:PEX4:S…
0-0-0	45184	establishment of protein localization	491 out of 5015 genes, 9.8%	510 out of 5817 genes, 8.8%	4.94623e-12	YOR357C:YOR016C:YNL242W:YOR223W:YFL038C:YKR035W-A:YJL204C:YMR308C:YMR237W:YLR148W:YBL069W:YKL084W:YDL115C:YDL095W:YMR255W:YDL126C:YPL094C:YNR049C:YAR002C-A:YJR005W:YOL111C:YDL029W:YER166W:YKR014C:YDL058W:YOR299W:YOR106W:YOL138C:YMR004W:YIL115C:YNL272C:YDR058C:YHL023C:YOL018C:YOR326W:YGR046W:YJL212C:YGL210W:YMR153W:YAL055W:YER006W:YLR384C:YGL092W:YBR170C:YMR079W:YMR150C:YOR109W:YER143W:YEL027W:YLR…	SNX3:ERP4:ATG2:YOR223W:YPT1::RCY1:PSE1:BCH1:PEP3:AST1:HOT13:IWR1:PMT1:GFD1:CDC48:SEC62:MSO1::APL1:MDY2:ARP2:DNF1:YPT52:USO1:BUD7:VAM3:RTC1:MVP1:NUP159:SEC2:TGL2:NPR3:TLG2:MYO2:TAM41:OPT1:YPT32:NUP53:PEX22:NUG1:IKI3:NUP145:NPL4:SEC14:IMP1:INP53:DDI1:VMA3:SEC22:NUP1:NMD3:VPS28:SRP68:RIC1:COG7:SEC10:SEC11:NDC1:SSC1:MOG1:ATG10:HSP78:SEC16:SRP101:KAP122:BOS1:ERP3:VPS8:ATG11:TIP20:AFG1:MGR2:TRE1:PEX4:S…
0-0-0	44281	small molecule metabolic process	674 out of 5015 genes, 13.4%	711 out of 5817 genes, 12.2%	5.62776e-12	YNL111C:YOL097C:YDR135C:YPL095C:YOR100C:YHR007C:YLR126C:YOR187W:YEL009C:YFR044C:YBL098W:YGR202C:YHR033W:YDR294C:YPR121W:YFL030W:YMR120C:YIL168W:YCR027C:YBR176W:YGL236C:YPL104W:YDR196C:YOR047C:YGR177C:YML075C:YDR380W:YJR078W:YNR073C:YKL001C:YIR034C:YBR003W:YPL023C:YPL058C:YOR040W:YGL037C:YPL273W:YOR076C:YPR001W:YMR015C:YJR049C:YOR202W:YKR076W:YGR262C:YJL005W:YOL032W:YBR006W:YGR061C:YLR410W:YHR067W…	CYB5:WRS1:YCF1:EEB1:CRC1:ERG11:YLR126C:TUF1:GCN4:DUG1:BNA4:PCT1:YHR033W:DPL1:THI22:AGX1:ADE17:YIL168W:RHB1:ECM31:MTO1:MSD1:CAB5:STD1:ATF2:HMG1:ARO10:BNA2:YNR073C:MET14:LYS1:COQ1:MET12:PDR12:GLO4:PNC1:SAM4:SKI7:CIT3:ERG5:UTR1:HIS3:ECM4:BUD32:CYR1:OPI10:UGA2:ADE6:VIP1:HTD2:PEX11:MDL2:TGL1:ARG7:HER2:ATP2:ARG81:PRS2:RKI1:PGM1:SOL3:PRO3:SAH1:NDI1:APA2:FCY1:PDR16:DAL80:HOM3:MCM1:PEF1:CYS3:MSW1:HIS6:MDL…
0-0-0	7049	cell cycle	634 out of 5015 genes, 12.6%	667 out of 5817 genes, 11.5%	6.46323e-12	YHR197W:YLL016W:YGL127C:YOR083W:YKL203C:YLR035C:YDR201W:YJR135C:YOL090W:YBR057C:YGR116W:YLL003W:YOL071W:YPL139C:YDL126C:YJL090C:YDL127W:YML028W:YCL048W:YOR057W:YDL155W:YDR424C:YER180C:YCR092C:YGL249W:YGL175C:YHR115C:YPL158C:YDR130C:YPL233W:YDL220C:YOR264W:YKL096W:YBR170C:YMR079W:YGR059W:YLR307W:YPL042C:YPL253C:YDL164C:YGL190C:YIL158W:YGR262C:YGL174W:YAL047C:YOR060C:YJR112W:YJL076W:YDR184C:YOR058C…	RIX1:SDC25:SOH1:WHI5:TOR2:MLH2:SPC19:MCM22:MSH2:MUM2:SPT6:SFI1:EMI5:UME1:CDC48:DPB11:PCL2:TSA1:SPS22:SGT1:CLB3:DYN2:ISC10:MSH3:ZIP2:SAE2:DMA1:AIM44:FIN1:NSL1:CDC13:DSE3:CWP1:NPL4:SEC14:SPR3:CDA1:SSN3:VIK1:CDC9:CDC55:AIM20:BUD32:BUD13:SPC72:SLD7:NNF1:NET1:ATC1:ASE1:RMD6:LSG1:CBK1:SPO16:SAP185:PCL5:RPD3:VHS2:CTF19:SDS22:MLH3:BUD17:SGS1:SHE1:RSC4:SUR7:DUN1:FUS3:SMA2:CKS1:NDL1:PRP46:IPI1:MCM1:IPL1:PE…
0-0-0	19438	aromatic compound biosynthetic process	647 out of 5015 genes, 12.9%	682 out of 5817 genes, 11.7%	1.33839e-11	YNL139C:YGL127C:YOR083W:YEL009C:YDL042C:YBL098W:YBR297W:YGR116W:YLR085C:YBR289W:YKL222C:YPL139C:YPR121W:YGL244W:YMR120C:YLR277C:YLR418C:YGR275W:YOL005C:YBL008W:YJL081C:YDR045C:YNL215W:YMR270C:YDR196C:YFR032C:YOR047C:YKL109W:YPL038W:YJR078W:YIL084C:YPR031W:YLR384C:YGL209W:YGL037C:YEL055C:YDL002C:YMR223W:YPL042C:YJL115W:YJR049C:YOR202W:YGL066W:YFL049W:YGR262C:YLR005W:YDR190C:YOR140W:YJL005W:YMR164C…	THO2:SOH1:WHI5:GCN4:SIR2:BNA4:MAL33:SPT6:ARP6:SNF5:YKL222C:UME1:THI22:RTF1:ADE17:YSH1:CDC73:RTT102:RPB11:HIR1:ARP4:RPC11:IES2:RRN9:CAB5:RRT5:STD1:HAP4:MET31:BNA2:SDS3:NTO1:IKI3:MIG2:PNC1:POL5:NHP10:UBP8:SSN3:ASF1:UTR1:HIS3:SGF73:SWP82:BUD32:SSL1:RVB1:SFL1:CYR1:MSS11:STB5:RXT2:SIN4:ADE6:PZF1:SUT1:AAC1:BDF1:SSN2:UTP5:HDA3:UTP9:GAL80:RPD3:HMS1:ATP2:GRC3:ARG81:PRS2:RSC4:RKI1:TAF7:SAS4:CKS1:FCY1:DAL80…
0-0-0	44271	cellular nitrogen compound biosynthetic process	664 out of 5015 genes, 13.2%	701 out of 5817 genes, 12.1%	1.70622e-11	YNL139C:YGL127C:YOR083W:YEL009C:YDL042C:YBL098W:YBR297W:YGR116W:YLR085C:YBR289W:YKL222C:YPL139C:YPR121W:YGL244W:YMR120C:YLR277C:YLR418C:YGR275W:YOL005C:YBL008W:YBR176W:YJL081C:YDR045C:YNL215W:YMR270C:YDR196C:YFR032C:YOR047C:YKL109W:YPL038W:YJR078W:YIL084C:YPR031W:YLR384C:YGL209W:YOR040W:YGL037C:YEL055C:YDL002C:YMR223W:YPL042C:YJL115W:YJR049C:YGL066W:YFL049W:YGR262C:YLR005W:YDR190C:YOR140W:YJL005W…	THO2:SOH1:WHI5:GCN4:SIR2:BNA4:MAL33:SPT6:ARP6:SNF5:YKL222C:UME1:THI22:RTF1:ADE17:YSH1:CDC73:RTT102:RPB11:HIR1:ECM31:ARP4:RPC11:IES2:RRN9:CAB5:RRT5:STD1:HAP4:MET31:BNA2:SDS3:NTO1:IKI3:MIG2:GLO4:PNC1:POL5:NHP10:UBP8:SSN3:ASF1:UTR1:SGF73:SWP82:BUD32:SSL1:RVB1:SFL1:CYR1:MSS11:STB5:RXT2:SIN4:ADE6:PZF1:SUT1:AAC1:BDF1:SSN2:UTP5:HDA3:UTP9:GAL80:RPD3:HMS1:ATP2:GRC3:ARG81:PRS2:RSC4:RKI1:TAF7:SAS4:CKS1:FCY1…
0-0-0	6396	RNA processing	447 out of 5015 genes, 8.9%	463 out of 5817 genes, 8.0%	1.76771e-11	YKL149C:YHR197W:YNL139C:YMR290C:YGR278W:YDR339C:YIR005W:YNL222W:YIR009W:YGL029W:YIL008W:YKL205W:YOL093W:YLR167W:YLR204W:YGL244W:YLR277C:YLR418C:YNL062C:YOL022C:YBR279W:YMR087W:YGL236C:YJL010C:YGL123W:YOL080C:YML063W:YFL002C:YDR364C:YBR048W:YNL292W:YDL087C:YLR222C:YDL213C:YBR120C:YDL060W:YAL025C:YJL136C:YBL024W:YDL047W:YPL207W:YBL072C:YER006W:YGL078C:YOR159C:YLR384C:YDL148C:YNR015W:YLR405W:YKL059C…	DBR1:RIX1:THO2:HAS1:CWC22:FCF1:IST3:SSU72:MSL1:CGR1:URM1:LOS1:TRM10:RPS31:QRI5:RTF1:YSH1:CDC73:GCD10:TSR4:PAF1:YMR087W:MTO1:NOP9:RPS2:REX4:RPS1B:SPB4:CDC40:RPS11B:PUS4:LUC7:UTP13:NOP6:CBP6:TSR1:MAK16:RPS21B:NCL1:SIT4:TYW1:RPS8A:NUG1:DBP3:SME1:IKI3:NOP14:SMM1:DUS4:MPE1:PUS7:CDC28:ECM2:SEN15:DIP2:DBP7:NHP2:REX2:FMT1:MSS18:NTC20:MSL5:TRM112:MAK5:NOP58:TRM3:BUD13:RRP7:CWC24:PTC1:MPP6:CBP1:PRP11:FIR1:…
0-0-0	18130	heterocycle biosynthetic process	661 out of 5015 genes, 13.2%	698 out of 5817 genes, 12.0%	2.37468e-11	YNL139C:YGL127C:YOR083W:YEL009C:YDL042C:YBL098W:YBR297W:YGR116W:YLR085C:YHR033W:YBR289W:YKL222C:YPL139C:YPR121W:YGL244W:YMR120C:YLR277C:YLR418C:YGR275W:YOL005C:YBL008W:YJL081C:YDR045C:YNL215W:YMR270C:YDR196C:YFR032C:YOR047C:YKL109W:YPL038W:YJR078W:YIL084C:YPR031W:YLR384C:YGL209W:YGL037C:YEL055C:YDL002C:YMR223W:YPL042C:YJL115W:YJR049C:YOR202W:YGL066W:YFL049W:YGR262C:YLR005W:YDR190C:YOR140W:YJL005W…	THO2:SOH1:WHI5:GCN4:SIR2:BNA4:MAL33:SPT6:ARP6:YHR033W:SNF5:YKL222C:UME1:THI22:RTF1:ADE17:YSH1:CDC73:RTT102:RPB11:HIR1:ARP4:RPC11:IES2:RRN9:CAB5:RRT5:STD1:HAP4:MET31:BNA2:SDS3:NTO1:IKI3:MIG2:PNC1:POL5:NHP10:UBP8:SSN3:ASF1:UTR1:HIS3:SGF73:SWP82:BUD32:SSL1:RVB1:SFL1:CYR1:MSS11:STB5:RXT2:SIN4:ADE6:PZF1:SUT1:AAC1:BDF1:SSN2:UTP5:HDA3:UTP9:GAL80:RPD3:HMS1:ATP2:GRC3:ARG81:PRS2:RSC4:RKI1:PRO3:TAF7:SAS4:CK…
0-0-0	1901362	organic cyclic compound biosynthetic process	695 out of 5015 genes, 13.9%	736 out of 5817 genes, 12.7%	3.52492e-11	YNL111C:YNL139C:YGL127C:YOR083W:YHR007C:YEL009C:YDL042C:YBL098W:YBR297W:YGR116W:YLR085C:YHR033W:YBR289W:YKL222C:YPL139C:YPR121W:YGL244W:YMR120C:YLR277C:YLR418C:YGR275W:YOL005C:YBL008W:YJL081C:YDR045C:YNL215W:YMR270C:YDR196C:YFR032C:YOR047C:YKL109W:YML075C:YPL038W:YJR078W:YIL084C:YPR031W:YLR384C:YGL209W:YGL037C:YEL055C:YDL002C:YMR223W:YPL042C:YJL115W:YMR015C:YJR049C:YOR202W:YGL066W:YFL049W:YGR262C…	CYB5:THO2:SOH1:WHI5:ERG11:GCN4:SIR2:BNA4:MAL33:SPT6:ARP6:YHR033W:SNF5:YKL222C:UME1:THI22:RTF1:ADE17:YSH1:CDC73:RTT102:RPB11:HIR1:ARP4:RPC11:IES2:RRN9:CAB5:RRT5:STD1:HAP4:HMG1:MET31:BNA2:SDS3:NTO1:IKI3:MIG2:PNC1:POL5:NHP10:UBP8:SSN3:ASF1:ERG5:UTR1:HIS3:SGF73:SWP82:BUD32:SSL1:RVB1:SFL1:CYR1:MSS11:STB5:RXT2:SIN4:ADE6:PZF1:SUT1:AAC1:BDF1:SSN2:UTP5:HDA3:UTP9:GAL80:RPD3:HMS1:ATP2:GRC3:ARG81:PRS2:RSC4:R…
0-0-0	34613	cellular protein localization	400 out of 5015 genes, 8.0%	413 out of 5817 genes, 7.1%	8.11233e-11	YNL242W:YFL038C:YKR035W-A:YGL020C:YMR308C:YLR148W:YBL069W:YKL084W:YDL115C:YDL095W:YDL126C:YPL094C:YJR005W:YOL111C:YDL029W:YER166W:YKR014C:YDL058W:YOR106W:YOL138C:YMR004W:YIL115C:YDR058C:YOL018C:YHR115C:YPL158C:YPR007C:YMR153W:YAL055W:YGR099W:YGL092W:YBR170C:YMR079W:YMR150C:YEL027W:YOR098C:YCL027W:YPL065W:YMR185W:YPL243W:YLR039C:YGL005C:YNL197C:YIR022W:YJR045C:YJR074W:YLL042C:YDR258C:YPL085W:YDR29…	ATG2:YPT1::GET1:PSE1:PEP3:AST1:HOT13:IWR1:PMT1:CDC48:SEC62:APL1:MDY2:ARP2:DNF1:YPT52:USO1:VAM3:RTC1:MVP1:NUP159:TGL2:TLG2:DMA1:AIM44:REC8:NUP53:PEX22:TEL2:NUP145:NPL4:SEC14:IMP1:VMA3:NUP1:FUS1:VPS28:RTP1:SRP68:RIC1:COG7:WHI3:SEC11:SSC1:MOG1:ATG10:HSP78:SEC16:SRP101:KAP122:VPS8:ATG11:AFG1:GPN2:MGR2:TRE1:PEX4:SEC63:KAR2:MUK1:ERD1:YPP1:MON2:SEC61:BOR1:SSH1:MGE1:NPL6:RPD3:OCT1:YET3:CTF19:SDS22:KAP120…
0-0-0	5975	carbohydrate metabolic process	292 out of 5015 genes, 5.8%	297 out of 5817 genes, 5.1%	1.29055e-10	YER059W:YJL052W:YHR210C:YGR189C:YDR221W:YBR297W:YMR237W:YLR286C:YPL248C:YBR001C:YMR238W:YHR104W:YBR289W:YDL095W:YLR213C:YPL219W:YJR131W:YOR299W:YJR009C:YBR243C:YOR178C:YNL249C:YGL257C:YOR047C:YMR215W:YBR015C:YDR074W:YLR134W:YMR205C:YNR073C:YGL179C:YBR023C:YLR345W:YGL209W:YNR071C:YOR040W:YOL059W:YCL040W:YLR307W:YPR001W:YNL029C:YLR377C:YGR292W:YGL062W:YOR290C:YHR043C:YGR262C:YMR305C:YCR036W:YOL086C…	PCL6:TDH1:YHR210C:CRH1:GTB1:MAL33:BCH1:CTS1:GAL4:NTH2:DFG5:GRE3:SNF5:PMT1:CRR1:PCL8:MNS1:BUD7:TDH2:ALG7:GAC1:MPA43:MNT2:STD1:GAS3:MNN2:TPS2:PDC5:PFK2:YNR073C:TOS3:CHS3:YLR345W:MIG2:YNR071C:GLO4:GPD2:GLK1:CDA1:CIT3:KTR5:FBP1:MAL12:PYC1:SNF2:DOG2:BUD32:SCW10:RBK1:ADH1:TPS1:RHR2:OPI10:GNT1:TPS3:MNN11:PCL10:MLS1:ERD1:GAL7:FBP26:DLD1:GAL80:IDP2:RKI1:PGM1:SOL3:GPM3:NTH1:OST3:CWH41:GND2:EXG1:SOL4:BGL2:G…
0-0-0	70727	cellular macromolecule localization	418 out of 5015 genes, 8.3%	433 out of 5817 genes, 7.4%	1.59913e-10	YNL242W:YNL079C:YFL038C:YKR035W-A:YGL020C:YMR308C:YLR148W:YBL069W:YKL084W:YDL115C:YDL095W:YDL126C:YPL094C:YJR005W:YOL111C:YDL029W:YER166W:YKR014C:YDL058W:YOR106W:YOL138C:YMR004W:YIL115C:YDR058C:YOL018C:YHR115C:YPL158C:YPR007C:YMR153W:YAL055W:YGR099W:YGL092W:YBR170C:YMR079W:YMR150C:YEL027W:YOR098C:YCL027W:YPL065W:YMR185W:YPL243W:YLR039C:YGL005C:YNL197C:YIR022W:YJR045C:YJR074W:YLL042C:YDR258C:YPL08…	ATG2:TPM1:YPT1::GET1:PSE1:PEP3:AST1:HOT13:IWR1:PMT1:CDC48:SEC62:APL1:MDY2:ARP2:DNF1:YPT52:USO1:VAM3:RTC1:MVP1:NUP159:TGL2:TLG2:DMA1:AIM44:REC8:NUP53:PEX22:TEL2:NUP145:NPL4:SEC14:IMP1:VMA3:NUP1:FUS1:VPS28:RTP1:SRP68:RIC1:COG7:WHI3:SEC11:SSC1:MOG1:ATG10:HSP78:SEC16:SRP101:KAP122:VPS8:ATG11:AFG1:GPN2:MGR2:TRE1:PEX4:SEC63:KAR2:MUK1:ERD1:YPP1:MON2:SEC61:LOC1:BOR1:SSH1:MGE1:NPL6:RPD3:OCT1:YET3:CTF19:SD…
0-0-0	51252	regulation of RNA metabolic process	605 out of 5015 genes, 12.1%	638 out of 5817 genes, 11.0%	1.65989e-10	YNL139C:YGL127C:YOR083W:YDR394W:YEL009C:YGL096W:YDL042C:YOL090W:YBR297W:YGR116W:YLR085C:YBR289W:YOL071W:YKL222C:YPL139C:YGL244W:YLR418C:YGR275W:YBL008W:YJL081C:YNL215W:YMR270C:YFR032C:YOR047C:YKL109W:YPL038W:YKR019C:YIL084C:YPR031W:YLR384C:YGL209W:YGL037C:YDL002C:YMR223W:YPL042C:YGL131C:YJL115W:YGL066W:YFL049W:YGR262C:YLR005W:YDR190C:YOR140W:YMR164C:YHR178W:YPL021W:YJL076W:YBR095C:YNL236W:YPR186C…	THO2:SOH1:WHI5:RPT3:GCN4:TOS8:SIR2:MSH2:MAL33:SPT6:ARP6:SNF5:EMI5:YKL222C:UME1:RTF1:CDC73:RTT102:HIR1:ARP4:IES2:RRN9:RRT5:STD1:HAP4:MET31:IRS4:SDS3:NTO1:IKI3:MIG2:PNC1:NHP10:UBP8:SSN3:SNT2:ASF1:SGF73:SWP82:BUD32:SSL1:RVB1:SFL1:MSS11:STB5:ECM23:NET1:RXT2:SIN4:PZF1:SUT1:BDF1:SSN2:UTP5:HDA3:UTP9:GAL80:PCL5:RPD3:HMS1:ARG81:SWD3:RSC4:CRT10:TAF7:SLN1:SAS4:CKS1:RNA1:DAL80:CKA1:GZF3:MCM1:YKU70:NHP6A:SWC5…
0-0-0	22613	ribonucleoprotein complex biogenesis	341 out of 5015 genes, 6.8%	350 out of 5817 genes, 6.0%	2.86092e-10	YCR072C:YHR197W:YMR290C:YDR339C:YKL203C:YBR079C:YIR005W:YGL029W:YIR012W:YLR167W:YGL244W:YEL015W:YNR053C:YLR418C:YOL022C:YBR279W:YCR060W:YJL010C:YIL115C:YGL123W:YOL080C:YML063W:YFL002C:YDR364C:YBR048W:YDL087C:YLR222C:YDL213C:YLR009W:YDL060W:YAL025C:YJL136C:YML024W:YBL072C:YER006W:YGL078C:YDL148C:YOR243C:YNL132W:YDR101C:YMR230W:YOR098C:YHR170W:YLR129W:YKR024C:YDL208W:YLR059C:YOL121C:YJR067C:YNR046W…	RSA4:RIX1:HAS1:FCF1:TOR2:RPG1:IST3:CGR1:SQT1:RPS31:RTF1:EDC3:NOG2:CDC73:TSR4:PAF1:TAH1:NOP9:NUP159:RPS2:REX4:RPS1B:SPB4:CDC40:RPS11B:LUC7:UTP13:NOP6:RLP24:TSR1:MAK16:RPS21B:RPS17A:RPS8A:NUG1:DBP3:NOP14:PUS7:KRE33:ARX1:RPS10B:NUP1:NMD3:DIP2:DBP7:NHP2:REX2:RPS19A:YAE1:TRM112:MAK5:RVB1:NOP58:RPL40A:RRP7:CWC24:MPP6:BCD1:PRP11:RRP46:LSG1:ALB1:ARB1:RRP17:URB1:PRP2:UTP5:LOC1:UTP9:RPS26B:SDA1:DBP2:RPL40B…
0-0-0	16192	vesicle-mediated transport	326 out of 5015 genes, 6.5%	334 out of 5817 genes, 5.7%	3.73655e-10	YOR357C:YOR016C:YDR388W:YNL079C:YOR223W:YFL038C:YJL204C:YGL020C:YMR237W:YLR148W:YPR095C:YNR035C:YNR049C:YGR284C:YAR002C-A:YJR005W:YDL234C:YER166W:YKR014C:YCR027C:YDL058W:YIL044C:YOR299W:YOR106W:YDL146W:YNL272C:YOL018C:YOR326W:YLR096W:YGL210W:YLR093C:YMR079W:YOR109W:YER143W:YEL027W:YBR160W:YLR268W:YKL126W:YLR039C:YBL007C:YGL005C:YLR166C:YCR030C:YKR003W:YPL085W:YLR078C:YDL018C:YGL145W:YJL117W:YBR20…	SNX3:ERP4:RVS167:TPM1:YOR223W:YPT1:RCY1:GET1:BCH1:PEP3:SYT1:ARC35:MSO1:ERV29::APL1:GYP7:DNF1:YPT52:RHB1:USO1:AGE2:BUD7:VAM3:LDB17:SEC2:TLG2:MYO2:KIN2:YPT32:NYV1:SEC14:INP53:DDI1:VMA3:CDC28:SEC22:YPK1:RIC1:SLA1:COG7:SEC10:SYP1:OSH6:SEC16:BOS1:ERP3:TIP20:PHO86:FTH1:GYP5:MUK1:YPP1:MON2:SMY2:TED1:ENT1:YET3:TRS23:GEA1:SVL3:SUR7:ERV25:TVP38:DOA4:APM3:OSH2:EMP46:BET3:VPS54:CCZ1:YCK3:BET4:COG4:VAM7:BTN2:…
0-0-0	55114	oxidation-reduction process	388 out of 5015 genes, 7.7%	401 out of 5817 genes, 6.9%	3.74859e-10	YNL111C:YER059W:YMR083W:YHR008C:YHR007C:YJL052W:YGL160W:YBR052C:YHR051W:YBL098W:YLR426W:YIR035C:YBL069W:YHR104W:YOL071W:YPL219W:YBR084W:YPR004C:YML028W:YJR009C:YPL159C:YPR127W:YHR001W-A:YBR243C:YOR178C:YMR152W:YBR166C:YML075C:YLR134W:YLR201C:YBR244W:YJR078W:YPL207W:YNR073C:YJL166W:YER067W:YJR070C:YER141W:YKL001C:YIR034C:YNR015W:YJR048W:YLR405W:YEL047C:YDR031W:YPL023C:YPL262W:YKR066C:YGL107C:YOR03…	CYB5:PCL6:ADH3:SOD2:ERG11:TDH1:AIM14:RFS1:COX6:BNA4:TDA5:YIR035C:AST1:GRE3:EMI5:PCL8:MIS1:AIM45:TSA1:TDH2:PET20:YPR127W::ALG7:GAC1:YIM1:TYR1:HMG1:PDC5:COQ9:GPX2:BNA2:TYW1:YNR073C:QCR8:RGI1:LIA1:COX15:MET14:LYS1:SMM1:CYC1:DUS4:FRD1:MIC14:MET12:FUM1:CCP1:RMD9:CYC2:GPD2:CIT3:CIR1:YLR460C:FRE1:ARI1:ERG5:FRE6:YML131W:COX9:ECM4:ADH1:ETR1:CBP1:UGA2:FET3:COR1:MTD1:ALD6:HTD2:PCL10:MLS1:SDH4:PEX11:PRX1:TES…
0-0-0	6355	regulation of transcription, DNA-dependent	597 out of 5015 genes, 11.9%	630 out of 5817 genes, 10.8%	3.99554e-10	YNL139C:YGL127C:YOR083W:YDR394W:YEL009C:YGL096W:YDL042C:YOL090W:YBR297W:YGR116W:YLR085C:YBR289W:YOL071W:YKL222C:YPL139C:YGL244W:YLR418C:YGR275W:YBL008W:YJL081C:YNL215W:YMR270C:YFR032C:YOR047C:YKL109W:YPL038W:YKR019C:YIL084C:YPR031W:YLR384C:YGL209W:YGL037C:YDL002C:YMR223W:YPL042C:YGL131C:YJL115W:YGL066W:YFL049W:YGR262C:YLR005W:YDR190C:YOR140W:YMR164C:YHR178W:YPL021W:YJL076W:YBR095C:YNL236W:YPR186C…	THO2:SOH1:WHI5:RPT3:GCN4:TOS8:SIR2:MSH2:MAL33:SPT6:ARP6:SNF5:EMI5:YKL222C:UME1:RTF1:CDC73:RTT102:HIR1:ARP4:IES2:RRN9:RRT5:STD1:HAP4:MET31:IRS4:SDS3:NTO1:IKI3:MIG2:PNC1:NHP10:UBP8:SSN3:SNT2:ASF1:SGF73:SWP82:BUD32:SSL1:RVB1:SFL1:MSS11:STB5:ECM23:NET1:RXT2:SIN4:PZF1:SUT1:BDF1:SSN2:UTP5:HDA3:UTP9:GAL80:PCL5:RPD3:HMS1:ARG81:SWD3:RSC4:CRT10:TAF7:SLN1:SAS4:CKS1:RNA1:DAL80:CKA1:GZF3:MCM1:YKU70:NHP6A:SWC5…
0-0-0	2001141	regulation of RNA biosynthetic process	597 out of 5015 genes, 11.9%	630 out of 5817 genes, 10.8%	3.99554e-10	YNL139C:YGL127C:YOR083W:YDR394W:YEL009C:YGL096W:YDL042C:YOL090W:YBR297W:YGR116W:YLR085C:YBR289W:YOL071W:YKL222C:YPL139C:YGL244W:YLR418C:YGR275W:YBL008W:YJL081C:YNL215W:YMR270C:YFR032C:YOR047C:YKL109W:YPL038W:YKR019C:YIL084C:YPR031W:YLR384C:YGL209W:YGL037C:YDL002C:YMR223W:YPL042C:YGL131C:YJL115W:YGL066W:YFL049W:YGR262C:YLR005W:YDR190C:YOR140W:YMR164C:YHR178W:YPL021W:YJL076W:YBR095C:YNL236W:YPR186C…	THO2:SOH1:WHI5:RPT3:GCN4:TOS8:SIR2:MSH2:MAL33:SPT6:ARP6:SNF5:EMI5:YKL222C:UME1:RTF1:CDC73:RTT102:HIR1:ARP4:IES2:RRN9:RRT5:STD1:HAP4:MET31:IRS4:SDS3:NTO1:IKI3:MIG2:PNC1:NHP10:UBP8:SSN3:SNT2:ASF1:SGF73:SWP82:BUD32:SSL1:RVB1:SFL1:MSS11:STB5:ECM23:NET1:RXT2:SIN4:PZF1:SUT1:BDF1:SSN2:UTP5:HDA3:UTP9:GAL80:PCL5:RPD3:HMS1:ARG81:SWD3:RSC4:CRT10:TAF7:SLN1:SAS4:CKS1:RNA1:DAL80:CKA1:GZF3:MCM1:YKU70:NHP6A:SWC5…
0-0-0	22402	cell cycle process	573 out of 5015 genes, 11.4%	605 out of 5817 genes, 10.4%	1.91324e-09	YHR197W:YGL127C:YOR083W:YKL203C:YLR035C:YDR201W:YJR135C:YOL090W:YBR057C:YGR116W:YLL003W:YOL071W:YPL139C:YDL126C:YJL090C:YDL127W:YML028W:YCL048W:YDL155W:YDR424C:YER180C:YCR092C:YGL249W:YGL175C:YHR115C:YPL158C:YDR130C:YPL233W:YKL096W:YBR170C:YMR079W:YGR059W:YLR307W:YPL042C:YPL253C:YGL190C:YGR262C:YGL174W:YAL047C:YJR112W:YJL076W:YDR184C:YOR058C:YEL072W:YGL099W:YNL161W:YHR153C:YJL098W:YNL330C:YIL135C…	RIX1:SOH1:WHI5:TOR2:MLH2:SPC19:MCM22:MSH2:MUM2:SPT6:SFI1:EMI5:UME1:CDC48:DPB11:PCL2:TSA1:SPS22:CLB3:DYN2:ISC10:MSH3:ZIP2:SAE2:DMA1:AIM44:FIN1:NSL1:CWP1:NPL4:SEC14:SPR3:CDA1:SSN3:VIK1:CDC55:BUD32:BUD13:SPC72:NNF1:NET1:ATC1:ASE1:RMD6:LSG1:CBK1:SPO16:SAP185:RPD3:VHS2:CTF19:SDS22:MLH3:BUD17:SGS1:SHE1:RSC4:SUR7:DUN1:FUS3:SMA2:NDL1:IPI1:MCM1:IPL1:PEF1:SPS2:PTC2:RRD1:CLB4:FKH2:MSC1:NDJ1:END3:DBF2:SWI6:R…
0-0-0	34654	nucleobase-containing compound biosynthetic process	591 out of 5015 genes, 11.8%	625 out of 5817 genes, 10.7%	2.14368e-09	YNL139C:YGL127C:YOR083W:YEL009C:YDL042C:YBL098W:YBR297W:YGR116W:YLR085C:YBR289W:YKL222C:YPL139C:YGL244W:YMR120C:YLR277C:YLR418C:YGR275W:YOL005C:YBL008W:YJL081C:YDR045C:YNL215W:YMR270C:YDR196C:YFR032C:YOR047C:YKL109W:YPL038W:YJR078W:YIL084C:YPR031W:YLR384C:YGL209W:YGL037C:YEL055C:YDL002C:YMR223W:YPL042C:YJL115W:YJR049C:YGL066W:YFL049W:YGR262C:YLR005W:YDR190C:YOR140W:YJL005W:YMR164C:YHR178W:YBR095C…	THO2:SOH1:WHI5:GCN4:SIR2:BNA4:MAL33:SPT6:ARP6:SNF5:YKL222C:UME1:RTF1:ADE17:YSH1:CDC73:RTT102:RPB11:HIR1:ARP4:RPC11:IES2:RRN9:CAB5:RRT5:STD1:HAP4:MET31:BNA2:SDS3:NTO1:IKI3:MIG2:PNC1:POL5:NHP10:UBP8:SSN3:ASF1:UTR1:SGF73:SWP82:BUD32:SSL1:RVB1:SFL1:CYR1:MSS11:STB5:RXT2:SIN4:ADE6:PZF1:SUT1:BDF1:SSN2:UTP5:HDA3:UTP9:GAL80:RPD3:HMS1:ATP2:GRC3:ARG81:PRS2:RSC4:TAF7:SAS4:CKS1:FCY1:DAL80:GZF3:MCM1:RPB8:NHP6A…
0-0-0	34470	ncRNA processing	299 out of 5015 genes, 6.0%	306 out of 5817 genes, 5.3%	2.37136e-09	YHR197W:YMR290C:YDR339C:YGL029W:YIL008W:YKL205W:YOL093W:YLR167W:YGL244W:YLR277C:YNL062C:YOL022C:YBR279W:YMR087W:YGL236C:YJL010C:YGL123W:YOL080C:YML063W:YFL002C:YBR048W:YNL292W:YLR222C:YDL213C:YDL060W:YAL025C:YJL136C:YBL024W:YDL047W:YPL207W:YBL072C:YER006W:YGL078C:YLR384C:YDL148C:YNR015W:YLR405W:YOR243C:YMR059W:YLR129W:YKR024C:YDL208W:YLR059C:YBL013W:YNR046W:YBR142W:YOR310C:YDL112W:YCL031C:YLR323C…	RIX1:HAS1:FCF1:CGR1:URM1:LOS1:TRM10:RPS31:RTF1:YSH1:GCD10:TSR4:PAF1:YMR087W:MTO1:NOP9:RPS2:REX4:RPS1B:SPB4:RPS11B:PUS4:UTP13:NOP6:TSR1:MAK16:RPS21B:NCL1:SIT4:TYW1:RPS8A:NUG1:DBP3:IKI3:NOP14:SMM1:DUS4:PUS7:SEN15:DIP2:DBP7:NHP2:REX2:FMT1:TRM112:MAK5:NOP58:TRM3:RRP7:CWC24:PTC1:MPP6:RRP46:POA1:TRM12:ELP4:RRP17:URB1:SAP185:UTP5:LOC1:UTP9:DBP2:GRC3:UTP21:ECM16:RRP36:UTP22:TCD1:IPI1:POP6:RPS24A:PAP2:ELP…
0-0-0	42254	ribosome biogenesis	282 out of 5015 genes, 5.6%	288 out of 5817 genes, 5.0%	3.7644e-09	YCR072C:YHR197W:YMR290C:YDR339C:YKL203C:YGL029W:YIR012W:YLR167W:YNR053C:YOL022C:YBR279W:YJL010C:YIL115C:YGL123W:YOL080C:YML063W:YFL002C:YBR048W:YLR222C:YDL213C:YLR009W:YDL060W:YAL025C:YJL136C:YML024W:YBL072C:YER006W:YGL078C:YDL148C:YOR243C:YNL132W:YDR101C:YMR230W:YOR098C:YHR170W:YLR129W:YKR024C:YDL208W:YLR059C:YOL121C:YJR067C:YNR046W:YBR142W:YOR310C:YIL148W:YCL031C:YNR024W:YHR040W:YGR095C:YGL099W…	RSA4:RIX1:HAS1:FCF1:TOR2:CGR1:SQT1:RPS31:NOG2:TSR4:PAF1:NOP9:NUP159:RPS2:REX4:RPS1B:SPB4:RPS11B:UTP13:NOP6:RLP24:TSR1:MAK16:RPS21B:RPS17A:RPS8A:NUG1:DBP3:NOP14:PUS7:KRE33:ARX1:RPS10B:NUP1:NMD3:DIP2:DBP7:NHP2:REX2:RPS19A:YAE1:TRM112:MAK5:NOP58:RPL40A:RRP7:MPP6:BCD1:RRP46:LSG1:ALB1:ARB1:RRP17:URB1:UTP5:LOC1:UTP9:RPS26B:SDA1:DBP2:RPL40B:GRC3:UTP21:JIP5:ECM16:RRP36:UTP22:RNA1:RPL6A:IPI1:POP6:RPS24A:U…
0-0-0	34660	ncRNA metabolic process	342 out of 5015 genes, 6.8%	353 out of 5817 genes, 6.1%	6.31833e-09	YKL149C:YOL097C:YHR197W:YMR290C:YDR339C:YNL222W:YGL029W:YIL008W:YKL205W:YOL093W:YLR167W:YGL244W:YBL076C:YLR277C:YNL062C:YOL022C:YBR279W:YMR087W:YGL236C:YJL010C:YPL104W:YGL123W:YOL080C:YML063W:YFL002C:YBR048W:YNL292W:YLR222C:YDL213C:YDL060W:YAL025C:YJL136C:YBL024W:YDL047W:YPL207W:YBL072C:YER006W:YKL194C:YGL078C:YLR384C:YDL148C:YNR015W:YLR405W:YOR243C:YMR059W:YOR076C:YLR129W:YKR024C:YDL208W:YLR059C…	DBR1:WRS1:RIX1:HAS1:FCF1:SSU72:CGR1:URM1:LOS1:TRM10:RPS31:RTF1:ILS1:YSH1:GCD10:TSR4:PAF1:YMR087W:MTO1:NOP9:MSD1:RPS2:REX4:RPS1B:SPB4:RPS11B:PUS4:UTP13:NOP6:TSR1:MAK16:RPS21B:NCL1:SIT4:TYW1:RPS8A:NUG1:MST1:DBP3:IKI3:NOP14:SMM1:DUS4:PUS7:SEN15:SKI7:DIP2:DBP7:NHP2:REX2:FMT1:MES1:TRM112:MAK5:NOP58:TRM3:RRP7:CWC24:PTC1:MPP6:BCD1:RRP46:POA1:TRM12:ELP4:RRP17:URB1:SAP185:UTP5:LOC1:UTP9:HER2:DBP2:GRC3:UTP…
0-0-0	6886	intracellular protein transport	315 out of 5015 genes, 6.3%	324 out of 5817 genes, 5.6%	8.74875e-09	YNL242W:YFL038C:YKR035W-A:YMR308C:YLR148W:YBL069W:YKL084W:YDL095W:YDL126C:YPL094C:YJR005W:YOL111C:YDL029W:YER166W:YKR014C:YDL058W:YOR106W:YOL138C:YMR004W:YIL115C:YDR058C:YOL018C:YMR153W:YAL055W:YGL092W:YBR170C:YMR079W:YMR150C:YEL027W:YOR098C:YPL065W:YPL243W:YLR039C:YGL005C:YIR022W:YJR045C:YJR074W:YLL042C:YDR258C:YDR292C:YGL016W:YAL002W:YPR049C:YEL052W:YPL098C:YPL176C:YGR133W:YOR254C:YJL034W:YGR19…	ATG2:YPT1::PSE1:PEP3:AST1:HOT13:PMT1:CDC48:SEC62:APL1:MDY2:ARP2:DNF1:YPT52:USO1:VAM3:RTC1:MVP1:NUP159:TGL2:TLG2:NUP53:PEX22:NUP145:NPL4:SEC14:IMP1:VMA3:NUP1:VPS28:SRP68:RIC1:COG7:SEC11:SSC1:MOG1:ATG10:HSP78:SRP101:KAP122:VPS8:ATG11:AFG1:MGR2:TRE1:PEX4:SEC63:KAR2:YPP1:MON2:SEC61:BOR1:SSH1:MGE1:NPL6:OCT1:YET3:KAP120::YMR018W:PAM17:GYP6:APM3:SIL1:RTG2:TRE2::RNA1:CCZ1:AKR1:BET4:COG4:BTN2:RTG3:KAP114:…
0-0-0	22607	cellular component assembly	509 out of 5015 genes, 10.1%	536 out of 5817 genes, 9.2%	1.03158e-08	YGL240W:YCR072C:YHR197W:YNL242W:YDR388W:YMR138W:YNL079C:YHR079C-B:YDR394W:YBR079C:YIR005W:YFL038C:YLR319C:YPL027W:YDL045W-A:YIR012W:YGR116W:YLL003W:YLR213C:YLR167W:YGL244W:YEL015W:YNR049C:YBL022C:YLR418C:YDL029W:YKR014C:YDL058W:YCL048W:YMR172W:YEL003W:YMR104C:YBL008W:YCR060W:YJL081C:YOR057W:YDR424C:YML129C:YLR032W:YPR111W:YOL080C:YFL002C:YDR364C:YBR048W:YGL249W:YDL087C:YNL020C:YBR120C:YHR115C:YPL…	DOC1:RSA4:RIX1:ATG2:RVS167:CIN4:TPM1::RPT3:RPG1:IST3:YPT1:BUD6:SMA1::SQT1:SPT6:SFI1:CRR1:RPS31:RTF1:EDC3:MSO1:PIM1:CDC73:ARP2:YPT52:USO1:SPS22:HOT1:GIM4:YPK2:HIR1:TAH1:ARP4:SGT1:DYN2:COX14:RAD5:DBF20:REX4:SPB4:CDC40:RPS11B:ZIP2:LUC7:ARK1:CBP6:DMA1:TAF3:COA4:RPS17A:AIM44:REC8:AIM3:HTA2:HHT2:CHS3:CWP1:RPN2:CDC28:CYC2:YPK1:YSW1:CDA1:SRP68:ORC5:SLA1:STE2:PPM1:ASF1:NDC1:SYP1:PAC10:ATP25:POC4:SEC16:PRE…
0-0-0	33554	cellular response to stress	500 out of 5015 genes, 10.0%	527 out of 5817 genes, 9.1%	2.75529e-08	YBR223C:YPL046C:YNL139C:YER162C:YNL242W:YGL127C:YHR008C:YHR079C-B:YLR035C:YFL038C:YDL042C:YOL090W:YIL008W:YDL105W:YGR116W:YLR320W:YHR104W:YBR289W:YDL095W:YDR294C:YPL139C:YDL126C:YLR167W:YGL244W:YNL259C:YJL090C:YBL022C:YML028W:YBR279W:YMR172W:YDR346C:YER174C:YJL081C:YOR106W:YGL070C:YLR362W:YLR032W:YNL085W:YCR092C:YGR023W:YNL215W:YHL023C:YMR152W:YGL175C:YAL015C:YDR317W:YJL144W:YDL047W:YBR244W:YKR01…	TDP1:ELC1:THO2:RAD4:ATG2:SOH1:SOD2::MLH2:YPT1:SIR2:MSH2:URM1:NSE4:SPT6:MMS22:GRE3:SNF5:PMT1:DPL1:UME1:CDC48:RPS31:RTF1:ATX1:DPB11:PIM1:TSA1:PAF1:HOT1:SVF1:GRX4:ARP4:VAM3:RPB9:STE11:RAD5:MKT1:MSH3:MTL1:IES2:NPR3:YIM1:SAE2:NTG1:HIM1:YJL144W:SIT4:GPX2:IRS4:PIN4:TOS4:SDS3:HTA2:HHT2:ROX1:OXR1:OCA1:NUP145:NPL4:FRD1:DCR2:CDC28:CCP1:NHP10:PDR8:PDS5:SNT2:ASF1:CDC9:PDS1:ATG10:HSP78:RAD9:SNF2:RCK2:RVB1:SSL1…
0-0-0	48519	negative regulation of biological process	435 out of 5015 genes, 8.7%	456 out of 5817 genes, 7.8%	4.80956e-08	YLR429W:YOR083W:YKL203C:YEL009C:YDL042C:YOL090W:YKL005C:YBR057C:YGR116W:YAL009W:YPL139C:YMR028W:YGL244W:YJL090C:YPL219W:YDR259C:YLR418C:YBR279W:YGR238C:YNL025C:YBR066C:YML129C:YOR178C:YHL023C:YHR115C:YOR351C:YDR206W:YOL045W:YDR130C:YPL038W:YKR019C:YMR153W:YOL017W:YIL084C:YDL194W:YPL015C:YNL031C:YPR065W:YBL057C:YGL209W:YGL092W:YMR079W:YBR160W:YLL029W:YGL037C:YKL126W:YDL134C:YCL027W:YPL042C:YNL261W…	CRN1:WHI5:TOR2:GCN4:SIR2:MSH2:BYE1:MUM2:SPT6:SPO7:UME1:TAP42:RTF1:DPB11:PCL8:YAP6:CDC73:PAF1:KEL2:SSN8:NRG2:COX14:GAC1:NPR3:DMA1:MEK1:EBS1:PSK2:FIN1:MET31:IRS4:NUP53:ESC8:SDS3:SNF3:HST2:HHT2:ROX1:PTH2:MIG2:NUP145:SEC14:CDC28:FRA1:PNC1:YPK1:PPH21:FUS1:SSN3:ORC5:ASF1:WHI3:PRR1:KNS1:CDC55:RAD9:ESC1:SFL1:SAP30:IES3:PTC1:CSM3:SPC72:NET1:RXT2:SIN4:ASE1:NPT1:PCL10:DRE2:BDF1:SSN2:HDA3:GAL80:PCL5:PIF1:RPD…
0-0-0	48523	negative regulation of cellular process	424 out of 5015 genes, 8.5%	444 out of 5817 genes, 7.6%	5.20909e-08	YLR429W:YOR083W:YKL203C:YEL009C:YDL042C:YOL090W:YKL005C:YBR057C:YGR116W:YAL009W:YPL139C:YMR028W:YGL244W:YJL090C:YPL219W:YDR259C:YLR418C:YBR279W:YGR238C:YNL025C:YBR066C:YML129C:YOR178C:YHL023C:YHR115C:YOR351C:YDR206W:YOL045W:YDR130C:YPL038W:YKR019C:YMR153W:YOL017W:YIL084C:YDL194W:YPL015C:YNL031C:YPR065W:YBL057C:YGL209W:YGL092W:YMR079W:YBR160W:YLL029W:YGL037C:YKL126W:YDL134C:YPL042C:YNL261W:YJL115W…	CRN1:WHI5:TOR2:GCN4:SIR2:MSH2:BYE1:MUM2:SPT6:SPO7:UME1:TAP42:RTF1:DPB11:PCL8:YAP6:CDC73:PAF1:KEL2:SSN8:NRG2:COX14:GAC1:NPR3:DMA1:MEK1:EBS1:PSK2:FIN1:MET31:IRS4:NUP53:ESC8:SDS3:SNF3:HST2:HHT2:ROX1:PTH2:MIG2:NUP145:SEC14:CDC28:FRA1:PNC1:YPK1:PPH21:SSN3:ORC5:ASF1:PRR1:KNS1:CDC55:RAD9:ESC1:SFL1:SAP30:IES3:PTC1:CSM3:SPC72:NET1:RXT2:SIN4:ASE1:NPT1:PCL10:DRE2:BDF1:SSN2:HDA3:GAL80:PCL5:PIF1:RPD3:SWD3:KIP…
0-0-0	32774	RNA biosynthetic process	484 out of 5015 genes, 9.7%	511 out of 5817 genes, 8.8%	1.53909e-07	YNL139C:YGL127C:YOR083W:YEL009C:YNL222W:YDL042C:YKL005C:YBR297W:YPL248C:YGR116W:YLR085C:YBR289W:YKL222C:YPL139C:YOR341W:YGL244W:YDR259C:YLR277C:YLR418C:YGR275W:YOL005C:YBR279W:YMR172W:YBL008W:YNL025C:YJL081C:YBR066C:YGL070C:YJL103C:YDR045C:YNL199C:YNL215W:YPR190C:YMR270C:YJL148W:YFR032C:YPL011C:YOR047C:YDL170W:YKL109W:YPL038W:YER064C:YOL017W:YIL084C:YGR229C:YPL015C:YPR031W:YNL031C:YPR065W:YPR022C…	THO2:SOH1:WHI5:GCN4:SSU72:SIR2:BYE1:MAL33:GAL4:SPT6:ARP6:SNF5:YKL222C:UME1:RPA190:RTF1:YAP6:YSH1:CDC73:RTT102:RPB11:PAF1:HOT1:HIR1:SSN8:ARP4:NRG2:RPB9:GSM1:RPC11:GCR2:IES2:RPC82:RRN9:RPA34:RRT5:TAF3:STD1:UGA3:HAP4:MET31:VHR2:ESC8:SDS3:SMI1:HST2:NTO1:HHT2:ROX1:YPR022C:THP2:PDR1:IKI3:MIG2:RDR1:HOS1:POL5:NHP10:RPC25:PDR8:UBP8:SSN3:RIC1:ASF1:BAS1:ESC1:SNF2:ASG1:SGF73:SWP82:MET30:ARO80:BUD32:SSL1:RVB1…
0-0-0	6351	transcription, DNA-dependent	480 out of 5015 genes, 9.6%	507 out of 5817 genes, 8.7%	2.3534e-07	YNL139C:YGL127C:YOR083W:YEL009C:YNL222W:YDL042C:YKL005C:YBR297W:YPL248C:YGR116W:YLR085C:YBR289W:YKL222C:YPL139C:YOR341W:YGL244W:YDR259C:YLR277C:YLR418C:YGR275W:YOL005C:YBR279W:YMR172W:YBL008W:YNL025C:YJL081C:YBR066C:YGL070C:YJL103C:YDR045C:YNL199C:YNL215W:YPR190C:YMR270C:YJL148W:YFR032C:YPL011C:YOR047C:YDL170W:YKL109W:YPL038W:YER064C:YOL017W:YIL084C:YGR229C:YPL015C:YPR031W:YNL031C:YPR065W:YPR022C…	THO2:SOH1:WHI5:GCN4:SSU72:SIR2:BYE1:MAL33:GAL4:SPT6:ARP6:SNF5:YKL222C:UME1:RPA190:RTF1:YAP6:YSH1:CDC73:RTT102:RPB11:PAF1:HOT1:HIR1:SSN8:ARP4:NRG2:RPB9:GSM1:RPC11:GCR2:IES2:RPC82:RRN9:RPA34:RRT5:TAF3:STD1:UGA3:HAP4:MET31:VHR2:ESC8:SDS3:SMI1:HST2:NTO1:HHT2:ROX1:YPR022C:THP2:PDR1:IKI3:MIG2:RDR1:HOS1:POL5:NHP10:RPC25:PDR8:UBP8:SSN3:RIC1:ASF1:BAS1:ESC1:SNF2:ASG1:SGF73:SWP82:MET30:ARO80:BUD32:SSL1:RVB1…
0-0-0	42221	response to chemical stimulus	349 out of 5015 genes, 7.0%	364 out of 5817 genes, 6.3%	6.77074e-07	YDL035C:YHR008C:YDR135C:YEL009C:YOR153W:YLR426W:YIL008W:YPL248C:YGR116W:YHR104W:YBR289W:YDL095W:YDL126C:YNL259C:YBL022C:YOL111C:YML028W:YML057W:YDR346C:YNL025C:YER174C:YBR066C:YLR362W:YHR204W:YDR461W:YGR023W:YGR096W:YPR201W:YAL015C:YGR177C:YJL144W:YDL170W:YKL109W:YDL047W:YBR244W:YBR040W:YDL194W:YPL196W:YNL099C:YGL209W:YOR380W:YBR170C:YEL047C:YLR361C:YKR066C:YLL029W:YPR200C:YJR086W:YPL042C:YGL131C…	GPR1:SOD2:YCF1:GCN4:PDR5:TDA5:URM1:GAL4:SPT6:GRE3:SNF5:PMT1:CDC48:ATX1:PIM1:MDY2:TSA1:CMP2:SVF1:SSN8:GRX4:NRG2:STE11:MNL1:MFA1:MTL1:TPC1:ARR3:NTG1:ATF2:YJL144W:UGA3:HAP4:SIT4:GPX2:FIG1:SNF3:OXR1:OCA1:MIG2:RDR1:NPL4:FRD1:DCR2:CCP1:FRA1:ARR2:STE18:SSN3:SNT2:STE2:PRR1:PTR3:ATR1:RCK2:MET30:YNR064C:POG1:STB5:AFG1:PTC1:UGA2:FET3:CNB1:KAR2:VMS1:DRE2:PRX1:YPP1:MDG1:SSN2:NRT1:KIN82:FUS3:YKL075C:RTG2:STE5:…
0-0-0	6082	organic acid metabolic process	359 out of 5015 genes, 7.2%	375 out of 5817 genes, 6.4%	7.33278e-07	YOL097C:YMR083W:YPL095C:YOR100C:YLR126C:YEL009C:YFR044C:YBL098W:YHR033W:YLR303W:YML082W:YDR294C:YPL111W:YFL030W:YBL076C:YHR025W:YBR084W:YIL168W:YBL015W:YBR176W:YGR208W:YDL131W:YPL104W:YDL170W:YBR166C:YDR380W:YLR134W:YJR078W:YAR035W:YJR070C:YKL194C:YKL001C:YIR034C:YKL218C:YPL023C:YPL262W:YOR040W:YPL273W:YPR001W:YGR264C:YLL062C:YOR202W:YKR076W:YIL046W:YDR421W:YDL182W:YNL071W:YOL086C:YBR026C:YBR006W…	WRS1:ADH3:EEB1:CRC1:YLR126C:GCN4:DUG1:BNA4:YHR033W:MET17:YML082W:DPL1:CAR1:AGX1:ILS1:THR1:MIS1:YIL168W:ACH1:ECM31:SER2:LYS21:MSD1:UGA3:TYR1:ARO10:PDC5:BNA2:YAT1:LIA1:MST1:MET14:LYS1:SRY1:MET12:FUM1:GLO4:SAM4:CIT3:MES1:MHT1:HIS3:ECM4:MET30:ARO80:LYS20:LAT1:ADH1:ETR1:UGA2:MTD1:ADE6:ALD6:HTD2:MLS1:PEX11:VTC1:TES1:OXP1:ARG7:HER2:URA8:YML096W:ARG81:POX1:IDP2:PRO3:ILV3:YNL247W:SAH1:GND2:DAL80:HOM3:MCM1…
0-0-0	43436	oxoacid metabolic process	358 out of 5015 genes, 7.1%	374 out of 5817 genes, 6.4%	8.22701e-07	YOL097C:YMR083W:YPL095C:YOR100C:YLR126C:YEL009C:YFR044C:YBL098W:YHR033W:YLR303W:YML082W:YDR294C:YPL111W:YFL030W:YBL076C:YHR025W:YBR084W:YIL168W:YBL015W:YBR176W:YGR208W:YDL131W:YPL104W:YDL170W:YBR166C:YDR380W:YLR134W:YJR078W:YAR035W:YJR070C:YKL194C:YKL001C:YIR034C:YKL218C:YPL023C:YPL262W:YOR040W:YPL273W:YPR001W:YGR264C:YLL062C:YOR202W:YKR076W:YIL046W:YDR421W:YDL182W:YNL071W:YOL086C:YBR026C:YBR006W…	WRS1:ADH3:EEB1:CRC1:YLR126C:GCN4:DUG1:BNA4:YHR033W:MET17:YML082W:DPL1:CAR1:AGX1:ILS1:THR1:MIS1:YIL168W:ACH1:ECM31:SER2:LYS21:MSD1:UGA3:TYR1:ARO10:PDC5:BNA2:YAT1:LIA1:MST1:MET14:LYS1:SRY1:MET12:FUM1:GLO4:SAM4:CIT3:MES1:MHT1:HIS3:ECM4:MET30:ARO80:LYS20:LAT1:ADH1:ETR1:UGA2:MTD1:ADE6:ALD6:HTD2:MLS1:PEX11:VTC1:TES1:OXP1:ARG7:HER2:URA8:YML096W:ARG81:POX1:IDP2:PRO3:ILV3:YNL247W:SAH1:GND2:DAL80:HOM3:MCM1…
0-0-0	16072	rRNA metabolic process	213 out of 5015 genes, 4.2%	217 out of 5817 genes, 3.7%	1.01689e-06	YJL050W:YHR197W:YDL136W:YNL224C:YDL014W:YMR290C:YDR339C:YGL029W:YKR057W:YLR167W:YGL171W:YOL022C:YBR279W:YKL208W:YJL109C:YMR229C:YJL010C:YGL123W:YOL080C:YML063W:YFL002C:YBR048W:YIL069C:YLR222C:YDL213C:YNL209W:YDL060W:YAL025C:YJL136C:YLR435W:YJL033W:YBL072C:YLR196W:YER006W:YLR192C:YGL078C:YDL148C:YOR001W:YBR189W:YOR243C:YOL144W:YKR063C:YOR076C:YNR038W:YHR021C:YLR129W:YOL021C:YKR024C:YDL208W:YPR164W…	MTR4:RIX1:RPL35B:SQS1:NOP1:HAS1:FCF1:CGR1:RPS21A:RPS31:ROK1:TSR4:PAF1:CBT1:UTP10:RRP5:NOP9:RPS2:REX4:RPS1B:SPB4:RPS11B:RPS24B:UTP13:NOP6:SSB2:TSR1:MAK16:RPS21B:TSR2:HCA4:RPS8A:PWP1:NUG1:HCR1:DBP3:NOP14:RRP6:RPS9B:PUS7:NOP8:LAS1:SKI7:DBP6:RPS27B:DIP2:DIS3:DBP7:NHP2:MMS1:REX2:SNM1:DHR2:BUD22:TRM112:MAK5:POP3:GLC7:NOP58:RNT1:RRP7:TIF6:REX3:MPP6:RAI1:RPL35A:RPS1A:RRP46:HBS1:UTP15:YTM1:LSM6:NOC3:RRP17…
0-0-0	65008	regulation of biological quality	355 out of 5015 genes, 7.1%	371 out of 5817 genes, 6.4%	1.16087e-06	YDL035C:YOR083W:YLR126C:YOR181W:YGR116W:YDL126C:YNR035C:YNL259C:YBL076C:YDL029W:YER166W:YML028W:YML057W:YMR104C:YER174C:YHR194W:YGL123W:YOL158C:YHL040C:YBR233W:YDL220C:YGR099W:YEL027W:YGL107C:YCL027W:YPL042C:YPL224C:YLR136C:YLR214W:YNL197C:YDR151C:YLL051C:YJR049C:YKR003W:YMR098C:YER113C:YNL055C:YDR258C:YGR262C:YGL016W:YOR383C:YLR052W:YNL339C:YMR058W:YKL190W:YDR309C:YBR207W:YBR036C:YJR059W:YLR370C…	GPR1:WHI5:YLR126C:LAS17:SPT6:CDC48:ARC35:ATX1:ILS1:ARP2:DNF1:TSA1:CMP2:YPK2:GRX4:MDM31:RPS2:ENB1:ARN1:PBP2:CDC13:TEL2:VMA3:RMD9:FUS1:SSN3:MMT2:TIS11:FRE1:WHI3:CTH1:FRE6:UTR1:OSH6:ATP25:TMN3:POR1:HSP78:BUD32:KAP122:FIT3:IES3::FET3:CNB1:GIC2:FTH1:CSG2:PTK2:ARC18:ERD1:PRX1:RAD57:VMA16:TOK1:PCL5:PIF1:OCT1:LGE1:CTF19:SDS22:KIN82:SWD3:GGC1:SGS1::VMA13:DOA4:PHO80:PML39:PDI1:GZF3:RAD51:BTN2:YKU70:SPA2:IP…
0-0-0	19752	carboxylic acid metabolic process	344 out of 5015 genes, 6.9%	359 out of 5817 genes, 6.2%	1.21019e-06	YOL097C:YMR083W:YPL095C:YOR100C:YLR126C:YEL009C:YFR044C:YBL098W:YHR033W:YLR303W:YML082W:YDR294C:YPL111W:YFL030W:YBL076C:YHR025W:YBR084W:YIL168W:YBL015W:YBR176W:YGR208W:YDL131W:YPL104W:YDL170W:YBR166C:YDR380W:YLR134W:YJR078W:YAR035W:YJR070C:YKL194C:YKL001C:YIR034C:YKL218C:YPL023C:YPL262W:YOR040W:YPL273W:YPR001W:YGR264C:YLL062C:YOR202W:YKR076W:YIL046W:YDR421W:YDL182W:YNL071W:YOL086C:YBR026C:YBR006W…	WRS1:ADH3:EEB1:CRC1:YLR126C:GCN4:DUG1:BNA4:YHR033W:MET17:YML082W:DPL1:CAR1:AGX1:ILS1:THR1:MIS1:YIL168W:ACH1:ECM31:SER2:LYS21:MSD1:UGA3:TYR1:ARO10:PDC5:BNA2:YAT1:LIA1:MST1:MET14:LYS1:SRY1:MET12:FUM1:GLO4:SAM4:CIT3:MES1:MHT1:HIS3:ECM4:MET30:ARO80:LYS20:LAT1:ADH1:ETR1:UGA2:MTD1:ADE6:ALD6:HTD2:MLS1:PEX11:TES1:OXP1:ARG7:HER2:URA8:YML096W:ARG81:POX1:IDP2:PRO3:ILV3:YNL247W:SAH1:GND2:HOM3:MCM1:URA2:MSW1:…
0-0-0	32502	developmental process	260 out of 5015 genes, 5.2%	268 out of 5817 genes, 4.6%	2.09154e-06	YDL035C:YHR008C:YLR319C:YDL042C:YPL027W:YOL090W:YDR218C:YNL204C:YDR185C:YAL009W:YOL071W:YIL065C:YBR273C:YLR213C:YJL090C:YNR049C:YOL111C:YDL029W:YML028W:YCL048W:YJL103C:YER180C:YCR092C:YOR326W:YGL175C:YFR048W:YDL047W:YBR040W:YPL015C:YNL031C:YBR023C:YKL096W:YMR079W:YGR059W:YGL107C:YGL037C:YBR148W:YLR307W:YOR338W:YLR195C:YCR045C:YEL072W:YOR209C:YGL099W:YHR153C:YNL194C:YLR399C:YDL239C:YPR179C:YFL009W…	GPR1:SOD2:BUD6:SIR2:SMA1:MSH2:SPR28:SPS18:UPS3:SPO7:EMI5:FIS1:UBX7:CRR1:DPB11:MSO1:MDY2:ARP2:TSA1:SPS22:GSM1:ISC10:MSH3:MYO2:SAE2:RMD8:SIT4:FIG1:HST2:HHT2:CHS3:CWP1:SEC14:SPR3:RMD9:PNC1:YSW1:CDA1:YOR338W:NMT1:RRT12:RMD6:NPT1:LSG1:SPO16:YNL194C:BDF1:ADY3:HDA3:CDC4:RPD3:SGS1:SUR7:SWF1:SMA2:VPS54:NDI1:SPO73:CKA1:MYO4:MCM1:SPA2:SPS2:GUT2:EST2:HDA2:EMI2:SPO14:END3:VPS13:SHE3:RAS2:SAW1:HSP104:RIM20:HDA…
0-0-0	33365	protein localization to organelle	283 out of 5015 genes, 5.6%	293 out of 5817 genes, 5.0%	2.30429e-06	YNL242W:YFL038C:YKR035W-A:YGL020C:YMR308C:YKL084W:YDL115C:YPL094C:YOL111C:YDL029W:YKR014C:YOL138C:YMR004W:YIL115C:YOL018C:YPR007C:YMR153W:YAL055W:YGR099W:YGL092W:YMR150C:YEL027W:YOR098C:YPL065W:YMR185W:YPL243W:YGL005C:YIR022W:YJR074W:YJR045C:YLL042C:YDR258C:YPL085W:YDR292C:YGL016W:YAL002W:YPR049C:YEL052W:YOR262W:YPL098C:YPL176C:YGR133W:YOR254C:YJL034W:YPL070W:YDR414C:YGR198W:YNL297C:YLR378C:YNL27…	ATG2:YPT1::GET1:PSE1:HOT13:IWR1:SEC62:MDY2:ARP2:YPT52:RTC1:MVP1:NUP159:TLG2:REC8:NUP53:PEX22:TEL2:NUP145:IMP1:VMA3:NUP1:VPS28:RTP1:SRP68:COG7:SEC11:MOG1:SSC1:ATG10:HSP78:SEC16:SRP101:KAP122:VPS8:ATG11:AFG1:GPN2:MGR2:TRE1:PEX4:SEC63:KAR2:MUK1:ERD1:YPP1:MON2:SEC61:BOR1:SSH1:MGE1:NPL6:RPD3:OCT1:SDS22:KAP120::YMR018W:PAM17:APM3:SIL1:RTG2:TRE2::RNA1:CCZ1:GZF3:COG4:BTN2:GPN3:RTG3:BCS1:KAP114:KAP123:PEX…
0-0-0	6508	proteolysis	259 out of 5015 genes, 5.2%	267 out of 5817 genes, 4.6%	2.37385e-06	YGL240W:YHR028C:YBL091C:YDL190C:YPL046C:YER162C:YDR394W:YFR044C:YML092C:YBR280C:YDL095W:YBR273C:YDL126C:YIR039C:YBL022C:YJR131W:YDL122W:YOL133W:YHR204W:YFL016C:YFR052W:YDR331W:YHR115C:YOR197W:YLR121C:YIL075C:YDR430C:YBR170C:YMR150C:YER143W:YDR101C:YOL038W:YLL029W:YNL311C:YPL065W:YDR306C:YMR223W:YIR022W:YPR103W:YCL047C:YIL046W:YOR003W:YJR036C:YCR045C:YEL052W:YNL238W:YPL176C:YJL034W:YDR049W:YLR378C…	DOC1:DAP2:MAP2:UFD2:ELC1:RAD4:RPT3:DUG1:PRE8:SAF1:PMT1:UBX7:CDC48:YPS6:PIM1:MNS1:UBP1:HRT1:MNL1:MDJ1:RPN12:GPI8:DMA1:MCA1:YPS3:RPN2:CYM1:NPL4:IMP1:DDI1:ARX1:PRE6:FRA1:SKP2:VPS28:YDR306C:UBP8:SEC11:PRE2:POF1:MET30:YSP3:HUL4:RRT12:AFG1:KEX2:TRE1:KAR2:VMS1:SEC61:CDC4:RPN10:OCT1:UBX2:UBP12:CUE1:GID7:YPS7:DOA4:MGR1:TRE2:SAS4:YDR161W:JEM1:ATP23:DIA2:PRE3:PRE9:EPS1:YKL100C:PRE7:ATE1:YDR131C:STP22:PRE1:C…
0-0-0	1901135	carbohydrate derivative metabolic process	315 out of 5015 genes, 6.3%	328 out of 5817 genes, 5.6%	2.85173e-06	YDR135C:YOR187W:YKR072C:YOR153W:YGR189C:YDR221W:YMR237W:YLR286C:YFR009W:YOR149C:YDL095W:YMR120C:YDL004W:YOR011W:YBL022C:YDL029W:YJR131W:YCR027C:YLR209C:YOR299W:YGL236C:YBR243C:YDR058C:YDR196C:YOL018C:YGL257C:YDR331W:YOR047C:YBR015C:YML075C:YMR205C:YPL207W:YNL038W:YBR023C:YLR345W:YPL058C:YPL273W:YCR011C:YOL059W:YCL040W:YLR307W:YOR076C:YNL029C:YJR105W:YGR262C:YJL005W:YNL014W:YOR320C:YJL183W:YGR061C…	YCF1:TUF1:SIS2:PDR5:CRH1:GTB1:BCH1:CTS1:GCN20:SMP3:PMT1:ADE17:ATP16:AUS1:PIM1:ARP2:MNS1:RHB1:PNP1:BUD7:MTO1:ALG7:TGL2:CAB5:TLG2:MNT2:GPI8:STD1:MNN2:HMG1:PFK2:TYW1:GPI15:CHS3:YLR345W:PDR12:SAM4:ADP1:GPD2:GLK1:CDA1:SKI7:KTR5:ADO1:BUD32:CYR1:HEF3:GNT1:MNN11:ADE6:CSG2:TRM12:YOL075C:ERD1:FBP26:MDL2:ARB1:SEY1:ADE2:URA8:ATP2:ALG14:PRS2:ATP7:PGM1:APA2:OST3:ATP5:CWH41:FCY1:PDE1:URA2:PEF1:MDL1:GPD1:GUT2:SK…
0-0-0	19637	organophosphate metabolic process	357 out of 5015 genes, 7.1%	374 out of 5817 genes, 6.4%	3.02699e-06	YMR083W:YDR135C:YOR187W:YKR072C:YOR153W:YBL098W:YFR009W:YGR202C:YOR149C:YMR120C:YDL004W:YOR011W:YBR084W:YBL022C:YDL029W:YCR027C:YGR007W:YLR209C:YDR058C:YDR196C:YOL018C:YKL212W:YDR331W:YGR046W:YDR367W:YPL033C:YML075C:YMR205C:YJR078W:YNL038W:YLR345W:YMR079W:YOR109W:YPL058C:YGL037C:YCR011C:YOL059W:YCL040W:YOR076C:YGR170W:YJR049C:YHR202W:YJR105W:YFR019W:YJL005W:YNL014W:YOL086C:YOL032W:YKR080W:YGR061C…	ADH3:YCF1:TUF1:SIS2:PDR5:BNA4:GCN20:PCT1:SMP3:ADE17:ATP16:AUS1:MIS1:PIM1:ARP2:RHB1:ECT1:PNP1:TGL2:CAB5:TLG2:SAC1:GPI8:TAM41:KEI1:SRL4:HMG1:PFK2:BNA2:GPI15:YLR345W:SEC14:INP53:PDR12:PNC1:ADP1:GPD2:GLK1:SKI7:PSD2:UTR1:YHR202W:ADO1:FAB1:CYR1:HEF3:ADH1:OPI10:MTD1:ADE6:ALD6:VIP1:NPT1:YOL075C:FBP26:MDL2:ARB1:SEY1:TAZ1:ADE2:URA8:ATP2:PRS2:BUD17:ATP7:YDR018C:ERG12:RKI1:PGM1:SOL3:THI6:BUD16:NDI1:YLR456W:A…
0-0-0	44723	single-organism carbohydrate metabolic process	217 out of 5015 genes, 4.3%	222 out of 5817 genes, 3.8%	3.86454e-06	YPL201C:YBR205W:YDR099W:YJL052W:YHR210C:YDR221W:YBR297W:YGL065C:YEL011W:YMR237W:YPL248C:YBR001C:YDR483W:YDL232W:YFL053W:YHR104W:YBR289W:YDL095W:YDL021W:YIL014W:YMR149W:YJR131W:YOR299W:YOR125C:YJR009C:YKR061W:YBR243C:YGL022W:YOR178C:YGR143W:YKL200C:YMR145C:YGL257C:YOR047C:YIL167W:YBR015C:YBL082C:YDR074W:YLR134W:YMR205C:YOR067C:YGL179C:YMR306W:YBR023C:YLR345W:YGL226C-A:YNR071C:YGR240C:YGR166W:YJL18…	YIG1:KTR3:BMH2:TDH1:YHR210C:GTB1:MAL33:ALG2:GLC3:BCH1:GAL4:NTH2:KRE2:OST4:DAK2:GRE3:SNF5:PMT1:GPM2:MNT3:SWP1:MNS1:BUD7:CAT5:TDH2:KTR2:ALG7:STT3:GAC1:SKN1:MNN4:NDE1:MNT2:STD1:SDL1:MNN2:ALG3:TPS2:PDC5:PFK2:ALG8:TOS3:FKS3:CHS3:YLR345W::YNR071C:PFK1:TRS65:MNN5:IGD1:YND1:GLK1:ALG5:KTR5:FBP1:ALG13:MAL12:PYC1:SNF2:DOG2:CDC19:BUD32:DAK1:FKS1:TAL1:RBK1:ADH1:TPS1:RHR2:GNT1:TPS3:MNN11:PSA1:GND1:CHS7:KRE6:ER…
0-0-0	6605	protein targeting	241 out of 5015 genes, 4.8%	248 out of 5817 genes, 4.3%	4.89666e-06	YNL093W:YKL068W:YNL242W:YBL079W:YIL090W:YFL038C:YGR141W:YKR035W-A:YHR108W:YMR308C:YNL131W:YER154W:YBL069W:YKL084W:YJL061W:YML097C:YGR033C:YPL094C:YDL065C:YMR089C:YOL111C:YDL029W:YPR024W:YKR014C:YPR133W-A:YOL138C:YER019C-A:YDR358W:YMR004W:YIL115C:YLR335W:YHR083W:YBL017C:YIL149C:YOL018C:YGL153W:YML071C:YJL004C:YMR153W:YAL055W:YLR417W:YPL240C:YJL210W:YOR216C:YLR347C:YKL124W:YOL082W:YGL092W:YOL110W:Y…	YPT53:NUP100:ATG2:NUP170:ICE2:YPT1:VPS62::GGA2:PSE1:TOM22:OXA1:AST1:HOT13:NUP82:VPS9:TIM21:SEC62:PEX19:YTA12:MDY2:ARP2:YME1:YPT52::RTC1::GGA1:MVP1:NUP159:NUP2:SAM35:PEP1:MLP2:TLG2:PEX14:COG8:SYS1:NUP53:PEX22:VPS36:HSP82:PEX2:RUD3:KAP95:SSH4:ATG19:NUP145:SHR5:IMP1:VMA3:NUP1:MVB12:ATG20:VPS28:SRP68:COG7:SEC11:TIM50:PEX12:MOG1:SSC1:SAM37:ATG10:PEX25:HSP78:PEX13:ACC1:MSP1:SRP101:TIM18:KAP122:PEX3:VPS…
0-0-0	6364	rRNA processing	201 out of 5015 genes, 4.0%	205 out of 5817 genes, 3.5%	5.24513e-06	YJL050W:YHR197W:YDL136W:YNL224C:YDL014W:YMR290C:YDR339C:YGL029W:YKR057W:YLR167W:YGL171W:YOL022C:YBR279W:YKL208W:YJL109C:YMR229C:YJL010C:YGL123W:YOL080C:YML063W:YFL002C:YBR048W:YIL069C:YLR222C:YDL213C:YNL209W:YDL060W:YAL025C:YJL136C:YLR435W:YJL033W:YBL072C:YLR196W:YER006W:YLR192C:YGL078C:YDL148C:YOR001W:YBR189W:YOR243C:YOL144W:YKR063C:YNR038W:YHR021C:YLR129W:YOL021C:YKR024C:YDL208W:YLR059C:YDR478W…	MTR4:RIX1:RPL35B:SQS1:NOP1:HAS1:FCF1:CGR1:RPS21A:RPS31:ROK1:TSR4:PAF1:CBT1:UTP10:RRP5:NOP9:RPS2:REX4:RPS1B:SPB4:RPS11B:RPS24B:UTP13:NOP6:SSB2:TSR1:MAK16:RPS21B:TSR2:HCA4:RPS8A:PWP1:NUG1:HCR1:DBP3:NOP14:RRP6:RPS9B:PUS7:NOP8:LAS1:DBP6:RPS27B:DIP2:DIS3:DBP7:NHP2:REX2:SNM1:DHR2:BUD22:TRM112:MAK5:POP3:GLC7:NOP58:RNT1:RRP7:TIF6:REX3:MPP6:RAI1:RPL35A:RPS1A:RRP46:UTP15:YTM1:LSM6:NOC3:RRP17:URB1:UTP5:LOC1…
0-0-0	43933	macromolecular complex subunit organization	495 out of 5015 genes, 9.9%	527 out of 5817 genes, 9.1%	5.97041e-06	YCR072C:YHR197W:YDR388W:YLR429W:YMR138W:YNL079C:YHR079C-B:YKL203C:YDR394W:YBR079C:YIR005W:YFL038C:YDR201W:YOR181W:YLR319C:YDL045W-A:YIR012W:YGR116W:YLR085C:YLL003W:YDL126C:YLR167W:YGL244W:YEL015W:YBL022C:YLR418C:YGR275W:YDL029W:YDL058W:YMR172W:YEL003W:YBL008W:YCR060W:YJL081C:YOR057W:YDR424C:YML129C:YLR032W:YOL080C:YFL002C:YDR364C:YBR048W:YDL087C:YNL020C:YBR120C:YHR115C:YPL011C:YLR218C:YML024W:YMR…	RSA4:RIX1:RVS167:CRN1:CIN4:TPM1::TOR2:RPT3:RPG1:IST3:YPT1:SPC19:LAS17:BUD6::SQT1:SPT6:ARP6:SFI1:CDC48:RPS31:RTF1:EDC3:PIM1:CDC73:RTT102:ARP2:USO1:HOT1:GIM4:HIR1:TAH1:ARP4:SGT1:DYN2:COX14:RAD5:REX4:SPB4:CDC40:RPS11B:LUC7:ARK1:CBP6:DMA1:TAF3:COA4:RPS17A:NUP53:HTA2:HHT2:RPN2:NPL4:CYC2:PPH21:NHP10:SPC34:SRP68:ORC5:DUO1:STE2:PPM1:ASF1:NDC1:PAC10:ATP25:POC4:SEC16:PRE2:SNF2:SGF73:CTF13:RVB1:SNL1:IES3:RR…
0-0-0	48193	Golgi vesicle transport	170 out of 5015 genes, 3.4%	172 out of 5817 genes, 3.0%	6.03691e-06	YOR357C:YNL093W:YJL192C:YOR016C:YFL038C:YJL204C:YHR108W:YGL020C:YMR237W:YLR148W:YLR026C:YNL264C:YBL106C:YML097C:YMR183C:YGR284C:YAR002C-A:YKL135C:YKR014C:YDL058W:YIL044C:YOR299W:YDR358W:YOL018C:YJL085W:YML071C:YGL200C:YGL210W:YJL004C:YHL031C:YOR216C:YLR380W:YMR079W:YGL233W:YDR372C:YLR268W:YLR372W:YGL098W:YGR166W:YDL113C:YML077W:YGL002W:YNL044W:YGL005C:YLR166C:YPL085W:YIL076W:YLR078C:YJL024C:YGL14…	SNX3:YPT53:SOP4:ERP4:YPT1:RCY1:GGA2:GET1:BCH1:PEP3:SED5:PDR17:SRO77:VPS9:SSO2:ERV29::APL2:YPT52:USO1:AGE2:BUD7:GGA1:TLG2:EXO70:COG8:EMP24:YPT32:SYS1:GOS1:RUD3:CSR1:SEC14:SEC15:VPS74:SEC22:SUR4:USE1:TRS65:ATG20:BET5:ERP6:YIP3:COG7:SEC10:SEC16:SEC28:BOS1:APS3:TIP20:PHO86:SLY41:CHS7:GYP5:MUK1:MON2:TED1:SMY2:TRS23:GET2:GEA1:MRS6:TRS31:ERV25:GCS1:APM3:TRS85:EMP46:BET3:VPS54:TRS120:BET4:COG4:YHR035W:CO…
0-0-0	31324	negative regulation of cellular metabolic process	306 out of 5015 genes, 6.1%	319 out of 5817 genes, 5.5%	8.16078e-06	YOR083W:YKL203C:YEL009C:YDL042C:YOL090W:YKL005C:YGR116W:YAL009W:YPL139C:YGL244W:YPL219W:YDR259C:YLR418C:YBR279W:YNL025C:YBR066C:YML129C:YOR178C:YDR206W:YOL045W:YPL038W:YKR019C:YOL017W:YIL084C:YPL015C:YPR065W:YBL057C:YGL209W:YGL092W:YMR079W:YBR160W:YLL029W:YGL037C:YPL042C:YNL261W:YJL115W:YKL116C:YLL019C:YDR217C:YMR219W:YOR140W:YMR263W:YLR052W:YDL006W:YMR048W:YJL076W:YBR095C:YNL236W:YOR209C:YGL134W…	WHI5:TOR2:GCN4:SIR2:MSH2:BYE1:SPT6:SPO7:UME1:RTF1:PCL8:YAP6:CDC73:PAF1:SSN8:NRG2:COX14:GAC1:EBS1:PSK2:MET31:IRS4:ESC8:SDS3:HST2:ROX1:PTH2:MIG2:NUP145:SEC14:CDC28:FRA1:PNC1:SSN3:ORC5:ASF1:PRR1:KNS1:RAD9:ESC1:SFL1:SAP30:IES3:PTC1:CSM3:NET1:RXT2:SIN4:NPT1:PCL10:SSN2:HDA3:GAL80:PCL5:PIF1:RPD3:SWD3:FPR4:GID7:DUN1:PHO80:SLN1:SAS4:RNA1:DAL80:YAF9:GZF3:SPT8:MCM1:FUN30:SPT10:YKU70:URA2:LSP1:DIG2:SPL2:PTC2…
0-0-0	51128	regulation of cellular component organization	260 out of 5015 genes, 5.2%	269 out of 5817 genes, 4.6%	9.28449e-06	YGL240W:YLR429W:YKL203C:YDR394W:YGL160W:YDR201W:YEL009C:YOR181W:YNL222W:YLR319C:YMR308C:YLR148W:YBR057C:YGR116W:YGL244W:YNR035C:YBL022C:YDL234C:YLR418C:YDL029W:YBR279W:YGR238C:YMR104C:YDL155W:YML129C:YOR178C:YHL023C:YNL020C:YBR120C:YAL015C:YHR115C:YKR055W:YDR130C:YMR153W:YDL220C:YNL031C:YML068W:YPL140C:YBR160W:YKL126W:YDL134C:YCL027W:YKR037C:YGL061C:YJL115W:YDR258C:YGL190C:YGL066W:YOR140W:YMR164C…	DOC1:CRN1:TOR2:RPT3:AIM14:SPC19:GCN4:LAS17:SSU72:BUD6:PSE1:PEP3:MUM2:SPT6:RTF1:ARC35:PIM1:GYP7:CDC73:ARP2:PAF1:KEL2:YPK2:CLB3:COX14:GAC1:NPR3:ARK1:CBP6:NTG1:DMA1:RHO4:FIN1:NUP53:CDC13:HHT2:ITT1:MKK2:CDC28:YPK1:PPH21:FUS1:SPC34:DUO1:ASF1:HSP78:CDC55:SGF73:SFL1:MSS11:SPC72:NET1:GIC2:ASE1:CBK1:ARC18:BDF1:CDC14:PIF1:KIP2:FPR4:RTG2:PIN3:AKR1:SPA2:IPL1:PEF1:RAV2:KAP123:AIM7:DIG2:PET309:CLB4:PET111:SAR1…
0-0-0	43632	modification-dependent macromolecule catabolic process	196 out of 5015 genes, 3.9%	200 out of 5817 genes, 3.4%	1.03382e-05	YJL050W:YGL240W:YDL190C:YPL046C:YER162C:YLR057W:YDR394W:YGR184C:YHR108W:YML092C:YBR280C:YDL095W:YBR273C:YDL126C:YBL022C:YGR048W:YJR131W:YDL122W:YOL133W:YDR057W:YFR050C:YDR358W:YHR204W:YFR052W:YPL009C:YBR082C:YKL213C:YHR115C:YLR421C:YER021W:YLR417W:YKL124W:YGL116W:YNL159C:YOR001W:YIL075C:YOL082W:YBR170C:YER143W:YDL007W:YOL038W:YMR314W:YNL311C:YPL065W:YDR306C:YMR223W:YOL021C:YIR025W:YPR103W:YCL047C…	MTR4:DOC1:UFD2:ELC1:RAD4:MNL2:RPT3:UBR1:GGA2:PRE8:SAF1:PMT1:UBX7:CDC48:PIM1:UFD1:MNS1:UBP1:HRT1:YOS9:PRE4:GGA1:MNL1:RPN12:TAE2:UBC4:DOA1:DMA1:RPN13:RPN3:VPS36:SSH4:CDC20:ASI2:RRP6:RPN2:ATG19:NPL4:DDI1:RPT2:PRE6:PRE5:SKP2:VPS28:YDR306C:UBP8:DIS3:MND2:PRE2:POF1:HRD3:MET30:SAN1:PAN2:HUL4:MPP6:SCJ1:RRP46:TRE1:RKR1:RSP5:APC11:TUL1:UBP3:RPN6:KAR2:VMS1:DFM1:SEC61:VPS24:CDC4:RPN10:DBP2:UBX2:MFB1:UBP12:CU…
0-0-0	9057	macromolecule catabolic process	325 out of 5015 genes, 6.5%	340 out of 5817 genes, 5.8%	1.06305e-05	YKL149C:YGL240W:YDL190C:YPL046C:YER162C:YDR394W:YOL090W:YML092C:YBR280C:YLR286C:YDL095W:YBR273C:YDL126C:YEL015W:YBL022C:YJR131W:YDL122W:YOL133W:YHR204W:YFL016C:YFR052W:YCR092C:YGL175C:YAL015C:YHR115C:YDR206W:YOR197W:YIL075C:YDR430C:YBR170C:YER143W:YBR160W:YOL038W:YNL311C:YPL065W:YDR306C:YLR307W:YMR223W:YOR076C:YPL042C:YGL131C:YLR136C:YDR151C:YLR270W:YLR398C:YPR103W:YCL047C:YIL046W:YOR003W:YJR036C…	DBR1:DOC1:UFD2:ELC1:RAD4:RPT3:MSH2:PRE8:SAF1:CTS1:PMT1:UBX7:CDC48:EDC3:PIM1:MNS1:UBP1:HRT1:MNL1:MDJ1:RPN12:MSH3:SAE2:NTG1:DMA1:EBS1:MCA1:RPN2:CYM1:NPL4:DDI1:CDC28:PRE6:SKP2:VPS28:YDR306C:CDA1:UBP8:SKI7:SSN3:SNT2:TIS11:CTH1:DCS1:SKI2:PRE2:POF1:MET30:YSP3:HUL4:AFG1:MPP6:CBP1:RRP46:TRE1:KAR2:VMS1:MAG1:PUF2:SEC61:CDC4:RPN10:DBP2:UBX2:UBP12:CUE1:GID7:SGS1:EDC1:DOA4:RPB7:MGR1:TRE2:SAS4:SUV3:YDR161W:JEM…
0-0-0	51301	cell division	257 out of 5015 genes, 5.1%	266 out of 5817 genes, 4.6%	1.34153e-05	YGL240W:YLL016W:YNL079C:YDR201W:YLR319C:YJR135C:YDR218C:YIL008W:YLR286C:YMR238W:YLL003W:YDL127W:YLR190W:YOR299W:YLR381W:YDL155W:YPR111W:YDR364C:YHR143W:YOR326W:YNL020C:YHR115C:YDL047W:YPL158C:YPL233W:YMR153W:YDL220C:YBR023C:YBR160W:YDL134C:YMR076C:YKR037C:YGL061C:YMR117C:YOR269W:YDL164C:YDR113C:YGR262C:YIL122W:YGL174W:YAL047C:YJR112W:YJL076W:YDR184C:YOR058C:YNL161W:YCR063W:YDL239C:YNL327W:YFL009W…	DOC1:SDC25:TPM1:SPC19:BUD6:MCM22:SPR28:URM1:CTS1:DFG5:SFI1:PCL2:MMR1:BUD7:CTF3:CLB3:DBF20:CDC40:DSE2:MYO2:ARK1:DMA1:SIT4:AIM44:NSL1:NUP53:CDC13:CHS3:CDC28:PPH21:PDS5:SPC34:DUO1:SPC24:PAC1:CDC9:PDS1:BUD32:POG1:BUD13:SPC72:NNF1:NET1:ATC1:ASE1:CBK1:BUD31:ADY3:EGT2:CDC4:PCL5:CTF19:SDS22:BUD17:KIP2:SHE1:FUS3:CKS1:BUD16:NDL1:CDC3:PEF1:PAP2:CLB4:CDC15:CNN1:CDC53:HYM1:RSR1:APC5:END3:VPS1:CDC5:DBF2:CDC6:P…
0-0-0	55085	transmembrane transport	320 out of 5015 genes, 6.4%	335 out of 5817 genes, 5.8%	1.86574e-05	YDR135C:YDR497C:YKL084W:YGR121C:YDR119W:YPL094C:YDL004W:YOR011W:YIL023C:YOL138C:YDL119C:YER060W:YMR279C:YGR096W:YOL158C:YJL212C:YAL055W:YDL194W:YOL103W:YEL027W:YPL244C:YCR011C:YOL020W:YKR106W:YAL053W:YPL224C:YLR214W:YFL011W:YDR384C:YLL051C:YJR045C:YNL055C:YDR258C:YML116W:YOR092W:YHL036W:YEL052W:YNL125C:YMR058W:YPL098C:YHR094C:YGR133W:YOR254C:YBR207W:YJL034W:YAL067C:YPL270W:YMR056C:YGL114W:YLR378C…	YCF1:ITR1:HOT13:MEP1:VBA4:SEC62:ATP16:AUS1:YKE4:RTC1:YDL119C:FCY21:YMR279C:TPC1:ENB1:OPT1:PEX22:SNF3:ITR2:VMA3:HUT1:ADP1:TAT2:GEX2:FLC2:MMT2:FRE1:HXT10:ATO3:FRE6:SSC1:POR1:HSP78:ATR1:ECM3:MUP3:AFG1:ESBP6:FET3:MGR2:HXT1:PEX4:SEC63:FTH1:KAR2:SEO1:MDL2:AAC1:YGL114W:SEC61:VMA16:TOK1:MGE1:ATP2:BSC6::YMR018W:ATP7:GGC1:PAM17:VMA13:SIL1:MUP1:ATP5:CAN1:ZRT2:YMC2:DAL5:MDL1:AGP3:VMA5:PEX17:PXA1:TRK2:MEP3:PH…
0-0-0	9892	negative regulation of metabolic process	309 out of 5015 genes, 6.2%	323 out of 5817 genes, 5.6%	1.97465e-05	YOR083W:YKL203C:YEL009C:YDL042C:YOL090W:YKL005C:YGR116W:YAL009W:YPL139C:YGL244W:YPL219W:YDR259C:YLR418C:YBR279W:YNL025C:YBR066C:YML129C:YOR178C:YDR206W:YOL045W:YPL038W:YKR019C:YOL017W:YIL084C:YPL015C:YPR065W:YBL057C:YGL209W:YGL092W:YMR079W:YBR160W:YLL029W:YGL037C:YPL042C:YNL261W:YJL115W:YKL116C:YLL019C:YDR217C:YMR219W:YOR140W:YMR263W:YLR052W:YDL006W:YMR048W:YJL076W:YBR095C:YNL236W:YOR209C:YGL134W…	WHI5:TOR2:GCN4:SIR2:MSH2:BYE1:SPT6:SPO7:UME1:RTF1:PCL8:YAP6:CDC73:PAF1:SSN8:NRG2:COX14:GAC1:EBS1:PSK2:MET31:IRS4:ESC8:SDS3:HST2:ROX1:PTH2:MIG2:NUP145:SEC14:CDC28:FRA1:PNC1:SSN3:ORC5:ASF1:PRR1:KNS1:RAD9:ESC1:SFL1:SAP30:IES3:PTC1:CSM3:NET1:RXT2:SIN4:NPT1:PCL10:SSN2:HDA3:GAL80:PCL5:PIF1:RPD3:SWD3:FPR4:GID7:DUN1:PHO80:SLN1:SAS4:RNA1:DAL80:YAF9:GZF3:SPT8:MCM1:FUN30:SPT10:YKU70:URA2:LSP1:DIG2:SPL2:PTC2…
0-0-0	1901566	organonitrogen compound biosynthetic process	309 out of 5015 genes, 6.2%	323 out of 5817 genes, 5.6%	1.97465e-05	YKR072C:YEL009C:YBL098W:YMR237W:YGR202C:YHR033W:YLR303W:YML082W:YPL111W:YPR121W:YFL030W:YMR120C:YDL004W:YHR025W:YBR084W:YLR209C:YOR299W:YBR176W:YGR208W:YDL131W:YDR196C:YOR047C:YBR166C:YJR078W:YPL207W:YJR070C:YER141W:YKL001C:YBR023C:YIR034C:YOR040W:YGL037C:YPL273W:YER019W:YGR170W:YKR053C:YJR049C:YJR105W:YLL062C:YOR202W:YIL046W:YDL182W:YJL005W:YKR080W:YGR061C:YBR036C:YOR209C:YML005W:YMR056C:YMR062C…	SIS2:GCN4:BNA4:BCH1:PCT1:YHR033W:MET17:YML082W:CAR1:THI22:AGX1:ADE17:ATP16:THR1:MIS1:PNP1:BUD7:ECM31:SER2:LYS21:CAB5:STD1:TYR1:BNA2:TYW1:LIA1:COX15:MET14:CHS3:LYS1:GLO4:PNC1:SAM4:ISC1:PSD2:YSR3:UTR1:ADO1:MHT1:HIS3:MET30:LYS20:CYR1:MTD1:ADE6:CSG2:NPT1:TRM12:AAC1:ARG7:ADE2:URA8:YML096W:ATP2:ATP7:LCB2:IDP2:RKI1:PRO3:ILV3:THI6:ATP5:FCY1:HOM3:URA2:CYS3:HIS6:HEM1:PAN5:AAT2:SKT5:LEU9:PMA2:ASN1:GSH2:THI2…
0-0-0	3	reproduction	389 out of 5015 genes, 7.8%	411 out of 5817 genes, 7.1%	2.09172e-05	YGL127C:YNL079C:YHR079C-B:YLR035C:YLR319C:YJR135C:YPL027W:YOL090W:YDR218C:YIL008W:YBR057C:YMR238W:YLR320W:YOL071W:YPL139C:YLR213C:YJL090C:YNR049C:YOL111C:YDL029W:YCL048W:YML057W:YGR238C:YNL025C:YLR381W:YLR362W:YDR461W:YER180C:YCR092C:YOR178C:YHL023C:YOR326W:YGL249W:YGL175C:YFR048W:YOR351C:YPR007C:YBR040W:YNL031C:YBR023C:YKL096W:YMR079W:YGR059W:YBR160W:YDL134C:YBR148W:YCL027W:YJR086W:YLR307W:YMR07…	SOH1:TPM1::MLH2:BUD6:MCM22:SMA1:MSH2:SPR28:URM1:MUM2:DFG5:MMS22:EMI5:UME1:CRR1:DPB11:MSO1:MDY2:ARP2:SPS22:CMP2:KEL2:SSN8:CTF3:STE11:MFA1:ISC10:MSH3:GAC1:NPR3:MYO2:ZIP2:SAE2:RMD8:MEK1:REC8:FIG1:HHT2:CHS3:CWP1:SEC14:SPR3:CDC28:PPH21:YSW1:FUS1:STE18:CDA1:PDS5:SSN3:STE2:PDS1:ASG7:YOR338W:RRT12:SCW10:POG1:PTC1:CSM3:CNB1:RXT2:ATC1:MSH5:RMD6:KAR2:LSG1:CBK1:SPO16:YNL194C:MSC6:MDG1:ZIP1:ADY3:RAD57:CDC4:RP…
0-0-0	72594	establishment of protein localization to organelle	240 out of 5015 genes, 4.8%	248 out of 5817 genes, 4.3%	2.56057e-05	YNL093W:YKL068W:YNL242W:YFL038C:YGR141W:YKR035W-A:YHR108W:YMR308C:YNL131W:YER154W:YKL084W:YJL061W:YML097C:YGR033C:YPL094C:YDL065C:YMR089C:YOL111C:YDL029W:YPR024W:YKR014C:YOL027C:YPR133W-A:YOL138C:YER019C-A:YDR358W:YMR004W:YIL115C:YLR335W:YHR083W:YPR125W:YBL017C:YIL149C:YOL018C:YGL153W:YML071C:YOR266W:YJL004C:YMR153W:YAL055W:YLR417W:YPL240C:YJL210W:YOR216C:YLR347C:YKL124W:YOL082W:YGL092W:YMR150C:Y…	YPT53:NUP100:ATG2:YPT1:VPS62::GGA2:PSE1:TOM22:OXA1:HOT13:NUP82:VPS9:TIM21:SEC62:PEX19:YTA12:MDY2:ARP2:YME1:YPT52:MDM38::RTC1::GGA1:MVP1:NUP159:NUP2:SAM35:YLH47:PEP1:MLP2:TLG2:PEX14:COG8:PNT1:SYS1:NUP53:PEX22:VPS36:HSP82:PEX2:RUD3:KAP95:SSH4:ATG19:NUP145:IMP1:VMA3:MSS2:NUP1:MVB12:ATG20:VPS28:SRP68:COG7:SEC11:TIM50:PEX12:MOG1:SSC1:SAM37:ATG10:PEX25:HSP78:PEX13:ACC1:MSP1:SRP101:TIM18:KAP122:PEX3:VPS…
0-0-0	44767	single-organism developmental process	236 out of 5015 genes, 4.7%	244 out of 5817 genes, 4.2%	4.19543e-05	YDL035C:YBR268W:YHR008C:YDR099W:YJL168C:YPL130W:YNL307C:YLR319C:YDL042C:YPL027W:YDR218C:YNL204C:YDR185C:YAL051W:YAL009W:YOL071W:YIL065C:YBR273C:YLR213C:YDL240W:YMR183C:YOR242C:YGL192W:YNR049C:YOL111C:YDL029W:YML028W:YPR192W:YCL048W:YPR054W:YDR273W:YJL103C:YDR256C:YER180C:YGR056W:YMR145C:YOR326W:YFR048W:YDL047W:YBR040W:YPL015C:YNL031C:YMR306W:YBR023C:YKL096W:YMR079W:YGR059W:YDR402C:YGL107C:YGL037C…	GPR1:MRPL37:SOD2:BMH2:SET2:SPO19:MCK1:BUD6:SIR2:SMA1:SPR28:SPS18:UPS3:OAF1:SPO7:EMI5:FIS1:UBX7:CRR1:LRG1:SSO2:SSP2:IME4:MSO1:MDY2:ARP2:TSA1:AQY1:SPS22:SMK1:DON1:GSM1:CTA1:ISC10:RSC1:NDE1:MYO2:RMD8:SIT4:FIG1:HST2:HHT2:FKS3:CHS3:CWP1:SEC14:SPR3:DIT2:RMD9:PNC1:RIM21:SPO22:YSW1:CDA1:MEI5:PHB2:SEF1:DPB4:YOR338W:LAG1:CPR1:SPO74:GLC7:NMT1:RRT12:UTH1:DNM1:RMD6:NPT1:LSG1:XRS2:SPO16:YNL194C:BDF1:MUM3:ADY3:…
0-0-0	48869	cellular developmental process	197 out of 5015 genes, 3.9%	202 out of 5817 genes, 3.5%	5.41328e-05	YBR268W:YDR099W:YJL168C:YPL130W:YNL307C:YPL027W:YOL090W:YDR218C:YNL204C:YDR185C:YAL051W:YAL009W:YIL131C:YOL071W:YBR273C:YLR213C:YDL240W:YMR183C:YOR242C:YJL090C:YGL192W:YNR049C:YOL111C:YDL029W:YPR192W:YCL048W:YPR054W:YDR273W:YJL103C:YER180C:YCR092C:YGR056W:YOR326W:YGL175C:YFR048W:YBR040W:YNL031C:YPL008W:YMR306W:YBR023C:YPL022W:YKL096W:YMR079W:YGR059W:YDR402C:YGL107C:YNL294C:YIL073C:YBR148W:YLR307W…	MRPL37:BMH2:SET2:SPO19:MCK1:SMA1:MSH2:SPR28:SPS18:UPS3:OAF1:SPO7:FKH1:EMI5:UBX7:CRR1:LRG1:SSO2:SSP2:DPB11:IME4:MSO1:MDY2:ARP2:AQY1:SPS22:SMK1:DON1:GSM1:ISC10:MSH3:RSC1:MYO2:SAE2:RMD8:FIG1:HHT2:CHL1:FKS3:CHS3:RAD1:CWP1:SEC14:SPR3:DIT2:RMD9:RIM21:SPO22:YSW1:CDA1:MEI5:SEF1:YOR338W:CPR1:SPO74:GLC7:RRT12:RMD6:LSG1:XRS2:RAD10:SPO16:YNL194C:BDF1:MUM3:ADY3:CDC4:MDS3:BEM1:SPO23:SHC1:SGS1:SPO21:SUR7:SWF1:Y…
0-0-0	6259	DNA metabolic process	398 out of 5015 genes, 7.9%	422 out of 5817 genes, 7.3%	5.84147e-05	YGL240W:YBR223C:YHR197W:YPL046C:YNL139C:YER162C:YGL127C:YHR079C-B:YLR035C:YDL042C:YOL090W:YDL105W:YBR057C:YGR116W:YLR320W:YBR289W:YLR167W:YGL244W:YJL090C:YML028W:YMR072W:YBR279W:YBL008W:YJL081C:YLR381W:YGL070C:YLR032W:YNL085W:YCR092C:YNL215W:YDR540C:YGL249W:YGL175C:YAL015C:YDR317W:YDL047W:YBR233W:YPR007C:YBL003C:YDL220C:YNL031C:YHR167W:YGR099W:YGL092W:YBR160W:YDL002C:YMR076C:YNL261W:YJL115W:YDL16…	DOC1:TDP1:RIX1:ELC1:THO2:RAD4:SOH1::MLH2:SIR2:MSH2:NSE4:MUM2:SPT6:MMS22:SNF5:RPS31:RTF1:DPB11:TSA1:ABF2:PAF1:HIR1:ARP4:CTF3:RPB9:RAD5:MKT1:MSH3:IES2:IRC4:ZIP2:SAE2:NTG1:HIM1:SIT4:PBP2:REC8:HTA2:CDC13:HHT2:THP2:TEL2:NUP145:CDC28:NHP10:PDS5:ORC5:ASF1:CDC9:PDS1:RAD9:SNF2:BUD32:RVB1:SSL1:RPL40A:IES3::CSM3:SLD7:MSH5:PSY3:MAG1:RLF2:MSC6:BDF1:ZIP1:RAD57:PIF1:RPL40B:LGE1:MLH3:SWD3:FPR4:SGS1::HUR1:DUN1:MI…
0-0-0	44265	cellular macromolecule catabolic process	309 out of 5015 genes, 6.2%	324 out of 5817 genes, 5.6%	6.3395e-05	YKL149C:YGL240W:YDL190C:YPL046C:YER162C:YDR394W:YOL090W:YML092C:YBR280C:YDL095W:YBR273C:YDL126C:YEL015W:YBL022C:YJR131W:YDL122W:YOL133W:YHR204W:YFL016C:YFR052W:YCR092C:YGL175C:YAL015C:YHR115C:YDR206W:YOR197W:YIL075C:YDR430C:YBR170C:YER143W:YBR160W:YOL038W:YNL311C:YPL065W:YDR306C:YMR223W:YOR076C:YPL042C:YGL131C:YLR136C:YDR151C:YLR270W:YLR398C:YPR103W:YCL047C:YIL046W:YJR036C:YEL052W:YNR024W:YJL209W…	DBR1:DOC1:UFD2:ELC1:RAD4:RPT3:MSH2:PRE8:SAF1:PMT1:UBX7:CDC48:EDC3:PIM1:MNS1:UBP1:HRT1:MNL1:MDJ1:RPN12:MSH3:SAE2:NTG1:DMA1:EBS1:MCA1:RPN2:CYM1:NPL4:DDI1:CDC28:PRE6:SKP2:VPS28:YDR306C:UBP8:SKI7:SSN3:SNT2:TIS11:CTH1:DCS1:SKI2:PRE2:POF1:MET30:HUL4:AFG1:MPP6:CBP1:RRP46:TRE1:KAR2:VMS1:MAG1:PUF2:SEC61:CDC4:RPN10:DBP2:UBX2:UBP12:CUE1:GID7:SGS1:EDC1:DOA4:RPB7:MGR1:TRE2:SAS4:SUV3:YDR161W:JEM1:FUN30:PAP2:DI…
0-0-0	19941	modification-dependent protein catabolic process	180 out of 5015 genes, 3.6%	184 out of 5817 genes, 3.2%	8.87398e-05	YGL240W:YDL190C:YPL046C:YER162C:YLR057W:YDR394W:YGR184C:YHR108W:YML092C:YBR280C:YDL095W:YBR273C:YDL126C:YBL022C:YGR048W:YJR131W:YDL122W:YOL133W:YDR057W:YFR050C:YDR358W:YHR204W:YFR052W:YPL009C:YBR082C:YKL213C:YHR115C:YLR421C:YER021W:YLR417W:YKL124W:YGL116W:YNL159C:YIL075C:YOL082W:YBR170C:YER143W:YDL007W:YOL038W:YMR314W:YNL311C:YPL065W:YDR306C:YMR223W:YIR025W:YPR103W:YCL047C:YLR207W:YIL046W:YDR143C…	DOC1:UFD2:ELC1:RAD4:MNL2:RPT3:UBR1:GGA2:PRE8:SAF1:PMT1:UBX7:CDC48:PIM1:UFD1:MNS1:UBP1:HRT1:YOS9:PRE4:GGA1:MNL1:RPN12:TAE2:UBC4:DOA1:DMA1:RPN13:RPN3:VPS36:SSH4:CDC20:ASI2:RPN2:ATG19:NPL4:DDI1:RPT2:PRE6:PRE5:SKP2:VPS28:YDR306C:UBP8:MND2:PRE2:POF1:HRD3:MET30:SAN1:PAN2:HUL4:SCJ1:TRE1:RKR1:RSP5:APC11:TUL1:UBP3:RPN6:KAR2:VMS1:DFM1:SEC61:VPS24:CDC4:RPN10:UBX2:MFB1:UBP12:CUE1:GID7:TOM1:USA1:DOA4:HLJ1:SWM…
0-0-0	6511	ubiquitin-dependent protein catabolic process	179 out of 5015 genes, 3.6%	183 out of 5817 genes, 3.1%	0.000101385	YGL240W:YDL190C:YPL046C:YER162C:YLR057W:YDR394W:YGR184C:YHR108W:YML092C:YBR280C:YDL095W:YBR273C:YDL126C:YGR048W:YJR131W:YDL122W:YOL133W:YDR057W:YFR050C:YDR358W:YHR204W:YFR052W:YPL009C:YBR082C:YKL213C:YHR115C:YLR421C:YER021W:YLR417W:YKL124W:YGL116W:YNL159C:YIL075C:YOL082W:YBR170C:YER143W:YDL007W:YOL038W:YMR314W:YNL311C:YPL065W:YDR306C:YMR223W:YIR025W:YPR103W:YCL047C:YLR207W:YIL046W:YDR143C:YGL094C…	DOC1:UFD2:ELC1:RAD4:MNL2:RPT3:UBR1:GGA2:PRE8:SAF1:PMT1:UBX7:CDC48:UFD1:MNS1:UBP1:HRT1:YOS9:PRE4:GGA1:MNL1:RPN12:TAE2:UBC4:DOA1:DMA1:RPN13:RPN3:VPS36:SSH4:CDC20:ASI2:RPN2:ATG19:NPL4:DDI1:RPT2:PRE6:PRE5:SKP2:VPS28:YDR306C:UBP8:MND2:PRE2:POF1:HRD3:MET30:SAN1:PAN2:HUL4:SCJ1:TRE1:RKR1:RSP5:APC11:TUL1:UBP3:RPN6:KAR2:VMS1:DFM1:SEC61:VPS24:CDC4:RPN10:UBX2:MFB1:UBP12:CUE1:GID7:TOM1:USA1:DOA4:HLJ1:SWM1:TRE…
0-0-0	6412	translation	314 out of 5015 genes, 6.3%	330 out of 5817 genes, 5.7%	0.000111727	YLR325C:YOL097C:YJL063C:YOR187W:YBR079C:YOR234C:YBL087C:YDL045W-A:YBL092W:YGR027C:YLR167W:YBL076C:YLR388W:YNL062C:YMR286W:YPL104W:YGL123W:YML063W:YBR048W:YNL122C:YMR012W:YMR142C:YLR185W:YOR204W:YJL136C:YER050C:YML024W:YGR076C:YBL072C:YPL143W:YGR215W:YKL194C:YDL130W:YBR084C-A:YGR173W:YGL107C:YMR230W:YJR094W-A:YOR076C:YBR191W:YOR312C:YBL013W:YOL121C:YGR264C:YJL190C:YJR067C:YIL093C:YJL177W:YIL148W:Y…	RPL38:WRS1:MRPL8:TUF1:RPG1:RPL33B:RPL23A::RPL32:RPS25A:RPS31:ILS1:RPS29A:GCD10:MRPL33:MSD1:RPS2:RPS1B:RPS11B:YNL122C:CLU1:RPL13B:RPL37A:DED1:RPS21B:RSM18:RPS17A:MRPL25:RPS8A:RPL33A:RSM27:MST1:RPP1B::RBG2:RMD9:RPS10B::SKI7:RPL21A:RPL20B:FMT1:RPS19A:MES1:RPS22A:YAE1:RSM25:RPL17B:RPL40A:HEF3:RPL14B:MRPL10:RPL2B:RPS22B:MRPL35:DBP1:RPL27B:HER2:GCD7:RPS26B:RPL9B:RPL40B:TIF2:IMG1:GCD1:RSM28:YNL247W:RPL1…
0-0-0	6091	generation of precursor metabolites and energy	178 out of 5015 genes, 3.5%	182 out of 5817 genes, 3.1%	0.000115816	YLL013C:YNL111C:YER059W:YMR083W:YDR099W:YML054C:YJL052W:YGL160W:YHR051W:YMR272C:YGL119W:YEL011W:YFL053W:YMR081C:YGL018C:YOL071W:YDL021W:YKL220C:YIL125W:YPL219W:YPR004C:YNL009W:YOR221C:YJR009C:YPL159C:YJL103C:YHR001W-A:YBR243C:YOR178C:YMR145C:YMR002W:YMR030W:YLR134W:YLR201C:YMR205C:YJL166W:YER067W:YJR048W:YIL050W:YOR136W:YDR031W:YPL262W:YGL107C:YGR240C:YFR017C:YCL040W:YPR001W:YGR207C:YLR214W:YLL05…	PUF3:CYB5:PCL6:ADH3:BMH2:CYB2:TDH1:AIM14:COX6:SCS7:COQ8:GLC3:DAK2:ISF1:JAC1:EMI5:GPM2:FRE2:KGD1:PCL8:AIM45:IDP3:MCT1:TDH2:PET20:GSM1::ALG7:GAC1:NDE1:MIC17:RSF1:PDC5:COQ9:PFK2:QCR8:RGI1:CYC1:PCL7:IDH2:MIC14:FUM1:RMD9:PFK1:IGD1:GLK1:CIT3:CIR1:FRE1:FRE6:CSF1:YPI1:COX9:CDC19:DAK1:GLC7:GRX1:ADH1:PET100:ETR1:CBP1:COR1:COX8:PCL10:MLS1:SDH4:AAC1:DLD1:TAZ1:RIB3:YBR238C:ATF1:IDP2:PGM1:GPM3:NDI1:COX20:PGI1:…
0-0-0	30154	cell differentiation	177 out of 5015 genes, 3.5%	181 out of 5817 genes, 3.1%	0.000132282	YBR268W:YDR099W:YJL168C:YPL130W:YNL307C:YPL027W:YOL090W:YDR218C:YNL204C:YAL051W:YAL009W:YIL131C:YOL071W:YBR273C:YLR213C:YDL240W:YMR183C:YOR242C:YJL090C:YGL192W:YNR049C:YDL029W:YPR192W:YCL048W:YPR054W:YDR273W:YJL103C:YER180C:YCR092C:YGR056W:YGL175C:YFR048W:YNL031C:YPL008W:YMR306W:YBR023C:YPL022W:YKL096W:YMR079W:YGR059W:YDR402C:YGL107C:YNL294C:YIL073C:YBR148W:YLR307W:YPL121C:YBL066C:YOR338W:YDR155C…	MRPL37:BMH2:SET2:SPO19:MCK1:SMA1:MSH2:SPR28:SPS18:OAF1:SPO7:FKH1:EMI5:UBX7:CRR1:LRG1:SSO2:SSP2:DPB11:IME4:MSO1:ARP2:AQY1:SPS22:SMK1:DON1:GSM1:ISC10:MSH3:RSC1:SAE2:RMD8:HHT2:CHL1:FKS3:CHS3:RAD1:CWP1:SEC14:SPR3:DIT2:RMD9:RIM21:SPO22:YSW1:CDA1:MEI5:SEF1:YOR338W:CPR1:SPO74:GLC7:RRT12:RMD6:LSG1:XRS2:RAD10:SPO16:YNL194C:BDF1:MUM3:ADY3:CDC4:MDS3:SPO23:SHC1:SGS1:SPO21:SUR7:SWF1:TRS85:SPO13:EXO1:SMA2:SWM1…
0-0-0	51603	proteolysis involved in cellular protein catabolic process	190 out of 5015 genes, 3.8%	195 out of 5817 genes, 3.4%	0.00013455	YGL240W:YDL190C:YPL046C:YER162C:YLR057W:YDR394W:YGR184C:YHR108W:YML092C:YBR280C:YDL095W:YBR273C:YDL126C:YBL022C:YGR048W:YJR131W:YDL122W:YOL133W:YPR024W:YDR057W:YFR050C:YDR358W:YHR204W:YFL016C:YFR052W:YPL009C:YBR082C:YKL213C:YHR115C:YOR197W:YLR421C:YER021W:YLR417W:YKL124W:YGL116W:YNL159C:YIL075C:YOL082W:YDR430C:YBR170C:YER143W:YDL007W:YOL038W:YMR314W:YNL311C:YPL065W:YDR306C:YMR223W:YIR025W:YPR103W…	DOC1:UFD2:ELC1:RAD4:MNL2:RPT3:UBR1:GGA2:PRE8:SAF1:PMT1:UBX7:CDC48:PIM1:UFD1:MNS1:UBP1:HRT1:YME1:YOS9:PRE4:GGA1:MNL1:MDJ1:RPN12:TAE2:UBC4:DOA1:DMA1:MCA1:RPN13:RPN3:VPS36:SSH4:CDC20:ASI2:RPN2:ATG19:CYM1:NPL4:DDI1:RPT2:PRE6:PRE5:SKP2:VPS28:YDR306C:UBP8:MND2:PRE2:POF1:HRD3:MET30:SAN1:PAN2:HUL4:AFG1:SCJ1:TRE1:RKR1:RSP5:APC11:TUL1:UBP3:RPN6:KAR2:VMS1:PNG1:DFM1:SEC61:VPS24:CDC4:RPN10:UBX2:MFB1:UBP12:CUE…
0-0-0	10605	negative regulation of macromolecule metabolic process	279 out of 5015 genes, 5.6%	292 out of 5817 genes, 5.0%	0.000176893	YOR083W:YEL009C:YDL042C:YOL090W:YKL005C:YGR116W:YPL139C:YGL244W:YPL219W:YDR259C:YLR418C:YBR279W:YNL025C:YBR066C:YML129C:YOR178C:YDR206W:YOL045W:YPL038W:YKR019C:YOL017W:YIL084C:YPL015C:YPR065W:YBL057C:YGL209W:YGL092W:YBR160W:YLL029W:YGL037C:YPL042C:YNL261W:YJL115W:YKL116C:YLL019C:YDR217C:YMR219W:YOR140W:YMR263W:YLR052W:YDL006W:YMR048W:YJL076W:YBR095C:YNL236W:YOR209C:YGL134W:YDR443C:YPR179C:YML051W…	WHI5:GCN4:SIR2:MSH2:BYE1:SPT6:UME1:RTF1:PCL8:YAP6:CDC73:PAF1:SSN8:NRG2:COX14:GAC1:EBS1:PSK2:MET31:IRS4:ESC8:SDS3:HST2:ROX1:PTH2:MIG2:NUP145:CDC28:FRA1:PNC1:SSN3:ORC5:ASF1:PRR1:KNS1:RAD9:ESC1:SFL1:SAP30:IES3:PTC1:CSM3:NET1:RXT2:SIN4:NPT1:PCL10:SSN2:HDA3:GAL80:PIF1:RPD3:SWD3:FPR4:DUN1:PHO80:SLN1:SAS4:RNA1:DAL80:YAF9:GZF3:SPT8:MCM1:FUN30:SPT10:YKU70:LSP1:DIG2:SPL2:PTC2:HDA2:HOG1:RXT3:DLS1:ARG82:RGT1…
0-0-0	32505	reproduction of a single-celled organism	173 out of 5015 genes, 3.4%	177 out of 5817 genes, 3.0%	0.0002248	YNL079C:YDR099W:YJL168C:YBR267W:YPL130W:YNL307C:YLR319C:YPL027W:YOL090W:YIL008W:YMR238W:YIL131C:YOL071W:YLR213C:YMR183C:YOR242C:YJL090C:YNR049C:YDL029W:YPR192W:YCL048W:YPR054W:YDL188C:YDR273W:YCR092C:YOR326W:YGL175C:YBR040W:YOR353C:YPL008W:YMR306W:YBR023C:YPL022W:YKL096W:YMR079W:YGR059W:YDR402C:YNL294C:YDL134C:YBR148W:YCL027W:YLR307W:YKL046C:YFL026W:YOR338W:YDR155C:YGL170C:YER133W:YCR045C:YDR184C…	TPM1:BMH2:SET2:REI1:SPO19:MCK1:BUD6:SMA1:MSH2:URM1:DFG5:FKH1:EMI5:CRR1:SSO2:SSP2:DPB11:MSO1:ARP2:AQY1:SPS22:SMK1:PPH22:DON1:MSH3:MYO2:SAE2:FIG1:SOG2:CHL1:FKS3:CHS3:RAD1:CWP1:SEC14:SPR3:DIT2:RIM21:PPH21:YSW1:FUS1:CDA1:DCW1:STE2:YOR338W:CPR1:SPO74:GLC7:RRT12:ATC1:MYO3:LSG1:CBK1:GIN4:RAD10:SPO16:YNL194C:BOI1:MUM3:ADY3:FUS2:IRR1:SHC1:SGS1:SPO21:SUR7:SWF1:BUD2:EXO1:SMA2:SWM1:SHE4:KEL1:VPS54:SPO73:CKA1…
0-0-0	6520	cellular amino acid metabolic process	255 out of 5015 genes, 5.1%	266 out of 5817 genes, 4.6%	0.00024188	YOL097C:YMR083W:YLR126C:YEL009C:YOL033W:YFR044C:YBL098W:YBR249C:YDR036C:YCL064C:YHR033W:YLR303W:YML082W:YNL264C:YPL111W:YHR011W:YFL030W:YER183C:YBL076C:YHR025W:YBR084W:YIL168W:YKL184W:YMR243C:YBR176W:YGR208W:YDL131W:YPL104W:YDL215C:YER069W:YPR167C:YDR502C:YJR025C:YDL168W:YAL044C:YOR130C:YPR060C:YIL167W:YDL170W:YBR166C:YDR380W:YLR134W:YJR078W:YDR428C:YJR109C:YDR321W:YJR070C:YKL194C:YLR146C:YKL001C…	WRS1:ADH3:YLR126C:GCN4:MSE1:DUG1:BNA4:ARO4:EHD3:CHA1:YHR033W:MET17:YML082W:PDR17:CAR1:DIA4:AGX1:FAU1:ILS1:THR1:MIS1:YIL168W:SPE1:ZRC1:ECM31:SER2:LYS21:MSD1:GDH2::MET16:SAM2:BNA1:SFA1:GCV3:ORT1:ARO7:SDL1:UGA3:TYR1:ARO10:PDC5:BNA2:BNA7:CPA2:ASP1:LIA1:MST1:SPE4:MET14:ALT2:ABZ1:LYS1:HIS4:IDH2:ANB1:SRY1:MET12:YNL040W:URA7:GLO4:SAM4:CHA4:GTO1:DUG3:MES1:TRP1:MHT1:HIS3:ECM4:MET30:ARO80:LYS20:ARG2:ADH1:UG…
0-0-0	30163	protein catabolic process	209 out of 5015 genes, 4.2%	216 out of 5817 genes, 3.7%	0.000272242	YGL240W:YDL190C:YPL046C:YER162C:YLR057W:YDR394W:YGR184C:YNL307C:YHR108W:YML092C:YBR280C:YDL095W:YBR273C:YDL126C:YMR089C:YBL022C:YGR048W:YJR131W:YDL122W:YOL133W:YPR024W:YDR057W:YFR050C:YDR358W:YHR204W:YFL016C:YFR052W:YPL009C:YBR082C:YKL213C:YHR115C:YOR197W:YLR421C:YER021W:YLR417W:YKL124W:YGL116W:YNL159C:YIL075C:YOL082W:YDR430C:YBR170C:YER143W:YDL007W:YOL038W:YMR314W:YNL311C:YPL065W:YDR306C:YMR223W…	DOC1:UFD2:ELC1:RAD4:MNL2:RPT3:UBR1:MCK1:GGA2:PRE8:SAF1:PMT1:UBX7:CDC48:YTA12:PIM1:UFD1:MNS1:UBP1:HRT1:YME1:YOS9:PRE4:GGA1:MNL1:MDJ1:RPN12:TAE2:UBC4:DOA1:DMA1:MCA1:RPN13:RPN3:VPS36:SSH4:CDC20:ASI2:RPN2:ATG19:CYM1:NPL4:DDI1:RPT2:PRE6:PRE5:SKP2:VPS28:YDR306C:UBP8:SNT2:MND2:PRE2:POF1:HRD3:MET30:SAN1:YSP3:PAN2:HUL4:AFG1:SCJ1:TRE1:RKR1:RSP5:APC11:TUL1:UBP3:RPN6:KAR2:VMS1:PNG1:DFM1:ASK10:SEC61:VPS24:CDC…
0-0-0	6629	lipid metabolic process	251 out of 5015 genes, 5.0%	262 out of 5817 genes, 4.5%	0.000381906	YNL111C:YPL095C:YOR100C:YHR007C:YCR048W:YPL087W:YLR284C:YLR305C:YHL020C:YGL065C:YGL144C:YMR272C:YOR022C:YGR202C:YOR149C:YKL051W:YOL065C:YAL009W:YDR294C:YNL264C:YPL069C:YNL009W:YGR007W:YMR006C:YML059C:YOR221C:YPL103C:YDL109C:YDR058C:YPR113W:YGR143W:YBR183W:YGR233C:YOL018C:YKL212W:YDR331W:YDR072C:YGR177C:YGL001C:YGR046W:YDR367W:YBL082C:YML075C:YBR041W:YPR002W:YLR260W:YER024W:YKR019C:YGR263C:YAR035W…	CYB5:EEB1:CRC1:ERG11:ARE1:YDC1:ECI1:STT4:OPI1:ALG2:ROG1:SCS7:YOR022C:PCT1:SMP3:SFK1:INP54:SPO7:DPL1:PDR17:BTS1:IDP3:ECT1:PLB2:NTE1:MCT1:FMP30:YDL109C:TGL2:PIS1:SKN1:YPC1:PHO81:TLG2:SAC1:GPI8:IPT1:ATF2:ERG26:TAM41:KEI1:ALG3:HMG1:FAT1:PDH1:LCB5:YAT2:IRS4:SAY1:YAT1:GPI15:ALG8:PER1:KAP95:VAC14:COQ1:CSR1:SEC14:CAT2:INP53:URA7:SUR4:YND1:GPI2:CIT3:ISC1:PSD2:YSR3:LPP1:FAA1:ALG13:ERG5:OSH6:FAB1:LAG1:ACC1:…
0-0-0	278	mitotic cell cycle	271 out of 5015 genes, 5.4%	284 out of 5817 genes, 4.9%	0.000429571	YGL240W:YOR083W:YDR201W:YLR319C:YJR135C:YGR116W:YLL003W:YER167W:YDL126C:YOL133W:YOR299W:YLR381W:YDL155W:YDR424C:YPR111W:YDR364C:YOR326W:YHR115C:YDL047W:YDR130C:YPL233W:YBL051C:YMR153W:YBR170C:YBR160W:YDL134C:YMR076C:YKR037C:YPL253C:YGL061C:YMR117C:YOR269W:YDL164C:YDR113C:YIL046W:YGR262C:YIL122W:YGL174W:YOR262W:YMR048W:YAL047C:YJR112W:YJL076W:YDR184C:YOR058C:YJR059W:YCR063W:YNL327W:YJL098W:YFR028C…	DOC1:WHI5:SPC19:BUD6:MCM22:SPT6:SFI1:BCK2:CDC48:HRT1:BUD7:CTF3:CLB3:DYN2:DBF20:CDC40:MYO2:DMA1:SIT4:FIN1:NSL1:PIN4:NUP53:NPL4:CDC28:PPH21:PDS5:SPC34:VIK1:DUO1:SPC24:PAC1:CDC9:PDS1:MET30:BUD32:POG1:BUD13:GPN2:CSM3:SPC72:NNF1:NET1:ATC1:ASE1:PTK2:BUD31:EGT2:SAP185:CDC14:CDC4:RPD3:VHS2:CTF19:SDS22:BUD17:KIP2:SGS1:SHE1:RSC4:FUS3:TVP38:BUD16:NDL1:MCM1:IPL1:PEF1:PAP2:RRD1:CLB4:FKH2:CDC15:NIP100:CNN1:CDC…
0-0-0	44262	cellular carbohydrate metabolic process	123 out of 5015 genes, 2.5%	124 out of 5817 genes, 2.1%	0.000482099	YHL025W:YPL201C:YMR105C:YER059W:YDR099W:YOR245C:YLR258W:YOR002W:YPR026W:YBR297W:YGL065C:YEL011W:YMR237W:YER054C:YBR001C:YIL099W:YFL053W:YBR289W:YKR058W:YPL219W:YDR272W:YPL180W:YNL009W:YOR163W:YOR299W:YGL156W:YLL026W:YGR287C:YOL126C:YGR032W:YHR047C:YOR178C:YGR143W:YJL216C:YER177W:YNR032W:YBL082C:YDR074W:YEL004W:YHR079C:YPR160W:YNR073C:YOR067C:YMR306W:YBR023C:YKL035W:YIL050W:YIR031C:YDR420W:YBR149W…	SNF6:YIG1:PGM2:PCL6:BMH2:DGA1:GSY2:ALG6:ATH1:MAL33:ALG2:GLC3:BCH1:GIP2:NTH2:SGA1:DAK2:SNF5:GLG1:PCL8:GLO2:TCO89:IDP3:DDP1:BUD7:AMS1:HSP104:IMA1:MDH2:GSC2:AAP1:GAC1:SKN1:IMA5:BMH1:PPG1:ALG3:TPS2:YEA4:IRE1:GPH1:YNR073C:ALG8:FKS3:CHS3:UGP1:PCL7:DAL7:HKR1:ARA1:IDP1:CIT2:INO1:GLO4:FPS1:TRS65:GLG2:IGD1:GPD2:CIT3:PGC1:MAL12:YMR099C:GLC8:YPI1:SNF2:KRE9:DAK1:BUD32:CIT1:GLC7:FKS1:MDH3:RHR2:TPS1:OPI10:KRE5:…
0-0-0	6357	regulation of transcription from RNA polymerase II promoter	346 out of 5015 genes, 6.9%	367 out of 5817 genes, 6.3%	0.000625836	YOR083W:YDR394W:YEL009C:YNL222W:YKL005C:YBR297W:YPL248C:YGR116W:YBR289W:YOL071W:YKL222C:YPL139C:YGL244W:YDR259C:YLR418C:YBR279W:YMR172W:YBL008W:YNL025C:YJL081C:YBR066C:YJL103C:YNL199C:YOR178C:YOR047C:YDL170W:YKL109W:YPL038W:YIL084C:YPR065W:YGL013C:YLR384C:YGL209W:YOR380W:YBR160W:YLL029W:YPR068C:YLR266C:YPL042C:YGL131C:YJL115W:YKL116C:YKR099W:YDR217C:YOR338W:YOR290C:YIL130W:YGL066W:YFL049W:YDR421W…	WHI5:RPT3:GCN4:SSU72:BYE1:MAL33:GAL4:SPT6:SNF5:EMI5:YKL222C:UME1:RTF1:YAP6:CDC73:PAF1:HOT1:HIR1:SSN8:ARP4:NRG2:GSM1:GCR2:GAC1:STD1:UGA3:HAP4:MET31:SDS3:ROX1:PDR1:IKI3:MIG2:RDR1:CDC28:FRA1:HOS1:PDR8:SSN3:SNT2:ASF1:PRR1:BAS1:RAD9:YOR338W:SNF2:ASG1:SGF73:SWP82:ARO80:BUD32:RVB1:SSL1:SFL1:SAP30:MSS11:STB5:STP2:RXT2:SIN4:SUT1:ELP4:SSN2:HDA3:GAL80:CAF120:RPD3:ARG81:CRT10:PHO80:RTG2:YER184C:FZF1:SUB1:YRR…
0-0-0	44257	cellular protein catabolic process	202 out of 5015 genes, 4.0%	209 out of 5817 genes, 3.6%	0.000641226	YGL240W:YDL190C:YPL046C:YER162C:YLR057W:YDR394W:YGR184C:YNL307C:YHR108W:YML092C:YBR280C:YDL095W:YBR273C:YDL126C:YBL022C:YGR048W:YJR131W:YDL122W:YOL133W:YPR024W:YDR057W:YFR050C:YDR358W:YHR204W:YFL016C:YFR052W:YPL009C:YBR082C:YKL213C:YHR115C:YOR197W:YLR421C:YER021W:YLR417W:YKL124W:YGL116W:YNL159C:YIL075C:YOL082W:YDR430C:YBR170C:YER143W:YDL007W:YOL038W:YMR314W:YNL311C:YPL065W:YDR306C:YMR223W:YGL131C…	DOC1:UFD2:ELC1:RAD4:MNL2:RPT3:UBR1:MCK1:GGA2:PRE8:SAF1:PMT1:UBX7:CDC48:PIM1:UFD1:MNS1:UBP1:HRT1:YME1:YOS9:PRE4:GGA1:MNL1:MDJ1:RPN12:TAE2:UBC4:DOA1:DMA1:MCA1:RPN13:RPN3:VPS36:SSH4:CDC20:ASI2:RPN2:ATG19:CYM1:NPL4:DDI1:RPT2:PRE6:PRE5:SKP2:VPS28:YDR306C:UBP8:SNT2:MND2:PRE2:POF1:HRD3:MET30:SAN1:PAN2:HUL4:AFG1:SCJ1:TRE1:RKR1:RSP5:APC11:TUL1:UBP3:RPN6:KAR2:VMS1:PNG1:DFM1:ASK10:SEC61:VPS24:CDC4:RPN10:UBX…
0-0-0	65003	macromolecular complex assembly	364 out of 5015 genes, 7.3%	387 out of 5817 genes, 6.7%	0.00066683	YCR072C:YHR197W:YDR388W:YMR138W:YHR079C-B:YDR394W:YBR079C:YIR005W:YFL038C:YDL045W-A:YIR012W:YGR116W:YLL003W:YLR167W:YGL244W:YEL015W:YBL022C:YLR418C:YDL058W:YMR172W:YEL003W:YBL008W:YCR060W:YJL081C:YOR057W:YDR424C:YML129C:YLR032W:YOL080C:YFL002C:YDR364C:YBR048W:YDL087C:YBR120C:YHR115C:YPL011C:YLR218C:YML024W:YBL003C:YNL031C:YIL075C:YOR037W:YPL243W:YNL261W:YFL026W:YDR435C:YJL115W:YML031W:YGR078C:YMR…	RSA4:RIX1:RVS167:CIN4::RPT3:RPG1:IST3:YPT1::SQT1:SPT6:SFI1:RPS31:RTF1:EDC3:PIM1:CDC73:USO1:HOT1:GIM4:HIR1:TAH1:ARP4:SGT1:DYN2:COX14:RAD5:REX4:SPB4:CDC40:RPS11B:LUC7:CBP6:DMA1:TAF3:COA4:RPS17A:HTA2:HHT2:RPN2:CYC2:SRP68:ORC5:STE2:PPM1:ASF1:NDC1:PAC10:ATP25:POC4:SEC16:PRE2:SGF73:CTF13:RVB1:RRP7:CWC24:SIN4:PRP11:ASE1:LSG1:TAF10:RLF2:ATP10:TAZ1:PRP2:RAD57:PBA1:PET191:DBP2:ATP7:ADD66:FPR4:HPA2:TAF7:PKR…
0-0-0	44255	cellular lipid metabolic process	213 out of 5015 genes, 4.2%	221 out of 5817 genes, 3.8%	0.000681421	YPL095C:YOR100C:YPL087W:YLR284C:YLR305C:YHL020C:YGL065C:YGL144C:YMR272C:YGR202C:YOR149C:YOL065C:YDR294C:YNL264C:YPL069C:YNL009W:YGR007W:YMR006C:YML059C:YOR221C:YPL103C:YDL109C:YDR058C:YPR113W:YBR183W:YGR143W:YOL018C:YKL212W:YDR331W:YDR072C:YGR177C:YGR046W:YDR367W:YBL082C:YML075C:YBR041W:YPR002W:YLR260W:YER024W:YGR263C:YAR035W:YNL038W:YOR067C:YCR044C:YLR347C:YLR386W:YBR003W:YLR380W:YMR079W:YML042W…	EEB1:CRC1:YDC1:ECI1:STT4:OPI1:ALG2:ROG1:SCS7:PCT1:SMP3:INP54:DPL1:PDR17:BTS1:IDP3:ECT1:PLB2:NTE1:MCT1:FMP30:YDL109C:TGL2:PIS1:YPC1:SKN1:TLG2:SAC1:GPI8:IPT1:ATF2:TAM41:KEI1:ALG3:HMG1:FAT1:PDH1:LCB5:YAT2:SAY1:YAT1:GPI15:ALG8:PER1:KAP95:VAC14:COQ1:CSR1:SEC14:CAT2:INP53:URA7:SUR4:YND1:GPI2:CIT3:ISC1:PSD2:YSR3:LPP1:FAA1:ALG13:FAB1:LAG1:ACC1:PPT2:LAS21:BUD32:OPI10:YMR210W:ETR1:EPT1:CSG2:HTD2:AYR1:PEX11…
0-0-0	51169	nuclear transport	136 out of 5015 genes, 2.7%	138 out of 5817 genes, 2.4%	0.000741377	YKL068W:YHR197W:YNL139C:YBL079W:YIL090W:YBR267W:YIR005W:YMR308C:YBR034C:YKL205W:YGR116W:YJL061W:YDL115C:YMR255W:YOR112W:YNR053C:YHR036W:YJL010C:YIL115C:YGL123W:YLR335W:YIL149C:YKL186C:YNL209W:YKR092C:YMR153W:YPR133C:YER006W:YLR347C:YML062C:YHR167W:YGL092W:YDR101C:YMR230W:YOR098C:YOR185C:YHR170W:YMR185W:YOL121C:YML031W:YJR074W:YKL143W:YGL066W:YNR016C:YJR072C:YGL016W:YGL174W:YPR016C:YOR262W:YBR165W…	NUP100:RIX1:THO2:NUP170:ICE2:REI1:IST3:PSE1:HMT1:LOS1:SPT6:NUP82:IWR1:GFD1:CEX1:NOG2:BRL1:NOP9:NUP159:RPS2:NUP2:MLP2:MTR2:SSB2:SRP40:NUP53:SPN1:NUG1:KAP95:MFT1:THP2:NUP145:ARX1:RPS10B:NUP1:GSP2:NMD3:RTP1:RPS19A:NDC1:MOG1:LTV1:SGF73:ACC1:NPA3:KAP122:BUD13:TIF6:GPN2:UBS1:LSG1:ASM4:ARB1:RPS28B:RPS26B:NPL6:SDA1:RPS18B:RPS28A:KAP120:TOM1:WTM1:MAD1:RTG2:UTP22:THO1:RNA1:SRM1:GPN3:NAP1:RTG3:KAP114:NOC2:K…
0-0-0	1901565	organonitrogen compound catabolic process	163 out of 5015 genes, 3.3%	167 out of 5817 genes, 2.9%	0.000837374	YHL035C:YMR083W:YDR135C:YOR187W:YOR153W:YPL087W:YFR044C:YBL098W:YIR032C:YKR103W:YLR286C:YFR009W:YDR036C:YMR301C:YCL064C:YPL111W:YIR029W:YOR011W:YBL022C:YDL029W:YCR027C:YLR209C:YNL141W:YML059C:YDL215C:YPR127W:YCL050C:YBR183W:YJR025C:YDL168W:YOL055C:YAL044C:YBR179C:YDL170W:YDR380W:YLR134W:YJR078W:YDR428C:YDR321W:YDR111C:YKL218C:YDL007W:YPL058C:YOR185C:YKL188C:YCR011C:YLR307W:YOR076C:YLR098C:YER019W…	VMR1:ADH3:YCF1:TUF1:PDR5:YDC1:DUG1:BNA4:DAL3:NFT1:CTS1:GCN20:EHD3:ATM1:CHA1:CAR1:DAL2:AUS1:PIM1:ARP2:RHB1:PNP1:AAH1:NTE1:GDH2:YPR127W:APA1:YPC1:BNA1:SFA1:THI20:GCV3:FZO1:UGA3:ARO10:PDC5:BNA2:BNA7:ASP1:ALT2:SRY1:RPT2:PDR12:GSP2:PXA2:ADP1:CDA1:SKI7:CHA4:ISC1:PDR10:DUG3:YKR104W:ARO80:RIA1:HEF3:ADH1:UGA2:DAL1:CAF16:HBS1:DNM1:YOL075C:PUT2:MDL2:ARB1:SEY1:IRC7:MTG2:MEF1:SRP54:SED4:APA2:GCD11:URH1:DUT1:D…
0-0-0	6913	nucleocytoplasmic transport	135 out of 5015 genes, 2.7%	137 out of 5817 genes, 2.4%	0.000852368	YKL068W:YHR197W:YNL139C:YBL079W:YBR267W:YIR005W:YMR308C:YBR034C:YKL205W:YGR116W:YJL061W:YDL115C:YMR255W:YOR112W:YNR053C:YHR036W:YJL010C:YIL115C:YGL123W:YLR335W:YIL149C:YKL186C:YNL209W:YKR092C:YMR153W:YPR133C:YER006W:YLR347C:YML062C:YHR167W:YGL092W:YDR101C:YMR230W:YOR098C:YOR185C:YHR170W:YMR185W:YOL121C:YML031W:YJR074W:YKL143W:YGL066W:YNR016C:YJR072C:YGL016W:YGL174W:YPR016C:YOR262W:YBR165W:YGL099W…	NUP100:RIX1:THO2:NUP170:REI1:IST3:PSE1:HMT1:LOS1:SPT6:NUP82:IWR1:GFD1:CEX1:NOG2:BRL1:NOP9:NUP159:RPS2:NUP2:MLP2:MTR2:SSB2:SRP40:NUP53:SPN1:NUG1:KAP95:MFT1:THP2:NUP145:ARX1:RPS10B:NUP1:GSP2:NMD3:RTP1:RPS19A:NDC1:MOG1:LTV1:SGF73:ACC1:NPA3:KAP122:BUD13:TIF6:GPN2:UBS1:LSG1:ASM4:ARB1:RPS28B:RPS26B:NPL6:SDA1:RPS18B:RPS28A:KAP120:TOM1:WTM1:MAD1:RTG2:UTP22:THO1:RNA1:SRM1:GPN3:NAP1:RTG3:KAP114:NOC2:KAP123…
0-0-0	7154	cell communication	313 out of 5015 genes, 6.2%	331 out of 5817 genes, 5.7%	0.000980093	YOR357C:YDL035C:YLL016W:YNL242W:YMR138W:YKL203C:YFL038C:YEL009C:YPL248C:YGR116W:YKL166C:YOR360C:YBR289W:YDR294C:YMR028W:YDL126C:YIL047C:YML028W:YKR014C:YCR027C:YNL025C:YBR066C:YOR106W:YOR057W:YPL203W:YLR362W:YMR004W:YDR461W:YGR023W:YHL023C:YOR047C:YJL144W:YDL170W:YOL045W:YKL109W:YKR055W:YDL047W:YLR260W:YGL210W:YKR019C:YDL194W:YGL209W:YPL140C:YLR361C:YJR086W:YPL042C:YFL026W:YLL042C:YGL190C:YOR290C…	SNX3:GPR1:SDC25:ATG2:CIN4:TOR2:YPT1:GCN4:GAL4:SPT6:TPK3:PDE2:SNF5:DPL1:TAP42:CDC48:SYG1:TSA1:YPT52:RHB1:SSN8:NRG2:VAM3:SGT1:TPK2:STE11:MVP1:MFA1:MTL1:NPR3:STD1:YJL144W:UGA3:PSK2:HAP4:RHO4:SIT4:LCB5:YPT32:IRS4:SNF3:MIG2:MKK2:DCR2:STE18:SSN3:STE2:ATG10:CDC55:SNF2:RCK2:CYR1:PTC1:BAG7:ZPR1:RCN1:MDG1:SSN2:ROM1:CMK1:GEA1:FUS3:RTG2:SLN1:STE5:DAL80:CCZ1:GZF3:COG4:VAM7:PDE1:RTG3:VPS34:PTC2:PKH1:PKC1:GLN3:…
0-0-0	71705	nitrogen compound transport	209 out of 5015 genes, 4.2%	217 out of 5817 genes, 3.7%	0.00109593	YKL068W:YNL139C:YDR135C:YBL079W:YLL055W:YIR005W:YMR308C:YBR034C:YKL205W:YGR116W:YJL061W:YMR255W:YGR121C:YOR112W:YDR119W:YHR036W:YNL003C:YCR027C:YIL115C:YGL123W:YLR335W:YER060W:YIL149C:YGR096W:YKL186C:YOR130C:YPL221W:YJL212C:YMR153W:YER185W:YPR133C:YML062C:YBL032W:YHR167W:YCL025C:YLR064W:YGL092W:YBR170C:YMR230W:YPL244C:YOR098C:YDL210W:YOL020W:YKR106W:YPR156C:YAL053W:YBR293W:YDR384C:YOL121C:YML031W…	NUP100:THO2:YCF1:NUP170:YCT1:IST3:PSE1:HMT1:LOS1:SPT6:NUP82:GFD1:MEP1:CEX1:VBA4:BRL1:PET8:RHB1:NUP159:RPS2:NUP2:FCY21:MLP2:TPC1:MTR2:ORT1:FLC1:OPT1:NUP53:PUG1:SPN1:MFT1:HEK2:THP2:AGP1:PER33:NUP145:NPL4:RPS10B:HUT1:NUP1:UGA4:TAT2:GEX2:TPO3:FLC2:VBA2:ATO3:RPS19A:NDC1:MOG1:RIM2:POR1:DHH1:TPN1:HIP1:SGF73:CBC2:PUT4:MUP3:AQR1:BUD13:VBA3:YMD8:AVT5:ALP1:AVT1:PTK2:ASM4:STO1:MDL2:AAC1:RPS28B:AVT7:YGL114W:S…
0-0-0	44711	single-organism biosynthetic process	272 out of 5015 genes, 5.4%	286 out of 5817 genes, 4.9%	0.00116632	YNL111C:YMR083W:YPL095C:YHR007C:YEL009C:YBL098W:YGR202C:YHR033W:YLR303W:YML082W:YPR121W:YFL030W:YHR025W:YBR084W:YBR176W:YGR208W:YDL131W:YBR166C:YML075C:YDR380W:YLR134W:YLR201C:YJR070C:YKL001C:YIR034C:YBR003W:YOR040W:YPL273W:YGR170W:YMR015C:YLL062C:YOR202W:YIL046W:YDL182W:YOL086C:YIL053W:YBR026C:YKR080W:YPL061W:YHR133C:YLR410W:YHR067W:YMR062C:YML096W:YLR174W:YMR208W:YOR095C:YER023W:YJR016C:YPL214C…	CYB5:ADH3:EEB1:ERG11:GCN4:BNA4:PCT1:YHR033W:MET17:YML082W:THI22:AGX1:THR1:MIS1:ECM31:SER2:LYS21:TYR1:HMG1:ARO10:PDC5:COQ9:LIA1:MET14:LYS1:COQ1:GLO4:SAM4:PSD2:ERG5:MHT1:HIS3:MET30:LYS20:ADH1:RHR2:ETR1:MTD1:ALD6:NSG1:VIP1:HTD2:ARG7:YML096W:IDP2:ERG12:RKI1:PRO3:ILV3:THI6:PDR16:HOM3:CYS3:HIS6:PAN5:AAT2:LEU9:DFG10:ASN1:ERG8:GSH2:ERG3:THI21:GDH3:FDC1:LAP2:NSG2:CAR2:ASN2:MRI1:ARG82:MET3:TRP3:HFA1:PUT1:A…
0-0-0	9653	anatomical structure morphogenesis	172 out of 5015 genes, 3.4%	177 out of 5817 genes, 3.0%	0.00134954	YBR268W:YDR099W:YJL168C:YPL130W:YNL307C:YPL027W:YDR218C:YNL204C:YDR185C:YAL051W:YAL009W:YOL071W:YBR273C:YLR213C:YDL240W:YMR183C:YOR242C:YGL192W:YNR049C:YOL111C:YDL029W:YPR192W:YCL048W:YPR054W:YDR273W:YJL103C:YER180C:YGR056W:YOR326W:YFR048W:YBR040W:YNL031C:YMR306W:YBR023C:YKL096W:YMR079W:YGR059W:YDR402C:YGL107C:YNL294C:YIL073C:YBR148W:YLR307W:YPL121C:YBL066C:YOR338W:YDR155C:YGL170C:YER133W:YCR045C…	MRPL37:BMH2:SET2:SPO19:MCK1:SMA1:SPR28:SPS18:UPS3:OAF1:SPO7:EMI5:UBX7:CRR1:LRG1:SSO2:SSP2:IME4:MSO1:MDY2:ARP2:AQY1:SPS22:SMK1:DON1:GSM1:ISC10:RSC1:MYO2:RMD8:FIG1:HHT2:FKS3:CHS3:CWP1:SEC14:SPR3:DIT2:RMD9:RIM21:SPO22:YSW1:CDA1:MEI5:SEF1:YOR338W:CPR1:SPO74:GLC7:RRT12:RMD6:LSG1:XRS2:SPO16:YNL194C:BDF1:MUM3:ADY3:CDC4:MDS3:BEM1:SPO23:SHC1:SPO21:SUR7:SWF1:YCK1:TRS85:SPO13:SMA2:SWM1:MRPS17:UBX4:VPS54:SPO…
0-0-0	48856	anatomical structure development	172 out of 5015 genes, 3.4%	177 out of 5817 genes, 3.0%	0.00134954	YBR268W:YDR099W:YJL168C:YPL130W:YNL307C:YPL027W:YDR218C:YNL204C:YDR185C:YAL051W:YAL009W:YOL071W:YBR273C:YLR213C:YDL240W:YMR183C:YOR242C:YGL192W:YNR049C:YOL111C:YDL029W:YPR192W:YCL048W:YPR054W:YDR273W:YJL103C:YER180C:YGR056W:YOR326W:YFR048W:YBR040W:YNL031C:YMR306W:YBR023C:YKL096W:YMR079W:YGR059W:YDR402C:YGL107C:YNL294C:YIL073C:YBR148W:YLR307W:YPL121C:YBL066C:YOR338W:YDR155C:YGL170C:YER133W:YCR045C…	MRPL37:BMH2:SET2:SPO19:MCK1:SMA1:SPR28:SPS18:UPS3:OAF1:SPO7:EMI5:UBX7:CRR1:LRG1:SSO2:SSP2:IME4:MSO1:MDY2:ARP2:AQY1:SPS22:SMK1:DON1:GSM1:ISC10:RSC1:MYO2:RMD8:FIG1:HHT2:FKS3:CHS3:CWP1:SEC14:SPR3:DIT2:RMD9:RIM21:SPO22:YSW1:CDA1:MEI5:SEF1:YOR338W:CPR1:SPO74:GLC7:RRT12:RMD6:LSG1:XRS2:SPO16:YNL194C:BDF1:MUM3:ADY3:CDC4:MDS3:BEM1:SPO23:SHC1:SPO21:SUR7:SWF1:YCK1:TRS85:SPO13:SMA2:SWM1:MRPS17:UBX4:VPS54:SPO…
0-0-0	44283	small molecule biosynthetic process	270 out of 5015 genes, 5.4%	284 out of 5817 genes, 4.9%	0.00144357	YNL111C:YMR083W:YPL095C:YHR007C:YEL009C:YBL098W:YGR202C:YHR033W:YLR303W:YML082W:YPR121W:YFL030W:YHR025W:YBR084W:YBR176W:YGR208W:YDL131W:YBR166C:YML075C:YDR380W:YLR134W:YLR201C:YJR070C:YKL001C:YIR034C:YBR003W:YOR040W:YPL273W:YGR170W:YMR015C:YLL062C:YOR202W:YIL046W:YDL182W:YOL086C:YIL053W:YBR026C:YKR080W:YPL061W:YHR133C:YLR410W:YHR067W:YMR062C:YML096W:YLR174W:YMR208W:YOR095C:YER023W:YJR016C:YPL214C…	CYB5:ADH3:EEB1:ERG11:GCN4:BNA4:PCT1:YHR033W:MET17:YML082W:THI22:AGX1:THR1:MIS1:ECM31:SER2:LYS21:TYR1:HMG1:ARO10:PDC5:COQ9:LIA1:MET14:LYS1:COQ1:GLO4:SAM4:PSD2:ERG5:MHT1:HIS3:MET30:LYS20:ADH1:RHR2:ETR1:MTD1:ALD6:NSG1:VIP1:HTD2:ARG7:YML096W:IDP2:ERG12:RKI1:PRO3:ILV3:THI6:PDR16:HOM3:CYS3:HIS6:PAN5:AAT2:LEU9:DFG10:ASN1:ERG8:GSH2:ERG3:THI21:GDH3:FDC1:LAP2:NSG2:CAR2:ASN2:MRI1:ARG82:MET3:TRP3:HFA1:PUT1:A…
0-0-0	51276	chromosome organization	374 out of 5015 genes, 7.5%	399 out of 5817 genes, 6.9%	0.00146682	YGL240W:YGL127C:YLR319C:YDL042C:YJR135C:YOL090W:YGR116W:YLR085C:YLR320W:YBR289W:YPL139C:YDL126C:YGL244W:YGR275W:YBR279W:YBL008W:YJL081C:YOR057W:YLR381W:YCR092C:YNL215W:YGL249W:YDR130C:YBR233W:YPR007C:YIL084C:YBL003C:YDL220C:YPR031W:YNL031C:YGR099W:YGL092W:YBR160W:YPR068C:YDL002C:YOR098C:YMR223W:YMR076C:YPL253C:YGL131C:YJL115W:YDR113C:YOR290C:YGL066W:YFL049W:YMR094W:YGR262C:YDR190C:YMR263W:YDR176W…	DOC1:SOH1:BUD6:SIR2:MCM22:MSH2:SPT6:ARP6:MMS22:SNF5:UME1:CDC48:RTF1:RTT102:PAF1:HIR1:ARP4:SGT1:CTF3:MSH3:IES2:ZIP2:FIN1:PBP2:REC8:SDS3:HTA2:CDC13:NTO1:HHT2:TEL2:NUP145:CDC28:HOS1:NHP10:NUP1:UBP8:PDS5:VIK1:SNT2:ASF1:PDS1:SNF2:SGF73:SWP82:CTF13:BUD32:RVB1:SAP30:NGG1:IES3::HFI1:GPN2:CSM3:SPC72:RXT2:MSH5:TAF10:RLF2:SPO16:BDF1:ZIP1:RAD57:HDA3:PIF1:NPL6:RPD3:LGE1:CTF19:TRS23:SWD3:FPR4:SGS1::RSC4:HPA2:R…
0-0-0	48610	cellular process involved in reproduction	336 out of 5015 genes, 6.7%	357 out of 5817 genes, 6.1%	0.00167047	YGL127C:YHR079C-B:YLR035C:YJR135C:YPL027W:YOL090W:YDR218C:YBR057C:YLR320W:YOL071W:YPL139C:YLR213C:YJL090C:YNR049C:YOL111C:YDL029W:YCL048W:YML057W:YNL025C:YLR381W:YLR362W:YDR461W:YER180C:YCR092C:YOR178C:YHL023C:YGL249W:YGL175C:YFR048W:YOR351C:YPR007C:YBR040W:YNL031C:YBR023C:YKL096W:YMR079W:YGR059W:YBR160W:YBR148W:YCL027W:YJR086W:YLR307W:YMR076C:YPL042C:YFL026W:YDR113C:YOR338W:YCR045C:YIL122W:YDL00…	SOH1::MLH2:MCM22:SMA1:MSH2:SPR28:MUM2:MMS22:EMI5:UME1:CRR1:DPB11:MSO1:MDY2:ARP2:SPS22:CMP2:SSN8:CTF3:STE11:MFA1:ISC10:MSH3:GAC1:NPR3:ZIP2:SAE2:RMD8:MEK1:REC8:FIG1:HHT2:CHS3:CWP1:SEC14:SPR3:CDC28:YSW1:FUS1:STE18:CDA1:PDS5:SSN3:STE2:PDS1:YOR338W:RRT12:POG1:PTC1:CSM3:CNB1:MSH5:RMD6:LSG1:KAR2:SPO16:YNL194C:MSC6:MDG1:ZIP1:ADY3:RAD57:CDC4:RPD3:CTF19:SPC110:MLH3:SGS1:SUR7:FUS3:SWF1:SMA2:STE5:VPS54:SPO73…
0-0-0	15980	energy derivation by oxidation of organic compounds	130 out of 5015 genes, 2.6%	132 out of 5817 genes, 2.3%	0.00170895	YLL013C:YER059W:YMR083W:YDR099W:YHR051W:YGL119W:YEL011W:YFL053W:YMR081C:YGL018C:YOL071W:YIL125W:YPL219W:YNL009W:YOR221C:YPL159C:YHR001W-A:YBR243C:YOR178C:YMR145C:YMR002W:YMR030W:YLR134W:YLR201C:YJL166W:YER067W:YJR048W:YIL050W:YOR136W:YDR031W:YPL262W:YGL107C:YFR017C:YPR001W:YLR087C:YFR003C:YDL067C:YML070W:YER133W:YOL086C:YDR079W:YBR026C:YJL209W:YBL045C:YLR395C:YGL134W:YNL117W:YDR178W:YMR056C:YDL17…	PUF3:PCL6:ADH3:BMH2:COX6:COQ8:GLC3:DAK2:ISF1:JAC1:EMI5:KGD1:PCL8:IDP3:MCT1:PET20::ALG7:GAC1:NDE1:MIC17:RSF1:PDC5:COQ9:QCR8:RGI1:CYC1:PCL7:IDH2:MIC14:FUM1:RMD9:IGD1:CIT3:CSF1:YPI1:COX9:DAK1:GLC7:ADH1:PET100:ETR1:CBP1:COR1:COX8:PCL10:MLS1:SDH4:AAC1:DLD1:TAZ1:RIB3:YBR238C:ATF1:IDP2:PGM1:NDI1:COX20:CYC7:SHH3:GDB1:SHY1:NDE2:PET309:SDH2:PGM2:COQ10:QCR9:GSY2:ALG6:GIP2:SGA1:SLS1:LSC1:GLG1:ADH5:IDH1:MNP1:…
0-0-0	34622	cellular macromolecular complex assembly	317 out of 5015 genes, 6.3%	336 out of 5817 genes, 5.8%	0.00171098	YCR072C:YHR197W:YDR388W:YMR138W:YHR079C-B:YDR394W:YBR079C:YIR005W:YDL045W-A:YIR012W:YGR116W:YLR167W:YGL244W:YEL015W:YBL022C:YLR418C:YDL058W:YMR172W:YEL003W:YBL008W:YCR060W:YJL081C:YOR057W:YDR424C:YML129C:YLR032W:YOL080C:YFL002C:YDR364C:YBR048W:YDL087C:YBR120C:YHR115C:YPL011C:YLR218C:YML024W:YBL003C:YNL031C:YIL075C:YOR037W:YPL243W:YNL261W:YDR435C:YJL115W:YGR078C:YMR098C:YPL144W:YPR103W:YMR094W:YDR…	RSA4:RIX1:RVS167:CIN4::RPT3:RPG1:IST3::SQT1:SPT6:RPS31:RTF1:EDC3:PIM1:CDC73:USO1:HOT1:GIM4:HIR1:TAH1:ARP4:SGT1:DYN2:COX14:RAD5:REX4:SPB4:CDC40:RPS11B:LUC7:CBP6:DMA1:TAF3:COA4:RPS17A:HTA2:HHT2:RPN2:CYC2:SRP68:ORC5:PPM1:ASF1:PAC10:ATP25:POC4:PRE2:CTF13:RVB1:RRP7:CWC24:SIN4:PRP11:ASE1:LSG1:TAF10:RLF2:ATP10:PRP2:RAD57:PBA1:PET191:DBP2:ADD66:FPR4:TAF7:PKR1:SUB1:COX20:RPL6A:IPI1:CDC3:BCS1:NHP6A:ATP23:T…
0-0-0	9890	negative regulation of biosynthetic process	258 out of 5015 genes, 5.1%	271 out of 5817 genes, 4.7%	0.0017701	YOR083W:YEL009C:YDL042C:YOL090W:YKL005C:YGR116W:YAL009W:YPL139C:YGL244W:YPL219W:YDR259C:YBR279W:YNL025C:YBR066C:YML129C:YOR178C:YDR206W:YOL045W:YPL038W:YKR019C:YOL017W:YIL084C:YPL015C:YPR065W:YGL209W:YGL092W:YMR079W:YBR160W:YLL029W:YGL037C:YPL042C:YNL261W:YJL115W:YKL116C:YLL019C:YDR217C:YMR219W:YOR140W:YMR263W:YLR052W:YMR048W:YJL076W:YBR095C:YNL236W:YOR209C:YGL134W:YDR443C:YPR179C:YML051W:YML061C…	WHI5:GCN4:SIR2:MSH2:BYE1:SPT6:SPO7:UME1:RTF1:PCL8:YAP6:PAF1:SSN8:NRG2:COX14:GAC1:EBS1:PSK2:MET31:IRS4:ESC8:SDS3:HST2:ROX1:MIG2:NUP145:SEC14:CDC28:FRA1:PNC1:SSN3:ORC5:ASF1:PRR1:KNS1:RAD9:ESC1:SFL1:SAP30:IES3:CSM3:NET1:RXT2:SIN4:NPT1:PCL10:SSN2:HDA3:GAL80:PIF1:RPD3:SWD3:FPR4:GID7:DUN1:PHO80:SAS4:RNA1:DAL80:YAF9:GZF3:SPT8:MCM1:FUN30:SPT10:YKU70:DIG2:HDA2:HOG1:UPS2:RXT3:UBC8:DLS1:ARG82:IRA1:RGT1:ASC1…
0-0-0	31327	negative regulation of cellular biosynthetic process	258 out of 5015 genes, 5.1%	271 out of 5817 genes, 4.7%	0.0017701	YOR083W:YEL009C:YDL042C:YOL090W:YKL005C:YGR116W:YAL009W:YPL139C:YGL244W:YPL219W:YDR259C:YBR279W:YNL025C:YBR066C:YML129C:YOR178C:YDR206W:YOL045W:YPL038W:YKR019C:YOL017W:YIL084C:YPL015C:YPR065W:YGL209W:YGL092W:YMR079W:YBR160W:YLL029W:YGL037C:YPL042C:YNL261W:YJL115W:YKL116C:YLL019C:YDR217C:YMR219W:YOR140W:YMR263W:YLR052W:YMR048W:YJL076W:YBR095C:YNL236W:YOR209C:YGL134W:YDR443C:YPR179C:YML051W:YML061C…	WHI5:GCN4:SIR2:MSH2:BYE1:SPT6:SPO7:UME1:RTF1:PCL8:YAP6:PAF1:SSN8:NRG2:COX14:GAC1:EBS1:PSK2:MET31:IRS4:ESC8:SDS3:HST2:ROX1:MIG2:NUP145:SEC14:CDC28:FRA1:PNC1:SSN3:ORC5:ASF1:PRR1:KNS1:RAD9:ESC1:SFL1:SAP30:IES3:CSM3:NET1:RXT2:SIN4:NPT1:PCL10:SSN2:HDA3:GAL80:PIF1:RPD3:SWD3:FPR4:GID7:DUN1:PHO80:SAS4:RNA1:DAL80:YAF9:GZF3:SPT8:MCM1:FUN30:SPT10:YKU70:DIG2:HDA2:HOG1:UPS2:RXT3:UBC8:DLS1:ARG82:IRA1:RGT1:ASC1…
0-0-0	44802	single-organism membrane organization	235 out of 5015 genes, 4.7%	246 out of 5817 genes, 4.2%	0.00230252	YKL068W:YDR229W:YNL242W:YDR135C:YBL079W:YIL090W:YFL038C:YPL130W:YPL027W:YGL020C:YNL131W:YLR148W:YER154W:YBL069W:YAL009W:YLR026C:YNL264C:YDL126C:YMR183C:YPL094C:YDL065C:YNR049C:YOL111C:YER166W:YHR036W:YDL058W:YOL027C:YOR106W:YHR195W:YPR133W-A:YBR262C:YER019C-A:YLR335W:YHR083W:YPR125W:YOL018C:YOR326W:YPR149W:YBR179C:YOR266W:YJL004C:YPL166W:YHL031C:YBR077C:YLR347C:YGR163W:YLR093C:YKL096W:YLR380W:YGL…	NUP100:IVY1:ATG2:YCF1:NUP170:ICE2:YPT1:SPO19:SMA1:GET1:TOM22:PEP3:OXA1:AST1:SPO7:SED5:PDR17:CDC48:SSO2:SEC62:PEX19:MSO1:MDY2:DNF1:BRL1:USO1:MDM38:VAM3:NVJ1::AIM5::NUP2:SAM35:YLH47:TLG2:MYO2:NCE102:FZO1:PNT1:SYS1:ATG29:GOS1:SLM4:KAP95:GTR2:NYV1:CWP1:CSR1:NUP145:SHR5:SEC14:NEM1:CYC2:SEC22:MSS2:USE1:YSW1:VPS28:SRP68:DNF2:SAM37:ATG10:SEC16:ACC1:SRP101:TIM18:SEC28:BOS1:PEX3:ATG11:HSV2:SEC63:ATG5:KAR2:…
0-0-0	51172	negative regulation of nitrogen compound metabolic process	235 out of 5015 genes, 4.7%	246 out of 5817 genes, 4.2%	0.00230252	YML113W:YOR083W:YJL168C:YEL009C:YDL042C:YHL020C:YOL090W:YKL005C:YBR034C:YPL031C:YGR116W:YIR002C:YAR003W:YIL131C:YNL206C:YOR144C:YDR225W:YPL139C:YGL244W:YDR259C:YLR418C:YBR279W:YNL025C:YBR066C:YMR070W:YLR335W:YBL052C:YOR178C:YBR050C:YGL153W:YPL001W:YLR288C:YIR018W:YPL038W:YKR019C:YOL017W:YIL084C:YLR417W:YPR070W:YDR308C:YPL015C:YPL008W:YML058W:YPR065W:YPR175W:YGL209W:YGL092W:YMR079W:YNL097C:YBR160W…	DAT1:WHI5:SET2:GCN4:SIR2:OPI1:MSH2:BYE1:HMT1:PHO85:SPT6:MPH1:SWD1:FKH1:RTT106:ELG1:HTA1:UME1:RTF1:YAP6:CDC73:PAF1:SSN8:NRG2:MOT3:NUP2:SAS3:GAC1:REG2:PEX14:HAT1:MEC3:YAP5:MET31:IRS4:ESC8:SDS3:VPS36:MED1:SRB7:HST2:CHL1:SML1:ROX1:DPB2:MIG2:NUP145:SEC14:PHO23:CDC28:FRA1:PNC1:MED7:SSN3:ORC5:CHD1:DIG1:SDC1:ASF1:PRR1:DPB4:YGR122W:KNS1:RAD9:ESC1:UME6:SFL1:SAP30:IES3:PRR2:CSM3:NET1:RXT2:SIN4:RKR1:NPT1:ORC…
0-0-0	61024	membrane organization	235 out of 5015 genes, 4.7%	246 out of 5817 genes, 4.2%	0.00230252
0-0-0	48646	anatomical structure formation involved in morphogenesis	154 out of 5015 genes, 3.1%	158 out of 5817 genes, 2.7%	0.00269702	YBR268W:YDR099W:YJL168C:YPL130W:YNL307C:YPL027W:YDR218C:YNL204C:YAL051W:YAL009W:YOL071W:YBR273C:YLR213C:YDL240W:YMR183C:YOR242C:YGL192W:YNR049C:YDL029W:YPR192W:YCL048W:YPR054W:YDR273W:YJL103C:YER180C:YGR056W:YFR048W:YNL031C:YMR306W:YBR023C:YKL096W:YMR079W:YGR059W:YDR402C:YGL107C:YNL294C:YIL073C:YBR148W:YLR307W:YPL121C:YBL066C:YOR338W:YDR155C:YGL170C:YER133W:YCR045C:YEL072W:YGL099W:YDR369C:YHR153C…	MRPL37:BMH2:SET2:SPO19:MCK1:SMA1:SPR28:SPS18:OAF1:SPO7:EMI5:UBX7:CRR1:LRG1:SSO2:SSP2:IME4:MSO1:ARP2:AQY1:SPS22:SMK1:DON1:GSM1:ISC10:RSC1:RMD8:HHT2:FKS3:CHS3:CWP1:SEC14:SPR3:DIT2:RMD9:RIM21:SPO22:YSW1:CDA1:MEI5:SEF1:YOR338W:CPR1:SPO74:GLC7:RRT12:RMD6:LSG1:XRS2:SPO16:YNL194C:BDF1:MUM3:ADY3:CDC4:MDS3:SPO23:SHC1:SPO21:SUR7:SWF1:TRS85:SPO13:SMA2:SWM1:MRPS17:UBX4:VPS54:SPO73:SPA2:SPS2:EMI2:HHT1:SPO11:S…
0-0-0	42592	homeostatic process	223 out of 5015 genes, 4.4%	233 out of 5817 genes, 4.0%	0.00271209	YDL035C:YLR126C:YIL090W:YMR301C:YAR003W:YBR127C:YCL005W-A:YOR144C:YER145C:YKL220C:YNL259C:YML028W:YLR083C:YML057W:YOL027C:YMR177W:YMR243C:YER174C:YHR194W:YOR288C:YOL158C:YHL040C:YLR288C:YLR138W:YLR220W:YJR040W:YKL119C:YBR233W:YOL101C:YDL220C:YDR182W:YCR044C:YBL032W:YGR099W:YEL027W:YER116C:YDR499W:YPL224C:YLR136C:YLR214W:YOR271C:YDR151C:YCL058C:YLL051C:YHR031C:YJR049C:YKR003W:YER113C:YNL055C:YLR15…	GPR1:YLR126C:ICE2:ATM1:SWD1:VMA2::ELG1:FTR1:FRE2:ATX1:TSA1:EMP70:CMP2:MDM38:MMT1:ZRC1:GRX4:MDM31:MPD1:ENB1:ARN1:MEC3:NHA1:CCC1:GEF1:VPH2:PBP2:IZH4:CDC13:CDC1:PER1:HEK2:TEL2:VMA3:SLX8:LCD1:MMT2:TIS11:FRE1:FSF1:CTH1:FYV5:FRE6:RRM3:UTR1:OSH6:TMN3:POR1:STM1:YPI1:BUD32:GLC7:FIT3:GRX1:IES3::FET3:CNB1:FTH1:CSG2:PTK2:DOT5:XRS2:ZRT3:PRX1:GRX7:YFR016C:RAD57:VMA22:VMA16:TOK1:PIF1:RAV1:OCT1:POL12:SWD3:RIF1:G…
0-0-0	55086	nucleobase-containing small molecule metabolic process	243 out of 5015 genes, 4.8%	255 out of 5817 genes, 4.4%	0.00297493	YHL035C:YMR083W:YDR135C:YLR014C:YOR187W:YKR072C:YPL188W:YOR153W:YBL098W:YIR032C:YKR103W:YJR133W:YFR009W:YMR301C:YBR127C:YIR029W:YMR120C:YDL004W:YOR011W:YBR084W:YBL022C:YDL029W:YNL009W:YOR163W:YCR027C:YLR209C:YGL236C:YNL141W:YCL050C:YDR196C:YDR502C:YJR025C:YMR145C:YDR377W:YBR179C:YOR047C:YGR247W:YPL271W:YPL033C:YML075C:YJR078W:YDR428C:YDL033C:YOL061W:YNL220W:YER037W:YPL058C:YBL039C:YGL037C:YML106W…	VMR1:ADH3:YCF1:PPR1:TUF1:SIS2:POS5:PDR5:BNA4:DAL3:NFT1:XPT1:GCN20:ATM1:VMA2:DAL2:ADE17:ATP16:AUS1:MIS1:PIM1:ARP2:IDP3:DDP1:RHB1:PNP1:MTO1:AAH1:APA1:CAB5:SAM2:BNA1:NDE1:ATP17:FZO1:STD1:CPD1:ATP15:SRL4:HMG1:BNA2:BNA7:SLM3:PRS5:ADE12:PHM8:PDR12:URA7:PNC1:URA5:GSP2:SAM4:PXA2:ADP1:GPD2:SKI7:PDR10:UTR1:YHR202W:ADO1:YKR104W:ACC1:RIA1:BUD32:TAL1:CYR1:HEF3:ADH1:IMD4:PSA1:DAL1:CAF16:MTD1:ADE6:GND1:HBS1:ALD…
0-0-0	43934	sporulation	153 out of 5015 genes, 3.1%	157 out of 5817 genes, 2.7%	0.00306866	YBR268W:YDR099W:YJL168C:YPL130W:YNL307C:YPL027W:YDR218C:YNL204C:YAL051W:YAL009W:YOL071W:YBR273C:YLR213C:YDL240W:YMR183C:YOR242C:YGL192W:YNR049C:YDL029W:YPR192W:YCL048W:YPR054W:YDR273W:YJL103C:YER180C:YGR056W:YFR048W:YNL031C:YMR306W:YBR023C:YKL096W:YMR079W:YGR059W:YDR402C:YGL107C:YNL294C:YIL073C:YBR148W:YLR307W:YPL121C:YBL066C:YOR338W:YDR155C:YGL170C:YER133W:YCR045C:YEL072W:YGL099W:YDR369C:YHR153C…	MRPL37:BMH2:SET2:SPO19:MCK1:SMA1:SPR28:SPS18:OAF1:SPO7:EMI5:UBX7:CRR1:LRG1:SSO2:SSP2:IME4:MSO1:ARP2:AQY1:SPS22:SMK1:DON1:GSM1:ISC10:RSC1:RMD8:HHT2:FKS3:CHS3:CWP1:SEC14:SPR3:DIT2:RMD9:RIM21:SPO22:YSW1:CDA1:MEI5:SEF1:YOR338W:CPR1:SPO74:GLC7:RRT12:RMD6:LSG1:XRS2:SPO16:YNL194C:BDF1:MUM3:ADY3:CDC4:MDS3:SPO23:SHC1:SPO21:SUR7:SWF1:TRS85:SPO13:SMA2:SWM1:MRPS17:UBX4:VPS54:SPO73:SPS2:EMI2:HHT1:SPO11:SPO14:…
0-0-0	1901361	organic cyclic compound catabolic process	221 out of 5015 genes, 4.4%	231 out of 5817 genes, 4.0%	0.00339425	YKL149C:YLL013C:YJL050W:YHL035C:YLR363C:YNL016W:YDR135C:YOR187W:YOR153W:YOL090W:YBL098W:YIR032C:YKR103W:YFR009W:YMR301C:YOL043C:YIR029W:YEL015W:YOR011W:YBL022C:YDL029W:YOR163W:YCR027C:YLR209C:YGL213C:YNL141W:YBL055C:YPR127W:YCR092C:YCL050C:YJR025C:YLR154C:YOL055C:YGL175C:YAL015C:YBR179C:YDR206W:YCR077C:YDR380W:YLR134W:YJR078W:YDR428C:YDR370C:YOR166C:YDL102W:YPL022W:YOR001W:YER037W:YBR160W:YPL058C…	DBR1:PUF3:MTR4:VMR1:NMD4:PUB1:YCF1:TUF1:PDR5:MSH2:BNA4:DAL3:NFT1:GCN20:ATM1:NTG2:DAL2:EDC3:AUS1:PIM1:ARP2:DDP1:RHB1:PNP1:SKI8:AAH1:YBL055C:YPR127W:MSH3:APA1:BNA1:RNH203:THI20:SAE2:NTG1:FZO1:EBS1:PAT1:ARO10:PDC5:BNA2:BNA7:DXO1:SWT1:POL3:RAD1:RRP6:PHM8:CDC28:PDR12:NRD1:GSP2:PXA2:ADP1:SKI7:SSN3:TIS11:DIS3:CTH1:PDR10:DCS1:MMS1:SKI2:YHR202W:DHH1:YGR122W:YKR104W:ARO80:CBC2:RIA1:HEF3:RNT1:MPP6:CBP1:RAI1…
0-0-0	30435	sporulation resulting in formation of a cellular spore	152 out of 5015 genes, 3.0%	156 out of 5817 genes, 2.7%	0.00349088	YBR268W:YDR099W:YJL168C:YPL130W:YNL307C:YPL027W:YDR218C:YNL204C:YAL051W:YAL009W:YOL071W:YBR273C:YLR213C:YDL240W:YMR183C:YOR242C:YGL192W:YNR049C:YDL029W:YPR192W:YCL048W:YPR054W:YDR273W:YJL103C:YER180C:YGR056W:YFR048W:YNL031C:YMR306W:YBR023C:YKL096W:YMR079W:YGR059W:YDR402C:YGL107C:YNL294C:YIL073C:YBR148W:YLR307W:YPL121C:YBL066C:YOR338W:YDR155C:YGL170C:YER133W:YCR045C:YEL072W:YGL099W:YDR369C:YHR153C…	MRPL37:BMH2:SET2:SPO19:MCK1:SMA1:SPR28:SPS18:OAF1:SPO7:EMI5:UBX7:CRR1:LRG1:SSO2:SSP2:IME4:MSO1:ARP2:AQY1:SPS22:SMK1:DON1:GSM1:ISC10:RSC1:RMD8:HHT2:FKS3:CHS3:CWP1:SEC14:SPR3:DIT2:RMD9:RIM21:SPO22:YSW1:CDA1:MEI5:SEF1:YOR338W:CPR1:SPO74:GLC7:RRT12:RMD6:LSG1:XRS2:SPO16:YNL194C:BDF1:MUM3:ADY3:CDC4:MDS3:SPO23:SHC1:SPO21:SUR7:SWF1:TRS85:SPO13:SMA2:SWM1:MRPS17:UBX4:VPS54:SPO73:SPS2:EMI2:HHT1:SPO11:SPO14:…
0-0-0	45934	negative regulation of nucleobase-containing compound metabolic process	231 out of 5015 genes, 4.6%	242 out of 5817 genes, 4.2%	0.00357931	YML113W:YOR083W:YJL168C:YEL009C:YDL042C:YHL020C:YOL090W:YKL005C:YBR034C:YPL031C:YGR116W:YIR002C:YAR003W:YIL131C:YNL206C:YOR144C:YDR225W:YPL139C:YGL244W:YDR259C:YLR418C:YBR279W:YNL025C:YBR066C:YMR070W:YLR335W:YBL052C:YOR178C:YBR050C:YGL153W:YPL001W:YLR288C:YIR018W:YPL038W:YKR019C:YOL017W:YIL084C:YLR417W:YPR070W:YDR308C:YPL015C:YPL008W:YML058W:YPR065W:YPR175W:YGL209W:YGL092W:YNL097C:YBR160W:YLL029W…	DAT1:WHI5:SET2:GCN4:SIR2:OPI1:MSH2:BYE1:HMT1:PHO85:SPT6:MPH1:SWD1:FKH1:RTT106:ELG1:HTA1:UME1:RTF1:YAP6:CDC73:PAF1:SSN8:NRG2:MOT3:NUP2:SAS3:GAC1:REG2:PEX14:HAT1:MEC3:YAP5:MET31:IRS4:ESC8:SDS3:VPS36:MED1:SRB7:HST2:CHL1:SML1:ROX1:DPB2:MIG2:NUP145:PHO23:CDC28:FRA1:PNC1:MED7:SSN3:ORC5:CHD1:DIG1:SDC1:ASF1:PRR1:DPB4:YGR122W:KNS1:RAD9:ESC1:UME6:SFL1:SAP30:IES3:PRR2:CSM3:NET1:RXT2:SIN4:RKR1:NPT1:ORC3:GTR1…
0-0-0	15931	nucleobase-containing compound transport	124 out of 5015 genes, 2.5%	126 out of 5817 genes, 2.2%	0.00392036	YMR047C:YKL068W:YFR002W:YNL139C:YKL165C:YCL011C:YBL079W:YIR005W:YMR308C:YBR034C:YKL205W:YIL134W:YGR116W:YNR034W:YJL061W:YMR255W:YLL023C:YOR112W:YIL006W:YLR048W:YNL073W:YMR273C:YIL114C:YDR395W:YBR130C:YHR036W:YNL003C:YPR128C:YAR002W:YPL169C:YIL115C:YGL123W:YLR335W:YDL116W:YIL149C:YKL186C:YHR015W:YML103C:YPL221W:YIL040W:YEL004W:YMR153W:YPR133C:YML062C:YBL032W:YHR167W:YLR064W:YPL226W:YGL092W:YBR170C…	NUP116:NUP100:NIC96:THO2:MCD4:GBP2:NUP170:IST3:PSE1:HMT1:LOS1:FLX1:SPT6:SOL1:NUP82:GFD1:POM33:CEX1:YIA6:RPS0B:MSK1:ZDS1:POR2:SXM1:SHE3:BRL1:PET8:ANT1:NUP60:MEX67:NUP159:RPS2:NUP2:NUP84:MLP2:MTR2:MIP6:NUP188:FLC1:APQ12:YEA4:NUP53:SPN1:MFT1:HEK2:THP2:PER33:NEW1:NUP145:NPL4::RPS10B:SEH1:HUT1:NUP1:FLC2:HRB1:VRG4:RPS19A:NDC1:MOG1:PET9:RIM2:POR1:DHH1:SGF73:CBC2:THP1:BUD13:NUP157:YMD8:NUP42:NPL3:YRA1:AS…
0-0-0	6281	DNA repair	240 out of 5015 genes, 4.8%	252 out of 5817 genes, 4.3%	0.00411407	YBR223C:YOR386W:YPL046C:YNL139C:YIL139C:YER162C:YGL127C:YHR079C-B:YLR035C:YNL307C:YDL042C:YOL090W:YDL200C:YDL105W:YIR002C:YLR320W:YOL043C:YBR289W:YOR144C:YDR225W:YBR073W:YLR167W:YGL244W:YJL090C:YBR279W:YJL081C:YMR078C:YGL070C:YNL085W:YLR032W:YCR092C:YNL215W:YGR056W:YKL213C:YGL175C:YAL015C:YER041W:YPL001W:YDR317W:YLR288C:YDL047W:YOL095C:YDR419W:YBL003C:YDL102W:YDR182W:YNL031C:YPL008W:YKL045W:YPL02…	TDP1:PHR1:ELC1:THO2:REV7:RAD4:SOH1::MLH2:MCK1:SIR2:MSH2:MGT1:NSE4:MPH1:MMS22:NTG2:SNF5:ELG1:HTA1:RDH54:RPS31:RTF1:DPB11:PAF1:ARP4:CTF18:RPB9:MKT1:RAD5:MSH3:IES2:RSC1:DOA1:SAE2:NTG1:YEN1:HAT1:HIM1:MEC3:SIT4:HMI1:RAD30:HTA2:POL3:CDC1:HHT2:CHL1:PRI2:RAD1:DPB2:HNT3:NUP145:CDC28:SLX8:NHP10:CDC45:PAN3:PDS5:LCD1:PSF1:MEI5:CDC9:PDS1:MMS1:NSE1:RRM3:DPB4:RAD9:SNF2:RVB1:SSL1:PAN2:RPL40A:CSM3:MSH5:PSY3:MAG1:…
0-0-0	51253	negative regulation of RNA metabolic process	208 out of 5015 genes, 4.1%	217 out of 5817 genes, 3.7%	0.00441492	YML113W:YOR083W:YJL168C:YEL009C:YDL042C:YHL020C:YOL090W:YKL005C:YBR034C:YPL031C:YGR116W:YAR003W:YIL131C:YNL206C:YDR225W:YPL139C:YGL244W:YDR259C:YBR279W:YNL025C:YBR066C:YMR070W:YLR335W:YBL052C:YOR178C:YBR050C:YGL153W:YPL001W:YLR288C:YIR018W:YPL038W:YKR019C:YOL017W:YIL084C:YLR417W:YPR070W:YDR308C:YPL015C:YPR065W:YPR175W:YGL209W:YGL092W:YNL097C:YBR160W:YLL029W:YGL037C:YOL135C:YPL042C:YNL261W:YPL049C…	DAT1:WHI5:SET2:GCN4:SIR2:OPI1:MSH2:BYE1:HMT1:PHO85:SPT6:SWD1:FKH1:RTT106:HTA1:UME1:RTF1:YAP6:PAF1:SSN8:NRG2:MOT3:NUP2:SAS3:GAC1:REG2:PEX14:HAT1:MEC3:YAP5:MET31:IRS4:ESC8:SDS3:VPS36:MED1:SRB7:HST2:ROX1:DPB2:MIG2:NUP145:PHO23:CDC28:FRA1:PNC1:MED7:SSN3:ORC5:DIG1:SDC1:ASF1:PRR1:DPB4:YGR122W:KNS1:ESC1:UME6:SFL1:SAP30:IES3:PRR2:NET1:RXT2:SIN4:RKR1:NPT1:ORC3:GTR1:SSN2:PGD1:HDA3:GAL80:RPD3:SPP1:SWD3:MKS1…
0-0-0	32268	regulation of cellular protein metabolic process	197 out of 5015 genes, 3.9%	205 out of 5817 genes, 3.5%	0.00447442	YGL240W:YER059W:YDR099W:YPL215W:YJL168C:YBR079C:YHL034C:YIL113W:YMR308C:YDR140W:YFR009W:YGR116W:YGR108W:YGL244W:YJL090C:YBL076C:YDL127W:YPL219W:YDR162C:YLR418C:YNL062C:YBR279W:YOL027C:YNL025C:YDL188C:YDL155W:YML129C:YLR362W:YGL123W:YPR129W:YPR149W:YBR120C:YNL209W:YER176W:YDR206W:YCR077C:YOL045W:YMR153W:YOL145C:YLR347C:YLR192C:YML068W:YBL032W:YBL057C:YGL116W:YDR194C:YPR119W:YBR189W:YJR076C:YIL050W…	DOC1:PCL6:BMH2:CBP3:SET2:RPG1:SBP1:SDP1:PSE1:MTQ2:GCN20:SPT6:CLB1:RTF1:DPB11:ILS1:PCL2:PCL8:NBP2:CDC73:GCD10:PAF1:MDM38:SSN8:PPH22:CLB3:COX14:STE11:RPS2:SCD6:NCE102:CBP6:SSB2:ECM32:EBS1:PAT1:PSK2:NUP53:CTR9:KAP95:HCR1:ITT1:HEK2:PTH2:CDC20:MSS116:CLB2:RPS9B:CDC11:PCL7:ANB1:PPH21:SLH1:SKI7:FAR1:CHD1:CAF20:ASF1:SKI2:PHB2:TIF35:HSP78:DHH1:STM1:YPI1:ACM1:GCD6:CDH1:AEP2:PTC1:MRN1:HBS1:PCL10:CLG1:PIL1:G…
0-0-0	10558	negative regulation of macromolecule biosynthetic process	239 out of 5015 genes, 4.8%	251 out of 5817 genes, 4.3%	0.00458163	YML113W:YOR083W:YJL168C:YHL034C:YEL009C:YDL042C:YHL020C:YOL090W:YKL005C:YBR034C:YPL031C:YGR116W:YAR003W:YIL131C:YNL206C:YDR225W:YPL139C:YGL244W:YPL219W:YDR259C:YBR279W:YNL025C:YBR066C:YML129C:YMR070W:YLR335W:YBL052C:YPR129W:YOR178C:YBR050C:YGL153W:YPL001W:YDR206W:YCR077C:YOL045W:YLR288C:YIR018W:YPL038W:YKR019C:YOL017W:YIL084C:YLR417W:YPR070W:YDR308C:YPL015C:YML058W:YPR065W:YPR175W:YGL209W:YGL092W…	DAT1:WHI5:SET2:SBP1:GCN4:SIR2:OPI1:MSH2:BYE1:HMT1:PHO85:SPT6:SWD1:FKH1:RTT106:HTA1:UME1:RTF1:PCL8:YAP6:PAF1:SSN8:NRG2:COX14:MOT3:NUP2:SAS3:SCD6:GAC1:REG2:PEX14:HAT1:EBS1:PAT1:PSK2:MEC3:YAP5:MET31:IRS4:ESC8:SDS3:VPS36:MED1:SRB7:HST2:SML1:ROX1:DPB2:MIG2:NUP145:PHO23:CDC28:FRA1:PNC1:MED7:SSN3:ORC5:CHD1:DIG1:CAF20:SDC1:ASF1:PRR1:DPB4:DHH1:YGR122W:KNS1:RAD9:ESC1:UME6:SFL1:SAP30:IES3:PRR2:CSM3:NET1:RXT…
0-0-0	22414	reproductive process	136 out of 5015 genes, 2.7%	139 out of 5817 genes, 2.4%	0.00512145	YDR099W:YJL168C:YPL130W:YNL307C:YPL027W:YOL090W:YDR218C:YIL131C:YOL071W:YLR213C:YMR183C:YOR242C:YJL090C:YNR049C:YOL111C:YDL029W:YPR192W:YCL048W:YPR054W:YDR273W:YCR092C:YGL175C:YBR040W:YNL031C:YPL008W:YMR306W:YBR023C:YPL022W:YGL089C:YKL096W:YMR079W:YGR059W:YDR402C:YNL294C:YBR148W:YLR307W:YOR338W:YDR155C:YGL170C:YER133W:YCR045C:YGL099W:YML095C:YHR153C:YNL194C:YOR298W:YDL239C:YBR200W:YER096W:YMR190C…	BMH2:SET2:SPO19:MCK1:SMA1:MSH2:SPR28:FKH1:EMI5:CRR1:SSO2:SSP2:DPB11:MSO1:MDY2:ARP2:AQY1:SPS22:SMK1:DON1:MSH3:SAE2:FIG1:HHT2:CHL1:FKS3:CHS3:RAD1::CWP1:SEC14:SPR3:DIT2:RIM21:YSW1:CDA1:YOR338W:CPR1:SPO74:GLC7:RRT12:LSG1:RAD10:SPO16:YNL194C:MUM3:ADY3:BEM1:SHC1:SGS1:SPO21:SUR7:SWF1:EXO1:SMA2:SWM1:SHE4:VPS54:SPO73:CKA1:MYO4:MCM1:SPA2:YKU80:SPS2::EMI2:HHT1:SGA1:SPS19:SPO14:TUP1:END3:ULS1:VPS13:SHE3:RAS2…
0-0-0	1901605	alpha-amino acid metabolic process	173 out of 5015 genes, 3.4%	179 out of 5817 genes, 3.1%	0.00527249	YLR126C:YBL098W:YDR036C:YCL064C:YHR033W:YLR303W:YML082W:YPL111W:YFL030W:YER183C:YHR025W:YBR084W:YIL168W:YKL184W:YGR208W:YDL131W:YDL215C:YER069W:YPR167C:YDR502C:YJR025C:YAL044C:YOR130C:YPR060C:YIL167W:YBR166C:YDR380W:YLR134W:YJR078W:YDR428C:YJR109C:YDR321W:YJR070C:YKL001C:YDR111C:YNR033W:YIR034C:YCL030C:YOR136W:YJR047C:YPL023C:YBL039C:YPL273W:YNL191W:YDR007W:YLL062C:YOR202W:YIL046W:YDR421W:YDL182W…	YLR126C:BNA4:EHD3:CHA1:YHR033W:MET17:YML082W:CAR1:AGX1:FAU1:THR1:MIS1:YIL168W:SPE1:SER2:LYS21:GDH2::MET16:SAM2:BNA1:GCV3:ORT1:ARO7:SDL1:TYR1:ARO10:PDC5:BNA2:BNA7:CPA2:ASP1:LIA1:MET14:ALT2:ABZ1:LYS1:HIS4:IDH2:ANB1:MET12:URA7:SAM4:DUG3:TRP1:MHT1:HIS3:MET30:ARO80:LYS20:ARG2:UGA2:TRP4:HOM6:LEU4:MTD1:ADE6:YLL058W:STR3:GDH1:PUT2:MET6:MET13:YGR012W:SNO2:IRC7:ARG7:URA8:HPA3:YML096W:ARG81:IDP2:SER3:PRO3:I…
0-0-0	51246	regulation of protein metabolic process	206 out of 5015 genes, 4.1%	215 out of 5817 genes, 3.7%	0.00553934	YGL240W:YER059W:YDR099W:YPL215W:YJL168C:YBR079C:YHL034C:YIL113W:YMR308C:YDR140W:YFR009W:YGR116W:YGR108W:YGL244W:YJL090C:YBL076C:YDL127W:YPL219W:YDR162C:YLR418C:YNL062C:YBR279W:YOL027C:YNL025C:YDL188C:YDL155W:YML129C:YLR362W:YGL123W:YPR129W:YPR149W:YBR120C:YNL209W:YER176W:YDR206W:YCR077C:YOL045W:YER021W:YMR153W:YOL145C:YLR347C:YLR192C:YML068W:YBL032W:YBL057C:YGL116W:YDR194C:YPR119W:YIL075C:YBR189W…	DOC1:PCL6:BMH2:CBP3:SET2:RPG1:SBP1:SDP1:PSE1:MTQ2:GCN20:SPT6:CLB1:RTF1:DPB11:ILS1:PCL2:PCL8:NBP2:CDC73:GCD10:PAF1:MDM38:SSN8:PPH22:CLB3:COX14:STE11:RPS2:SCD6:NCE102:CBP6:SSB2:ECM32:EBS1:PAT1:PSK2:RPN3:NUP53:CTR9:KAP95:HCR1:ITT1:HEK2:PTH2:CDC20:MSS116:CLB2:RPN2:RPS9B:CDC11:PCL7:TFS1:ANB1:RPT2:PPH21:SLH1:SKI7:FAR1:CHD1:CAF20:ASF1:SKI2:PHB2:TIF35:HSP78:DHH1:STM1:YPI1:ACM1:GCD6:CDH1:AEP2:PTC1:MRN1:HB…
0-0-0	2000113	negative regulation of cellular macromolecule biosynthetic process	237 out of 5015 genes, 4.7%	249 out of 5817 genes, 4.3%	0.00567856	YML113W:YOR083W:YJL168C:YHL034C:YEL009C:YDL042C:YHL020C:YOL090W:YKL005C:YBR034C:YPL031C:YGR116W:YAR003W:YNL206C:YDR225W:YPL139C:YGL244W:YPL219W:YDR259C:YBR279W:YNL025C:YBR066C:YML129C:YMR070W:YLR335W:YBL052C:YPR129W:YOR178C:YBR050C:YGL153W:YPL001W:YDR206W:YCR077C:YOL045W:YLR288C:YIR018W:YPL038W:YKR019C:YOL017W:YIL084C:YLR417W:YPR070W:YDR308C:YPL015C:YML058W:YPR065W:YPR175W:YGL209W:YGL092W:YNL097C…	DAT1:WHI5:SET2:SBP1:GCN4:SIR2:OPI1:MSH2:BYE1:HMT1:PHO85:SPT6:SWD1:RTT106:HTA1:UME1:RTF1:PCL8:YAP6:PAF1:SSN8:NRG2:COX14:MOT3:NUP2:SAS3:SCD6:GAC1:REG2:PEX14:HAT1:EBS1:PAT1:PSK2:MEC3:YAP5:MET31:IRS4:ESC8:SDS3:VPS36:MED1:SRB7:HST2:SML1:ROX1:DPB2:MIG2:NUP145:PHO23:CDC28:FRA1:PNC1:MED7:SSN3:ORC5:CHD1:DIG1:CAF20:SDC1:ASF1:PRR1:DPB4:DHH1:YGR122W:KNS1:RAD9:ESC1:UME6:SFL1:SAP30:IES3:PRR2:CSM3:NET1:RXT2:SIN…
0-0-0	46700	heterocycle catabolic process	216 out of 5015 genes, 4.3%	226 out of 5817 genes, 3.9%	0.00592576	YKL149C:YLL013C:YJL050W:YHL035C:YLR363C:YNL016W:YDR135C:YOR187W:YOR153W:YOL090W:YBL098W:YIR032C:YKR103W:YFR009W:YMR301C:YOL043C:YIR029W:YEL015W:YOR011W:YBL022C:YDL029W:YOR163W:YCR027C:YLR209C:YGL213C:YNL141W:YBL055C:YPR127W:YCR092C:YCL050C:YJR025C:YLR154C:YOL055C:YGL175C:YAL015C:YBR179C:YDR206W:YCR077C:YDR380W:YLR134W:YJR078W:YDR428C:YDR370C:YOR166C:YDL102W:YPL022W:YOR001W:YER037W:YBR160W:YPL058C…	DBR1:PUF3:MTR4:VMR1:NMD4:PUB1:YCF1:TUF1:PDR5:MSH2:BNA4:DAL3:NFT1:GCN20:ATM1:NTG2:DAL2:EDC3:AUS1:PIM1:ARP2:DDP1:RHB1:PNP1:SKI8:AAH1:YBL055C:YPR127W:MSH3:APA1:BNA1:RNH203:THI20:SAE2:NTG1:FZO1:EBS1:PAT1:ARO10:PDC5:BNA2:BNA7:DXO1:SWT1:POL3:RAD1:RRP6:PHM8:CDC28:PDR12:NRD1:GSP2:PXA2:ADP1:SKI7:SSN3:TIS11:DIS3:CTH1:PDR10:DCS1:MMS1:SKI2:YHR202W:DHH1:YGR122W:YKR104W:ARO80:CBC2:RIA1:HEF3:RNT1:MPP6:CBP1:RAI1…
0-0-0	45892	negative regulation of transcription, DNA-dependent	205 out of 5015 genes, 4.1%	214 out of 5817 genes, 3.7%	0.00620278	YML113W:YOR083W:YJL168C:YEL009C:YDL042C:YHL020C:YOL090W:YKL005C:YBR034C:YPL031C:YGR116W:YAR003W:YNL206C:YDR225W:YPL139C:YGL244W:YDR259C:YBR279W:YNL025C:YBR066C:YMR070W:YLR335W:YBL052C:YOR178C:YBR050C:YGL153W:YPL001W:YLR288C:YIR018W:YPL038W:YKR019C:YOL017W:YIL084C:YLR417W:YPR070W:YDR308C:YPL015C:YPR065W:YPR175W:YGL209W:YGL092W:YNL097C:YBR160W:YLL029W:YGL037C:YOL135C:YPL042C:YNL261W:YPL049C:YDR469W…	DAT1:WHI5:SET2:GCN4:SIR2:OPI1:MSH2:BYE1:HMT1:PHO85:SPT6:SWD1:RTT106:HTA1:UME1:RTF1:YAP6:PAF1:SSN8:NRG2:MOT3:NUP2:SAS3:GAC1:REG2:PEX14:HAT1:MEC3:YAP5:MET31:IRS4:ESC8:SDS3:VPS36:MED1:SRB7:HST2:ROX1:DPB2:MIG2:NUP145:PHO23:CDC28:FRA1:PNC1:MED7:SSN3:ORC5:DIG1:SDC1:ASF1:PRR1:DPB4:YGR122W:KNS1:ESC1:UME6:SFL1:SAP30:IES3:PRR2:NET1:RXT2:SIN4:RKR1:NPT1:ORC3:GTR1:SSN2:PGD1:HDA3:GAL80:RPD3:SPP1:SWD3:MKS1:RIF1…
0-0-0	48522	positive regulation of cellular process	358 out of 5015 genes, 7.1%	383 out of 5817 genes, 6.6%	0.00639963	YGL240W:YLR429W:YDR394W:YEL009C:YOR181W:YLR319C:YPL248C:YGR116W:YPR095C:YBR289W:YOL071W:YPL139C:YMR028W:YDL126C:YGL244W:YJL090C:YDR259C:YLR418C:YDL029W:YBR279W:YMR172W:YNL025C:YDL155W:YLR362W:YGL123W:YNL199C:YBR120C:YAL015C:YDL170W:YKL109W:YKR055W:YPL038W:YMR153W:YIL084C:YPL015C:YGL013C:YGL209W:YGL092W:YBR170C:YLR361C:YBR160W:YPR068C:YLR266C:YPL042C:YJL115W:YKR099W:YDR258C:YGL190C:YDR217C:YOR338W…	DOC1:CRN1:RPT3:GCN4:LAS17:BUD6:GAL4:SPT6:SYT1:SNF5:EMI5:UME1:TAP42:CDC48:RTF1:DPB11:YAP6:CDC73:ARP2:PAF1:HOT1:SSN8:CLB3:STE11:RPS2:GCR2:CBP6:NTG1:UGA3:HAP4:RHO4:MET31:NUP53:SDS3:HST2:PDR1:MIG2:NUP145:NPL4:DCR2:CDC28:HOS1:PDR8:SSN3:ASF1:BAS1:HSP78:CDC55:RAD9:YOR338W:SNF2:SGF73:SWP82:ARO80:BUD32:SFL1:SAP30:MSS11:STP2:RXT2:SIN4:GIC2:ACK1:ARC18:SUT1:BDF1:CLG1:SSN2:UTP5:UTP9:SDA1:RPD3:EDC1:RTG2:RPB7:V…
0-0-0	44270	cellular nitrogen compound catabolic process	215 out of 5015 genes, 4.3%	225 out of 5817 genes, 3.9%	0.0066201	YKL149C:YLL013C:YJL050W:YHL035C:YLR363C:YNL016W:YDR135C:YOR187W:YOR153W:YOL090W:YBL098W:YIR032C:YKR103W:YFR009W:YMR301C:YOL043C:YIR029W:YEL015W:YOR011W:YBL022C:YDL029W:YOR163W:YCR027C:YLR209C:YGL213C:YNL141W:YBL055C:YPR127W:YCR092C:YCL050C:YJR025C:YLR154C:YOL055C:YGL175C:YAL015C:YBR179C:YDR206W:YCR077C:YDR380W:YLR134W:YJR078W:YDR428C:YDR370C:YOR166C:YDL102W:YPL022W:YOR001W:YER037W:YBR160W:YPL058C…	DBR1:PUF3:MTR4:VMR1:NMD4:PUB1:YCF1:TUF1:PDR5:MSH2:BNA4:DAL3:NFT1:GCN20:ATM1:NTG2:DAL2:EDC3:AUS1:PIM1:ARP2:DDP1:RHB1:PNP1:SKI8:AAH1:YBL055C:YPR127W:MSH3:APA1:BNA1:RNH203:THI20:SAE2:NTG1:FZO1:EBS1:PAT1:ARO10:PDC5:BNA2:BNA7:DXO1:SWT1:POL3:RAD1:RRP6:PHM8:CDC28:PDR12:NRD1:GSP2:PXA2:ADP1:SKI7:SSN3:TIS11:DIS3:CTH1:PDR10:DCS1:MMS1:SKI2:YHR202W:DHH1:YGR122W:YKR104W:ARO80:CBC2:RIA1:HEF3:RNT1:MPP6:CBP1:RAI1…
0-0-0	3006	developmental process involved in reproduction	134 out of 5015 genes, 2.7%	137 out of 5817 genes, 2.4%	0.00667411	YDR099W:YJL168C:YPL130W:YNL307C:YPL027W:YOL090W:YDR218C:YIL131C:YOL071W:YLR213C:YMR183C:YOR242C:YJL090C:YNR049C:YOL111C:YDL029W:YPR192W:YCL048W:YPR054W:YDR273W:YCR092C:YGL175C:YBR040W:YNL031C:YPL008W:YMR306W:YBR023C:YPL022W:YKL096W:YMR079W:YGR059W:YDR402C:YNL294C:YBR148W:YLR307W:YOR338W:YDR155C:YGL170C:YER133W:YCR045C:YGL099W:YML095C:YHR153C:YNL194C:YOR298W:YDL239C:YBR200W:YER096W:YMR190C:YOL091W…	BMH2:SET2:SPO19:MCK1:SMA1:MSH2:SPR28:FKH1:EMI5:CRR1:SSO2:SSP2:DPB11:MSO1:MDY2:ARP2:AQY1:SPS22:SMK1:DON1:MSH3:SAE2:FIG1:HHT2:CHL1:FKS3:CHS3:RAD1:CWP1:SEC14:SPR3:DIT2:RIM21:YSW1:CDA1:YOR338W:CPR1:SPO74:GLC7:RRT12:LSG1:RAD10:SPO16:YNL194C:MUM3:ADY3:BEM1:SHC1:SGS1:SPO21:SUR7:SWF1:EXO1:SMA2:SWM1:SHE4:VPS54:SPO73:CKA1:MYO4:MCM1:SPA2:YKU80:SPS2::EMI2:HHT1:SGA1:SPS19:SPO14:TUP1:END3:ULS1:VPS13:SHE3:RAS2:…
0-0-0	16071	mRNA metabolic process	235 out of 5015 genes, 4.7%	247 out of 5817 genes, 4.2%	0.00703204	YKL149C:YLL013C:YOR179C:YJL050W:YDR473C:YJR093C:YNL139C:YER013W:YNL224C:YLR363C:YNL016W:YGR278W:YGR091W:YIR005W:YNL222W:YIR009W:YMR288W:YKL074C:YHR086W:YBR057C:YIL131C:YLR204W:YGL244W:YEL015W:YGL192W:YLR277C:YLR424W:YDR243C:YLR418C:YBR279W:YKL208W:YGL213C:YNL187W:YDR364C:YGL044C:YDL087C:YGL130W:YBR120C:YPR152C:YDR206W:YCR077C:YDR370C:YOR166C:YOL145C:YML062C:YOR159C:YDR194C:YOR001W:YKL059C:YOR243C…	DBR1:PUF3:SYC1:MTR4:PRP3:FIP1:THO2:PRP22:SQS1:NMD4:PUB1:CWC22:PRP31:IST3:SSU72:MSL1:HSH155:MUD2:NAM8:MUM2:FKH1:QRI5:RTF1:EDC3:IME4:YSH1:SPP382:PRP28:CDC73:PAF1:CBT1:SKI8:SWT21:CDC40:RNA15:LUC7:CEG1:CBP6:URN1:EBS1:PAT1:DXO1:SWT1:CTR9:MFT1:SME1:MSS116:RRP6:MPE1:PUS7:CDC28:NRD1:ECM2:PAN3:YJR084W:AAR2:SKI7:SSN3:TIS11:DIS3:CTH1:DCS1:PRP40:SKI2:MSS18:SNM1:RSE1:DHH1:NTC20:YGR122W:MSL5:RTT103:CBC2:POP3:G…
0-0-0	48518	positive regulation of biological process	372 out of 5015 genes, 7.4%	399 out of 5817 genes, 6.9%	0.00882887	YGL240W:YLR429W:YKL203C:YDR394W:YEL009C:YOR181W:YLR319C:YPL248C:YGR116W:YPR095C:YBR289W:YOL071W:YER167W:YPL139C:YMR028W:YDL126C:YGL244W:YJL090C:YDR259C:YLR418C:YDL029W:YBR279W:YMR172W:YNL025C:YDL155W:YLR362W:YGL123W:YNL199C:YBR120C:YAL015C:YDL170W:YKL109W:YKR055W:YPL038W:YMR153W:YIL084C:YPL015C:YGL013C:YGL209W:YGL092W:YBR170C:YLR361C:YBR160W:YPR068C:YLR266C:YPL042C:YJL115W:YKR099W:YDR258C:YGL190C…	DOC1:CRN1:TOR2:RPT3:GCN4:LAS17:BUD6:GAL4:SPT6:SYT1:SNF5:EMI5:BCK2:UME1:TAP42:CDC48:RTF1:DPB11:YAP6:CDC73:ARP2:PAF1:HOT1:SSN8:CLB3:STE11:RPS2:GCR2:CBP6:NTG1:UGA3:HAP4:RHO4:MET31:NUP53:SDS3:HST2:PDR1:MIG2:NUP145:NPL4:DCR2:CDC28:HOS1:PDR8:SSN3:ASF1:BAS1:HSP78:CDC55:RAD9:YOR338W:SNF2:SGF73:SWP82:ARO80:BUD32:SFL1:SAP30:MSS11:STP2:RXT2:SIN4:GIC2:ACK1:ARC18:SUT1:BDF1:CLG1:SSN2:UTP5:UTP9:SDA1:RPD3:EDC1:R…
0-0-0	19725	cellular homeostasis	156 out of 5015 genes, 3.1%	161 out of 5817 genes, 2.8%	0.00998012	YDL035C:YLR126C:YIL090W:YMR301C:YBR127C:YCL005W-A:YER145C:YNL259C:YML028W:YLR083C:YML057W:YOL027C:YMR177W:YMR243C:YER174C:YHR194W:YOR288C:YHL040C:YLR220W:YLR138W:YJR040W:YKL119C:YOL101C:YDR182W:YCR044C:YEL027W:YPL224C:YLR136C:YDR151C:YCL058C:YLL051C:YJR049C:YER113C:YNL055C:YFR003C:YER133W:YOR383C:YCL035C:YMR058W:YKL190W:YBR036C:YJR059W:YIL010W:YKL175W:YBL064C:YBR014C:YFR016C:YHR060W:YHR026W:YJL09…	GPR1:YLR126C:ICE2:ATM1:VMA2::FTR1:ATX1:TSA1:EMP70:CMP2:MDM38:MMT1:ZRC1:GRX4:MDM31:MPD1:ARN1:CCC1:NHA1:GEF1:VPH2:IZH4:CDC1:PER1:VMA3:MMT2:TIS11:CTH1:FYV5:FRE6:UTR1:TMN3:POR1:YPI1:GLC7:FIT3:GRX1:FET3:CNB1:CSG2:PTK2:DOT5:ZRT3:PRX1:GRX7:YFR016C:VMA22:VMA16:TOK1:RAV1:OCT1:GGC1:VMA13:CRZ1:DOA4:PHO80:PDI1:GRX3:SPF1:SAT4:GRX5:YVC1:FRE8:VMA5:RAV2:GPD1:TRK2:SKY1:EPS1:PGM2:VPS3:HMX1:AHP1:HRK1:ISU2:PMC1:ERG2…
0-0-0	19439	aromatic compound catabolic process	210 out of 5015 genes, 4.2%	220 out of 5817 genes, 3.8%	0.0114823	YKL149C:YLL013C:YJL050W:YHL035C:YLR363C:YNL016W:YDR135C:YOR187W:YOR153W:YOL090W:YBL098W:YKR103W:YFR009W:YMR301C:YOL043C:YEL015W:YOR011W:YBL022C:YDL029W:YOR163W:YCR027C:YLR209C:YGL213C:YNL141W:YBL055C:YCR092C:YCL050C:YJR025C:YLR154C:YOL055C:YGL175C:YAL015C:YBR179C:YDR206W:YCR077C:YDR380W:YLR134W:YJR078W:YDR428C:YDR370C:YOR166C:YDL102W:YPL022W:YOR001W:YER037W:YBR160W:YPL058C:YNL251C:YOR185C:YKL188C…	DBR1:PUF3:MTR4:VMR1:NMD4:PUB1:YCF1:TUF1:PDR5:MSH2:BNA4:NFT1:GCN20:ATM1:NTG2:EDC3:AUS1:PIM1:ARP2:DDP1:RHB1:PNP1:SKI8:AAH1:YBL055C:MSH3:APA1:BNA1:RNH203:THI20:SAE2:NTG1:FZO1:EBS1:PAT1:ARO10:PDC5:BNA2:BNA7:DXO1:SWT1:POL3:RAD1:RRP6:PHM8:CDC28:PDR12:NRD1:GSP2:PXA2:ADP1:SKI7:SSN3:TIS11:DIS3:CTH1:PDR10:DCS1:MMS1:SKI2:YHR202W:DHH1:YGR122W:YKR104W:ARO80:CBC2:RIA1:HEF3:RNT1:MPP6:CBP1:RAI1:CAF16:RRP46:HBS1:…
0-0-0	16310	phosphorylation	230 out of 5015 genes, 4.6%	242 out of 5817 genes, 4.2%	0.011954	YKL168C:YJL095W:YGR205W:YKL203C:YPL188W:YNL307C:YDR466W:YHR051W:YLR305C:YOL113W:YGL119W:YPL031C:YKL101W:YHR033W:YKL166C:YFL053W:YOL071W:YJL057C:YHR025W:YPR054W:YMR104C:YDR422C:YPL203W:YLR362W:YJL103C:YER069W:YPR111W:YHR001W-A:YDR196C:YOL055C:YNL020C:YOR351C:YOL045W:YIL095W:YLR096W:YLR260W:YMR205C:YDR017C:YPL026C:YJL166W:YGL179C:YMR291W:YKL001C:YLR345W:YJR048W:YPL140C:YOL061W:YBR160W:YKL126W:YGR24…	KKQ8:BCK1:TDA10:TOR2:POS5:MCK1:PKH3:COX6:STT4:SKM1:COQ8:PHO85:HSL1:YHR033W:TPK3:DAK2:EMI5:IKS1:THR1:SMK1:YPK2:SIP1:TPK2:STE11:GSM1::DBF20::CAB5:THI20:ARK1:MEK1:PSK2:PRK1:KIN2:LCB5:PFK2:KCS1:SKS1:QCR8:TOS3:TDA1:MET14:YLR345W:CYC1:MKK2:PRS5:CDC28:YPK1:PFK1:PAN3:FPK1:GLK1:SSN3:KIN1:PRR1:UTR1:KDX1:KNS1:ADO1:COX9:FAB1:RCK2:CDC19:BUD32:DAK1:SSL1:RBK1:PRR2:COX8:TPK1:VIP1:PTK2:CBK1:SDH4:GIN4:ENV7:YPK3:TA…
0-0-0	10629	negative regulation of gene expression	208 out of 5015 genes, 4.1%	218 out of 5817 genes, 3.7%	0.0142894	YML113W:YOR083W:YJL168C:YEL009C:YOL113W:YDL042C:YHL020C:YOL090W:YKL005C:YBR034C:YPL031C:YGR116W:YAR003W:YNL206C:YDR225W:YPL139C:YGL244W:YDR259C:YBR279W:YNL025C:YBR066C:YMR070W:YLR335W:YBL052C:YOR178C:YBR050C:YGL153W:YPL001W:YLR288C:YIR018W:YPL038W:YKR019C:YOL017W:YIL084C:YLR417W:YPR070W:YDR308C:YPL015C:YPR065W:YPR175W:YGL209W:YGL092W:YNL097C:YBR160W:YLL029W:YGL037C:YOL135C:YPL042C:YNL261W:YPL049C…	DAT1:WHI5:SET2:GCN4:SKM1:SIR2:OPI1:MSH2:BYE1:HMT1:PHO85:SPT6:SWD1:RTT106:HTA1:UME1:RTF1:YAP6:PAF1:SSN8:NRG2:MOT3:NUP2:SAS3:GAC1:REG2:PEX14:HAT1:MEC3:YAP5:MET31:IRS4:ESC8:SDS3:VPS36:MED1:SRB7:HST2:ROX1:DPB2:MIG2:NUP145:PHO23:CDC28:FRA1:PNC1:MED7:SSN3:ORC5:DIG1:SDC1:ASF1:PRR1:DPB4:YGR122W:KNS1:ESC1:UME6:SFL1:SAP30:IES3:PRR2:NET1:RXT2:SIN4:RKR1:NPT1:ORC3:GTR1:SSN2:PGD1:HDA3:GAL80:RPD3:SPP1:SWD3:MKS1…
0-0-0	6753	nucleoside phosphate metabolic process	217 out of 5015 genes, 4.3%	228 out of 5817 genes, 3.9%	0.016316	YHL035C:YMR083W:YDR135C:YLR014C:YOR187W:YKR072C:YPL188W:YOR153W:YBL098W:YKR103W:YJR133W:YFR009W:YMR301C:YBR127C:YMR120C:YDL004W:YOR011W:YBR084W:YBL022C:YDL029W:YNL009W:YOR163W:YCR027C:YLR209C:YNL141W:YCL050C:YDR196C:YJR025C:YMR145C:YDR377W:YBR179C:YGR247W:YPL271W:YPL033C:YML075C:YJR078W:YDR428C:YOL061W:YNL220W:YER037W:YPL058C:YBL039C:YGL037C:YML106W:YOR185C:YKL188C:YCR011C:YOL059W:YOR076C:YOR328W…	VMR1:ADH3:YCF1:PPR1:TUF1:SIS2:POS5:PDR5:BNA4:NFT1:XPT1:GCN20:ATM1:VMA2:ADE17:ATP16:AUS1:MIS1:PIM1:ARP2:IDP3:DDP1:RHB1:PNP1:AAH1:APA1:CAB5:BNA1:NDE1:ATP17:FZO1:CPD1:ATP15:SRL4:HMG1:BNA2:BNA7:PRS5:ADE12:PHM8:PDR12:URA7:PNC1:URA5:GSP2:PXA2:ADP1:GPD2:SKI7:PDR10:UTR1:YHR202W:ADO1:YKR104W:ACC1:RIA1:TAL1:CYR1:HEF3:ADH1:IMD4:PSA1:CAF16:MTD1:ADE6:GND1:HBS1:ALD6:DNM1:NPT1:YOL075C:MDL2:ADE1:ARB1:SEY1:RNR2:C…
0-0-0	22413	reproductive process in single-celled organism	127 out of 5015 genes, 2.5%	130 out of 5817 genes, 2.2%	0.0167666	YDR099W:YJL168C:YPL130W:YNL307C:YPL027W:YOL090W:YDR516C:YKR031C:YNL202W:YIL099W:YIL131C:YOL071W:YNL084C:YLR213C:YMR183C:YOR242C:YLL040C:YJL090C:YOR191W:YNR049C:YBR130C:YDL029W:YPR192W:YCL048W:YPR054W:YNL098C:YAL027W:YDR273W:YCR092C:YDL222C:YGR032W:YGL175C:YER177W:YNL012W:YNL102W:YGL054C:YDL227C:YHL027W:YBR040W:YAL068C:YPL008W:YMR306W:YBR180W:YBR023C:YPL022W:YFL005W:YKL096W:YER020W:YMR079W:YGR059W…	BMH2:SET2:SPO19:MCK1:SMA1:MSH2:EMI2:SPO14:SPS19:SGA1:FKH1:EMI5:END3:CRR1:SSO2:SSP2:VPS13:DPB11:ULS1:MSO1:SHE3:ARP2:AQY1:SPS22:SMK1:RAS2:SAW1:DON1:MSH3:FMP45:GSC2:SAE2:BMH1:SPO1:POL1:ERV14:HO:RIM101:FIG1:PAU8:CHL1:FKS3:DTR1:CHS3:RAD1:SEC4:CWP1:GPA2:SEC14:SPR3:SLX4:DIT2:RIM21:YVH1:TEP1:SPO20:GAS4:IML3:YSW1:FUS1:MPC54:CDA1:STE2:SPS1:SPR6:CKA2:SPS4:OSW1:SSP1:GAS2:SPR1:YOR338W:UBI4:SPO75:GIP1:MSS4:CPR…
0-0-0	70887	cellular response to chemical stimulus	246 out of 5015 genes, 4.9%	260 out of 5817 genes, 4.5%	0.0174874	YDL035C:YJL095W:YHR008C:YGR184C:YEL009C:YPL188W:YIL113W:YHL020C:YHR206W:YIL008W:YKL056C:YPL248C:YGR116W:YAL051W:YBL021C:YHR104W:YIL131C:YBR289W:YDL095W:YDL126C:YNL127W:YNL259C:YBL022C:YOL111C:YGR048W:YML028W:YML057W:YDR346C:YNL025C:YBR216C:YER174C:YBR066C:YLR362W:YDR256C:YBL055C:YDR461W:YGR023W:YML007W:YNL145W:YLR452C:YAL015C:YJL144W:YDL170W:YNL305C:YKL109W:YDL047W:YIR018W:YBR244W:YBR040W:YLR417W…	GPR1:BCK1:SOD2:UBR1:GCN4:POS5:SDP1:OPI1:SKN7:URM1:TMA19:GAL4:SPT6:OAF1:HAP3:GRE3:FKH1:SNF5:PMT1:CDC48:FAR11:ATX1:PIM1:MDY2:UFD1:TSA1:CMP2:SVF1:SSN8:YBP1:GRX4:NRG2:STE11:CTA1:YBL055C:MFA1:MTL1:YAP1:MFA2:SST2:NTG1:YJL144W:UGA3:BXI1:HAP4:SIT4:YAP5:GPX2:FIG1:VPS36:STF2:OXR1:USV1::OCA1:MIG2:NPL4:FRD1:DCR2:VPS74:CCP1:FRA1:YJR084W:STE18:SSN3:GAT1:FAR1:SNT2:STE2:DIG1:PRR1:FYV5:LTV1:UME6:RCK2:TIM18:SAN1:F…
0-0-0	19220	regulation of phosphate metabolic process	151 out of 5015 genes, 3.0%	156 out of 5817 genes, 2.7%	0.0184541	YER059W:YNL224C:YIL113W:YNL204C:YPL031C:YAL009W:YGR108W:YNL264C:YDL240W:YGL244W:YJL090C:YDL127W:YPL219W:YDR162C:YDL234C:YLR418C:YBR279W:YIL044C:YNL025C:YDL135C:YHR194W:YML059C:YDL155W:YLR362W:YPR149W:YPL161C:YPL242C:YOR070C:YDR214W:YBL060W:YOL145C:YLR386W:YPR119W:YLR380W:YHL029C:YJR076C:YIL050W:YMR079W:YHR004C:YJR086W:YJL157C:YFR003C:YDR207C:YGL164C:YDL006W:YOR134W:YER125W:YPL249C:YPL070W:YGL134W…	PCL6:SQS1:SDP1:SPS18:PHO85:SPO7:CLB1:PDR17:LRG1:RTF1:DPB11:PCL2:PCL8:NBP2:GYP7:CDC73:PAF1:AGE2:SSN8:RDI1:MDM31:NTE1:CLB3:STE11:NCE102:BEM4:IQG1:GYP1:AHA1:YEL1:CTR9:VAC14:CLB2:CSR1:OCA5:CDC11:PCL7:SEC14:NEM1:STE18:FAR1:YPI1:UME6:YRB30:PTC1:BAG7:RSP5:GYP5:MUK1:PCL10:CLG1:PIL1:ROM1:GIP4:GAL80:PCL5:RGD2:MRS6:ARF3:GYP6:GCS1:SRP54:BUD2:PHO80:VAC7:SED4:SLN1:STE5:CLN1:STE4:TRS120:RNA1:CKB1:LSP1:AGE1:SPL2…
0-0-0	51174	regulation of phosphorus metabolic process	151 out of 5015 genes, 3.0%	156 out of 5817 genes, 2.7%	0.0184541	YER059W:YNL224C:YIL113W:YNL204C:YPL031C:YAL009W:YGR108W:YNL264C:YDL240W:YGL244W:YJL090C:YDL127W:YPL219W:YDR162C:YDL234C:YLR418C:YBR279W:YIL044C:YNL025C:YDL135C:YHR194W:YML059C:YDL155W:YLR362W:YPR149W:YPL161C:YPL242C:YOR070C:YDR214W:YBL060W:YOL145C:YLR386W:YPR119W:YLR380W:YHL029C:YJR076C:YIL050W:YMR079W:YHR004C:YJR086W:YJL157C:YFR003C:YDR207C:YGL164C:YDL006W:YOR134W:YER125W:YPL249C:YPL070W:YGL134W…	PCL6:SQS1:SDP1:SPS18:PHO85:SPO7:CLB1:PDR17:LRG1:RTF1:DPB11:PCL2:PCL8:NBP2:GYP7:CDC73:PAF1:AGE2:SSN8:RDI1:MDM31:NTE1:CLB3:STE11:NCE102:BEM4:IQG1:GYP1:AHA1:YEL1:CTR9:VAC14:CLB2:CSR1:OCA5:CDC11:PCL7:SEC14:NEM1:STE18:FAR1:YPI1:UME6:YRB30:PTC1:BAG7:RSP5:GYP5:MUK1:PCL10:CLG1:PIL1:ROM1:GIP4:GAL80:PCL5:RGD2:MRS6:ARF3:GYP6:GCS1:SRP54:BUD2:PHO80:VAC7:SED4:SLN1:STE5:CLN1:STE4:TRS120:RNA1:CKB1:LSP1:AGE1:SPL2…
0-0-0	6811	ion transport	254 out of 5015 genes, 5.1%	269 out of 5817 genes, 4.6%	0.0205385	YDR135C:YGR257C:YLL055W:YGL160W:YBR054W:YNR055C:YMR301C:YPL092W:YBR127C:YCL005W-A:YLL018C-A:YGR121C:YNL264C:YER145C:YKL220C:YNL259C:YDR119W:YDL004W:YGL255W:YHR162W:YER166W:YIL023C:YNL003C:YCR027C:YOL027C:YMR177W:YMR243C:YPR125W:YGR125W:YDR033W:YMR279C:YGR096W:YOL158C:YDR377W:YOR130C:YPR201W:YCR024C-A:YHL040C:YLR138W:YLR220W:YBR106W:YJR040W:YPL271W:YPL221W:YBR041W:YMR205C:YPL060W:YCL025C:YLR380W:Y…	YCF1:MTM1:YCT1:AIM14:YRO2:HOL1:ATM1:SSU1:VMA2:::MEP1:PDR17:FTR1:FRE2:ATX1:VBA4:ATP16:ZRT1:MPC2:DNF1:YKE4:PET8:RHB1:MDM38:MMT1:ZRC1:YLH47:YGR125W:MRH1:YMR279C:TPC1:ENB1:ATP17:ORT1:ARR3::ARN1:NHA1:CCC1:PHO88:GEF1:ATP15:FLC1:FAT1:PFK2:MFM1:AGP1:CSR1:MDM34:SEC14:VMA3:HUT1:PFK1:FPS1:UGA4:PXA2:TAT2:GEX2:TPO3:FLC2:MMT2:VBA2:DNF2:FRE1:FSF1:ATO3:FAA1:FRE6:SAM37:POR1:HIP1:ATR1:PUT4:MUP3:FIT3:AQR1::VBA3:YMD…
0-0-0	16053	organic acid biosynthetic process	183 out of 5015 genes, 3.6%	191 out of 5817 genes, 3.3%	0.0222227	YPL095C:YEL009C:YBL098W:YMR272C:YBR249C:YLL027W:YHR033W:YLR303W:YML082W:YGR286C:YFL030W:YER183C:YHR025W:YBR084W:YKL184W:YBR176W:YGR208W:YDL131W:YNR058W:YOR221C:YER069W:YPR167C:YDR502C:YJR025C:YOR130C:YPR060C:YBR166C:YJR109C:YJR070C:YLR146C:YKL001C:YNR033W:YIR034C:YCL030C:YOR136W:YJR047C:YOR040W:YLR372W:YPL273W:YDR007W:YLL062C:YOR202W:YNR016C:YIL046W:YPL148C:YDL182W:YJL071W:YMR210W:YBR026C:YDR354W…	EEB1:GCN4:BNA4:SCS7:ARO4:ISA1:YHR033W:MET17:YML082W:BIO2:AGX1:FAU1:THR1:MIS1:SPE1:ECM31:SER2:LYS21:BIO3:MCT1::MET16:SAM2:BNA1:ORT1:ARO7:TYR1:CPA2:LIA1:SPE4:MET14:ABZ1:LYS1:HIS4:IDH2:ANB1:GLO4:SUR4:SAM4:TRP1:MHT1:HIS3:ACC1:MET30:PPT2:LYS20:ARG2:YMR210W:ETR1:TRP4:HOM6:LEU4:MTD1:YLL058W:ALD6:STR3:HTD2:GDH1:PUT2:MET6:MET13:YGR012W:IRC7:ARG7:YML096W:IDP2:SER3:PRO3:ILV3:ARO2:GSH1:ARG4:HOM3:PAN6:DFR1:SP…
0-0-0	46394	carboxylic acid biosynthetic process	183 out of 5015 genes, 3.6%	191 out of 5817 genes, 3.3%	0.0222227	YPL095C:YEL009C:YBL098W:YMR272C:YBR249C:YLL027W:YHR033W:YLR303W:YML082W:YGR286C:YFL030W:YER183C:YHR025W:YBR084W:YKL184W:YBR176W:YGR208W:YDL131W:YNR058W:YOR221C:YER069W:YPR167C:YDR502C:YJR025C:YOR130C:YPR060C:YBR166C:YJR109C:YJR070C:YLR146C:YKL001C:YNR033W:YIR034C:YCL030C:YOR136W:YJR047C:YOR040W:YLR372W:YPL273W:YDR007W:YLL062C:YOR202W:YNR016C:YIL046W:YPL148C:YDL182W:YJL071W:YMR210W:YBR026C:YDR354W…	EEB1:GCN4:BNA4:SCS7:ARO4:ISA1:YHR033W:MET17:YML082W:BIO2:AGX1:FAU1:THR1:MIS1:SPE1:ECM31:SER2:LYS21:BIO3:MCT1::MET16:SAM2:BNA1:ORT1:ARO7:TYR1:CPA2:LIA1:SPE4:MET14:ABZ1:LYS1:HIS4:IDH2:ANB1:GLO4:SUR4:SAM4:TRP1:MHT1:HIS3:ACC1:MET30:PPT2:LYS20:ARG2:YMR210W:ETR1:TRP4:HOM6:LEU4:MTD1:YLL058W:ALD6:STR3:HTD2:GDH1:PUT2:MET6:MET13:YGR012W:IRC7:ARG7:YML096W:IDP2:SER3:PRO3:ILV3:ARO2:GSH1:ARG4:HOM3:PAN6:DFR1:SP…
0-0-0	9117	nucleotide metabolic process	213 out of 5015 genes, 4.2%	224 out of 5817 genes, 3.9%	0.0249635	YHL035C:YMR083W:YDR135C:YLR014C:YOR187W:YKR072C:YPL188W:YOR153W:YBL098W:YKR103W:YJR133W:YFR009W:YMR301C:YBR127C:YMR120C:YDL004W:YOR011W:YBR084W:YBL022C:YDL029W:YNL009W:YOR163W:YCR027C:YLR209C:YNL141W:YCL050C:YDR196C:YJR025C:YMR145C:YDR377W:YBR179C:YGR247W:YPL271W:YML075C:YJR078W:YDR428C:YOL061W:YNL220W:YER037W:YPL058C:YBL039C:YGL037C:YML106W:YOR185C:YKL188C:YCR011C:YOL059W:YOR076C:YOR328W:YJR049C…	VMR1:ADH3:YCF1:PPR1:TUF1:SIS2:POS5:PDR5:BNA4:NFT1:XPT1:GCN20:ATM1:VMA2:ADE17:ATP16:AUS1:MIS1:PIM1:ARP2:IDP3:DDP1:RHB1:PNP1:AAH1:APA1:CAB5:BNA1:NDE1:ATP17:FZO1:CPD1:ATP15:HMG1:BNA2:BNA7:PRS5:ADE12:PHM8:PDR12:URA7:PNC1:URA5:GSP2:PXA2:ADP1:GPD2:SKI7:PDR10:UTR1:YHR202W:ADO1:YKR104W:ACC1:RIA1:TAL1:CYR1:HEF3:ADH1:IMD4:PSA1:CAF16:MTD1:ADE6:GND1:HBS1:ALD6:DNM1:NPT1:YOL075C:MDL2:ADE1:ARB1:SEY1:RNR2:CAB3:A…
0-0-0	70925	organelle assembly	94 out of 5015 genes, 1.9%	95 out of 5817 genes, 1.6%	0.0315225	YDR490C:YCR072C:YHR197W:YNL242W:YBL105C:YNL016W:YPR112C:YIL090W:YDR418W:YIR012W:YLL003W:YER112W:YDR312W:YKL021C:YLR167W:YLR048W:YEL015W:YMR001C:YKR014C:YPR120C:YDR060W:YJL081C:YOR057W:YOL100W:YBR080C:YOL080C:YJL178C:YNL223W:YFL002C:YBR048W:YPR129W:YAL026C:YHR115C:YMR168C:YCR077C:YML024W:YLL008W:YDL149W:YLR423C:YCL024W:YGL180W:YDL139C:YDR447C:YPR041W:YLR221C:YLR448W:YNR007C:YGR140W:YGR178C:YKR081C…	PKH1:RSA4:RIX1:ATG2:PKC1:PUB1:MRD1:ICE2:RPL12B:SQT1:SFI1:LSM4:SSF2:MAK11:RPS31:RPS0B:EDC3:CDC5:YPT52:CLB5:MAK21:ARP4:SGT1:PKH2:SEC18:REX4:ATG27:ATG4:SPB4:RPS11B:SCD6:DRS2:DMA1:CEP3:PAT1:RPS17A:DRS1:ATG9:ATG17:KCC4:ATG1:SCM3:RPS17B:TIF5:RSA3:RPL6B:ATG3:CBF2:PBP1:RPF2:MPS1:TIF4631:YVH1:RPS27A:SSF1:RPL11B:RPS27B:RPL12A:VPS21:SDO1:ESF2:DHH1:BRX1:SHS1:RIA1:CTF13:CDC10:VAC8:RRP7:TIF6:SEC7:RSA1:ASE1:LSG…
0-0-0	71822	protein complex subunit organization	340 out of 5015 genes, 6.8%	365 out of 5817 genes, 6.3%	0.0315731	YLR429W:YMR138W:YNL079C:YKL203C:YDR394W:YFL038C:YDR201W:YOR181W:YLR319C:YDL045W-A:YGR116W:YLR085C:YLL003W:YDL126C:YBL022C:YGR275W:YDL029W:YDL058W:YEL003W:YBL008W:YJL081C:YOR057W:YDR424C:YML129C:YLR032W:YNL020C:YBR120C:YHR115C:YLR218C:YMR153W:YBL003C:YNL031C:YIL075C:YBR170C:YOR037W:YDL134C:YDL002C:YKR037C:YPL243W:YGL061C:YFL026W:YDR435C:YJL115W:YML031W:YGR078C:YMR098C:YPL144W:YPL085W:YPR103W:YOR29…	CRN1:CIN4:TPM1:TOR2:RPT3:YPT1:SPC19:LAS17:BUD6::SPT6:ARP6:SFI1:CDC48:PIM1:RTT102:ARP2:USO1:GIM4:HIR1:ARP4:SGT1:DYN2:COX14:RAD5:ARK1:CBP6:DMA1:COA4:NUP53:HTA2:HHT2:RPN2:NPL4:CYC2:PPH21:NHP10:SPC34:SRP68:DUO1:STE2:PPM1:ASF1:NDC1:PAC10:ATP25:POC4:SEC16:PRE2:SNF2:SGF73:CTF13:RVB1:SNL1:IES3:SPC72:ASE1:ARC18:RLF2:ATP10:TAZ1:PBA1:PET191:ENT1:NPL6:ATP7:ADD66:FPR4:SHE1:RSC4:HPA2:TVP38:DOA4:PKR1:COX20:OST3…
0-0-0	6325	chromatin organization	220 out of 5015 genes, 4.4%	232 out of 5817 genes, 4.0%	0.0339562	YGL240W:YKL033W:YDR174W:YLR033W:YJL168C:YLR319C:YDL042C:YFR013W:YKR029C:YGR116W:YAR003W:YLR085C:YIL131C:YBR289W:YNL206C:YDR225W:YPL139C:YGL244W:YGR275W:YBR279W:YBL008W:YCL010C:YJL081C:YML102W:YBL052C:YKL049C:YNL215W:YDR145W:YGR056W:YPL001W:YMR236W:YPR133C:YIL084C:YBL003C:YPR031W:YNL031C:YOL145C:YAL011W:YBL032W:YPR175W:YNL097C:YBR160W:YDR071C:YPR068C:YDL002C:YDR303C:YMR223W:YDR499W:YLR141W:YGL131C…	DOC1:TTI1:HMO1:RSC58:SET2:BUD6:SIR2:IOC3:SET3:SPT6:SWD1:ARP6:FKH1:SNF5:RTT106:HTA1:UME1:RTF1:RTT102:PAF1:HIR1:SGF29:ARP4:CAC2:SAS3:CSE4:IES2:TAF12:RSC1:HAT1:TAF9:SPN1:SDS3:HTA2:NTO1:HHT2:CTR9:SWC3:HEK2:DPB2:PHO23:CDC28:PAA1:HOS1:NHP10:RSC3:UBP8:LCD1:RRN5:SNT2:AHC2:CHD1:SDC1:ASF1:DPB4:SNF2:UME6:SGF73:SWP82:TAF14:CPR1:RVB1:GLC7:IES1:SAP30:NGG1:RNT1:IES3:HFI1:MRN1:RXT2:UTH1:RKR1:RSP5:HTB2:TAF10:RLF2…
0-0-0	44282	small molecule catabolic process	93 out of 5015 genes, 1.9%	94 out of 5817 genes, 1.6%	0.0363493	YIL049W:YMR083W:YPL095C:YLR284C:YFR044C:YBL098W:YDR539W:YDR036C:YLR438W:YNL202W:YCL064C:YJL060W:YFL053W:YPL111W:YBR145W:YNL009W:YOR163W:YPR128C:YML059C:YLR142W:YOL011W:YDL215C:YBR281C:YPR127W:YJL068C:YJR025C:YDL168W:YOL055C:YAL044C:YDL170W:YGL256W:YMR250W:YDR380W:YPR002W:YLR134W:YBR177C:YJR078W:YDR428C:YDR321W:YFL018C:YDR111C:YJR148W:YOR180C:YKL218C:YLR098C:YPR001W:YNL191W:YLR044C:YER073W:YOR290C…	DFG10:ADH3:EEB1:ECI1:DUG1:BNA4:FDC1:EHD3:CAR2:SPS19:CHA1:BNA3:DAK2:CAR1:ADH5:IDP3:DDP1:ANT1:NTE1:PUT1:PLB3:GDH2:DUG2:YPR127W:YJL068C:BNA1:SFA1:THI20:GCV3:UGA3:ADH4:GAD1:ARO10:PDH1:PDC5:EHT1:BNA2:BNA7:ASP1:LPD1:ALT2:BAT2:DCI1:SRY1:CHA4:CIT3:DUG3:PDC1:ALD5:SNF2:GOR1:ARO80:DAK1:MDH3:ADH1:DTD1:SWI1:UGA2:ILV1:LAP3:ARO9:ALD6:GCV1:SWI3:ADH2:ALT1:PUT2:TES1:PAD1:IRC7:ICL2:POT1:POX1:GCG1::ECM38:BNA5:INM1:U…
0-0-0	44712	single-organism catabolic process	93 out of 5015 genes, 1.9%	94 out of 5817 genes, 1.6%	0.0363493	YIL049W:YMR083W:YPL095C:YLR284C:YFR044C:YBL098W:YDR539W:YDR036C:YLR438W:YNL202W:YCL064C:YJL060W:YFL053W:YPL111W:YBR145W:YNL009W:YOR163W:YPR128C:YML059C:YLR142W:YOL011W:YDL215C:YBR281C:YPR127W:YJL068C:YJR025C:YDL168W:YOL055C:YAL044C:YDL170W:YGL256W:YMR250W:YDR380W:YPR002W:YLR134W:YBR177C:YJR078W:YDR428C:YDR321W:YFL018C:YDR111C:YJR148W:YOR180C:YKL218C:YLR098C:YPR001W:YNL191W:YLR044C:YER073W:YOR290C…	DFG10:ADH3:EEB1:ECI1:DUG1:BNA4:FDC1:EHD3:CAR2:SPS19:CHA1:BNA3:DAK2:CAR1:ADH5:IDP3:DDP1:ANT1:NTE1:PUT1:PLB3:GDH2:DUG2:YPR127W:YJL068C:BNA1:SFA1:THI20:GCV3:UGA3:ADH4:GAD1:ARO10:PDH1:PDC5:EHT1:BNA2:BNA7:ASP1:LPD1:ALT2:BAT2:DCI1:SRY1:CHA4:CIT3:DUG3:PDC1:ALD5:SNF2:GOR1:ARO80:DAK1:MDH3:ADH1:DTD1:SWI1:UGA2:ILV1:LAP3:ARO9:ALD6:GCV1:SWI3:ADH2:ALT1:PUT2:TES1:PAD1:IRC7:ICL2:POT1:POX1:GCG1::ECM38:BNA5:INM1:U…
0-0-0	6897	endocytosis	92 out of 5015 genes, 1.8%	93 out of 5817 genes, 1.6%	0.0419098	YNL093W:YKR021W:YDR490C:YCR094W:YDR388W:YOR327C:YOR223W:YCR009C:YJL204C:YNL293W:YGR068C:YIL002C:YGR167W:YNL084C:YNR035C:YKR001C:YNL032W:YGL181W:YER166W:YKR014C:YOL100W:YDL146W:YBR214W:YMR258C:YOL018C:YAL026C:YML001W:YHR161C:YLR242C:YNL227C:YOR018W:YIR006C:YHR114W:YHR001W:YOR109W:YGR241C:YEL027W:YHR073W:YKL126W:YBL007C:YDR093W:YJL084C:YAR044W:YOR089C:YNL106C:YCR030C:YKR003W:YFR022W:YOR329C:YLR206W…	YPT53:ALY1:PKH1:CDC50:RVS167:SNC2:YOR223W:RVS161:RCY1:MSB3:ART5:INP51:CLC1:END3:ARC35:VPS1:SIW14:GTS1:DNF1:YPT52:PKH2:LDB17:SDS24:ROY1:TLG2:DRS2:YPT7:YAP1801:ARV1:JJJ1:ROD1:PAN1:BZZ1:OSH7:INP53:YAP1802:VMA3:OSH3:YPK1:SLA1:DNF2:ALY2:SWH1:VPS21:INP52:SYP1:OSH6:ROG3:SCD5:ENT2:ART10:CSR2:HES1:RSP5:FTH1:MYO3:CMD1:SNC1:YPP1:PAL1:AKR2:MON2:PIL1:EDE1:YSC84:ECM21:ENT1:VRP1:KES1:WHI2:COS10:SVL3:ARF3:SUR7:F…
0-0-0	65009	regulation of molecular function	166 out of 5015 genes, 3.3%	173 out of 5817 genes, 3.0%	0.045093	YGL240W:YER059W:YNL224C:YDR099W:YIL113W:YNL204C:YPL031C:YIL131C:YLR073C:YGR108W:YDL240W:YDL127W:YPL219W:YDR162C:YDL234C:YIL044C:YNL025C:YDL135C:YER174C:YDL155W:YDR424C:YLR362W:YPL161C:YER021W:YPL242C:YOR070C:YDR214W:YDL220C:YLR386W:YGL116W:YPR119W:YHL029C:YIL075C:YJR076C:YIL050W:YLR178C:YJR086W:YJL157C:YLR270W:YJR045C:YFR003C:YPL267W:YGL003C:YKL117W:YOR003W:YCR045C:YGL164C:YDL006W:YOR134W:YPL249C…	DOC1:PCL6:SQS1:BMH2:SDP1:SPS18:PHO85:FKH1:RFU1:CLB1:LRG1:PCL2:PCL8:NBP2:GYP7:AGE2:SSN8:RDI1:GRX4:CLB3:DYN2:STE11:BEM4:RPN3:IQG1:GYP1:AHA1:CDC13:VAC14:CDC20:CLB2:OCA5:RPN2:CDC11:PCL7:TFS1:STE18:FAR1:DCS1:SSC1:YPI1:ACM1:CDH1:SBA1:YSP3:RRT12:YRB30:PTC1:BAG7:GYP5:MUK1:PCL10:CLG1:PIL1:PTC5:ROM1:GAL80:GIP4:PCL5:RGD2:MRS6::GCS1:GYP6:SRP54:BUD2:PHO80:VAC7:SED4:SLN1:CLN1:STE4:TRS120:GRX3:RNA1:CKB1:LSP1:AG…
0-0-0	6892	post-Golgi vesicle-mediated transport	74 out of 5015 genes, 1.5%	74 out of 5817 genes, 1.3%	0.0463528	YNL093W:YOR327C:YPL051W:YDR166C:YHR108W:YMR237W:YLR148W:YOR036W:YNL264C:YBL106C:YML097C:YMR183C:YGR057C:YHL019C:YKL135C:YKR014C:YOR299W:YBR080C:YDR358W:YER008C:YDR141C:YOL018C:YAL026C:YML001W:YJL145W:YJL085W:YJL004C:YMR231W:YPL259C:YFL005W:YLR380W:YMR079W:YMR197C:YGL233W:YDR484W:YLR372W:YKL176C:YPL195W:YIL068C:YLR170C:YLR166C:YJL029C:YOR089C:YMR292W:YPR017C:YLR330W:YJL024C:YLR114C:YPR032W:YPL070W…	YPT53:SNC2:ARL3:SEC5:GGA2:BCH1:PEP3:PEP12:PDR17:SRO77:VPS9:SSO2:LST7:APM2:APL2:YPT52:BUD7:SEC18:GGA1:SEC3:DOP1:TLG2:DRS2:YPT7:SFH5:EXO70:SYS1:PEP5:APM1:SEC4:CSR1:SEC14:VTI1:SEC15:VPS52:SUR4:LST4:APL5:SEC6:APS1:SEC10:VPS53:VPS21:GOT1:DSS4:CHS5:APS3:AVL9:SRO7:MUK1:SNC1:PEP7:MON2:KES1:ENT5:ARL1:SFT2:BCH2:GCS1:VPS45:APM3:VPS54:APL4:VPS16:ARF1:COF1:VTH1:CHS6:VPS33:APL6:EXO84:IMH1:ENT3:RSN1
0-0-0	31325	positive regulation of cellular metabolic process	309 out of 5015 genes, 6.2%	331 out of 5817 genes, 5.7%	0.0478263	YGL240W:YDR394W:YEL009C:YPL248C:YGR116W:YBR289W:YOL071W:YPL139C:YMR028W:YGL244W:YJL090C:YDR259C:YLR418C:YBR279W:YMR172W:YNL025C:YLR362W:YGL123W:YNL199C:YBR120C:YAL015C:YDL170W:YKL109W:YPL038W:YMR153W:YIL084C:YPL015C:YGL013C:YGL209W:YGL092W:YBR160W:YPR068C:YLR266C:YPL042C:YJL115W:YKR099W:YDR258C:YDR217C:YOR338W:YOR290C:YGL066W:YFL049W:YDR421W:YGR262C:YOR140W:YMR263W:YMR164C:YHR006W:YBR095C:YNL236W…	DOC1:RPT3:GCN4:GAL4:SPT6:SNF5:EMI5:UME1:TAP42:RTF1:DPB11:YAP6:CDC73:PAF1:HOT1:SSN8:STE11:RPS2:GCR2:CBP6:NTG1:UGA3:HAP4:MET31:NUP53:SDS3:HST2:PDR1:MIG2:NUP145:CDC28:HOS1:PDR8:SSN3:ASF1:BAS1:HSP78:RAD9:YOR338W:SNF2:SGF73:SWP82:ARO80:BUD32:SFL1:SAP30:MSS11:STP2:RXT2:SIN4:SUT1:CLG1:SSN2:UTP5:UTP9:RPD3:EDC1:RTG2:RPB7:VAC7:STE5:CKS1:FZF1:SUB1:YRR1:PHD1:SPT8:MCM1:RTG3:VPS34:UTP4:PET309:PET111:FKH2:CAD1:…
0-0-0	6790	sulfur compound metabolic process	91 out of 5015 genes, 1.8%	92 out of 5817 genes, 1.6%	0.0483146	YJR130C:YOL049W:YPL258C:YFR044C:YLL027W:YLR303W:YBR240C:YML082W:YPR118W:YGR286C:YML004C:YPR121W:YJR010W:YDR272W:YHR025W:YBR084W:YBR092C:YGR209C:YMR243C:YNR058W:YCL017C:YBR281C:YGR144W:YCR020C:YPR167C:YJR024C:YDR502C:YOL055C:YOL064C:YPR067W:YIR017C:YLR017W:YDR380W:YJL212C:YKL001C:YHR112C:YJR148W:YNR057C:YPL023C:YOR040W:YPL273W:YEL038W:YGR204W:YGR154C:YNL191W:YNL103W:YLL062C:YKR076W:YFR030W:YIL046W…	STR2:GSH2:THI21:DUG1:ISA1:MET17:THI2:YML082W:MRI1:BIO2:GLO1:THI22:MET3:GLO2:THR1:MIS1:PHO3:TRX2:ZRC1:BIO3:NFS1:DUG2:THI4:PET18:MET16:MDE1:SAM2:THI20:MET22:ISA2:MET28:MEU1:ARO10:OPT1:MET14:YHR112C:BAT2:BIO4:MET12:GLO4:SAM4:UTR4:ADE3:GTO1:DUG3:MET4:MHT1:ECM4:MET10:MET30:GLR1:JLP1:HOM6:THI12:YLL058W:LAP3:ARO9:STR3:MET5:SNZ2:MET6:MET1:YGR012W:MET13:SNO2:OXP1:ADI1:MET2:IRC7:ERC1:MET8:ACP1:GTO3:GCG1:EC…
0-0-0	48583	regulation of response to stimulus	143 out of 5015 genes, 2.9%	148 out of 5817 genes, 2.5%	0.0487767	YIL113W:YNL204C:YPL031C:YPR095C:YDL095W:YMR028W:YNL127W:YGL244W:YDR162C:YDL234C:YLR418C:YBR279W:YML057W:YIL044C:YBR066C:YLR362W:YNL201C:YHL023C:YBL046W:YLR452C:YBL005W:YPL242C:YOR070C:YBL060W:YOL145C:YGR163W:YGL013C:YGL209W:YHL029C:YLR178C:YBR160W:YJR084W:YCL027W:YFR008W:YIL122W:YDL006W:YKL190W:YER151C:YDL203C:YPL249C:YGL215W:YML121W:YGR070W:YLL017W:YHR071W:YMR232W:YNL330C:YJR031C:YOR370C:YOR123C…	SDP1:SPS18:PHO85:SYT1:PMT1:TAP42:FAR11:RTF1:NBP2:GYP7:CDC73:PAF1:CMP2:AGE2:NRG2:STE11:PSY2:NPR3:PSY4:SST2:PDR3:IQG1:GYP1:YEL1:CTR9:GTR2:PDR1:MIG2:OCA5:TFS1:CDC28:YJR084W:FUS1:FAR7:POG1:PTC1:CNB1:UBP3:ACK1:GYP5:CLG1:GTR1:ROM1:YLL017W:PCL5:FUS2:RPD3:GEA1:MRS6:LEO1:GYP6:VPS64:GCS1:FUS3:NRG1:CRZ1:BUD2:PHO80:PXL1:STE5:PMT2:TRS120:RRI2:AKR1:FAR10:SPA2:SIF2:SNT1:AGE1:PTC2:RAX1:HSF1:MSB3:SCH9:CDC60:ATG23…
0-0-0	51186	cofactor metabolic process	154 out of 5015 genes, 3.1%	160 out of 5817 genes, 2.8%	0.0507493	YMR083W:YKR072C:YPL188W:YBL098W:YGL119W:YLL027W:YGR286C:YER183C:YBR084W:YBL015W:YNL009W:YLR209C:YKL184W:YDR047W:YOR125C:YBR176W:YNR058W:YDR196C:YDR502C:YJR025C:YMR145C:YOL055C:YOR278W:YML075C:YLR201C:YJR078W:YDR428C:YER141W:YLR146C:YNR033W:YBR003W:YPL023C:YGL037C:YPL273W:YOL059W:YDR204W:YPR172W:YOR317W:YJR049C:YGR255C:YNR016C:YLR354C:YNL071W:YOL086C:YKR080W:YHR183W:YPL061W:YOR209C:YJR019C:YMR056C…	ADH3:SIS2:POS5:BNA4:COQ8:ISA1:BIO2:FAU1:MIS1:ACH1:IDP3:PNP1:SPE1:HEM12:CAT5:ECM31:BIO3:CAB5:SAM2:BNA1:NDE1:THI20:HEM4:HMG1:COQ9:BNA2:BNA7:COX15:SPE4:ABZ1:COQ1:MET12:PNC1:SAM4:GPD2:COQ4:YPR172W:FAA1:UTR1:COQ6:ACC1:TAL1:LAT1:ADH1:MTD1:GND1:ALD6:NPT1:TES1:AAC1:MET13:CAB3:BUD17:HEM15:ERG12:RKI1:SOL3:THI6:BUD16:NDI1:YLR456W:PGI1:GND2:URH1:SOL4:PAN6:DFR1:SPE2:HEM1:GPD1:PAN5:GUT2:NDE2:PDB1:ERG8:COQ10:HM…
0-0-0	33043	regulation of organelle organization	175 out of 5015 genes, 3.5%	183 out of 5817 genes, 3.1%	0.0544091	YGL240W:YKR083C:YLR429W:YBL079W:YPL215W:YJL168C:YGL160W:YDR201W:YOR181W:YLR319C:YMR308C:YLR148W:YGR116W:YGR108W:YGL244W:YNR035C:YJR053W:YBL022C:YDL234C:YLR418C:YDL029W:YOR014W:YBR279W:YGR238C:YOL027C:YDL135C:YDL188C:YDL155W:YML129C:YIL149C:YOR178C:YHL023C:YBR120C:YAL015C:YHR115C:YMR168C:YKR055W:YDR130C:YMR153W:YPL240C:YDL220C:YNL031C:YOL145C:YGL116W:YPR119W:YBR160W:YIL073C:YDL134C:YKR037C:YGL061C…	DOC1:DAD2:CRN1:NUP170:CBP3:SET2:AIM14:SPC19:LAS17:BUD6:PSE1:PEP3:SPT6:CLB1:RTF1:ARC35:BFA1:PIM1:GYP7:CDC73:ARP2:RTS1:PAF1:KEL2:MDM38:RDI1:PPH22:CLB3:COX14:MLP2:GAC1:NPR3:CBP6:NTG1:DMA1:CEP3:RHO4:FIN1:NUP53:HSP82:CDC13:HHT2:CTR9:CDC20:CLB2:CDC28:SPO22:PPH21:SPC34:DUO1:CAP1:CHD1:CAF20:ASF1:MND2:TGS1:HSP78:CDC55:YPI1:ARC40:CDH1:SBA1:GLC7:SPC72:ARP3:NET1:GIC2:ASE1:RSP5:ASM4:ARC18:BDF1:CDC14:PFY1:PIF1…
0-0-0	40007	growth	104 out of 5015 genes, 2.1%	106 out of 5817 genes, 1.8%	0.0599893	YKL149C:YIL049W:YDL035C:YIR019C:YNL079C:YDR099W:YBR267W:YIL008W:YKL189W:YOR315W:YMR238W:YHR011W:YGR040W:YLR083C:YGR014W:YBR066C:YNL098C:YKR020W:YMR116C:YDL188C:YPL203W:YLR362W:YOR275C:YER124C:YHR143W:YOR326W:YER177W:YCL024W:YOR353C:YKL048C:YER020W:YJR094C:YHR073W:YJR147W:YNL294C:YDL134C:YIL138C:YKL110C:YCR093W:YDL230W:YGR221C:YKL046C:YEL071W:YBR171W:YNL298W:YER118C:YNL197C:YPL268W:YLR313C:YER113C…	DBR1:DFG10:GPR1:FLO11:TPM1:BMH2:REI1:URM1:HYM1:SFG1:DFG5:DIA4:KSS1:EMP70:MSB2:NRG2:RAS2:VPS51:ASC1:PPH22:TPK2:STE11:RIM20:DSE1:DSE2:MYO2:BMH1:KCC4:SOG2:ELM1:GPA2:IME1:OSH3:HMS2:RIM21:PPH21:TPM2:KTI12:CDC39:PTP1:TOS2:DCW1:DLD3:SEC66:CLA4:SHO1:WHI3:PLC1:SPH1:TMN3:UME6:POF1:SOK2:PEA2:RGA1:NCS2:DIA3:ECM23:BOI2:RXT2:VPS60:FLO10:MEP2:CBK1:TMN2:GIN4:STE7:BOI1:GAL83:DOT6:FIG2:CAP2:HMS1:STE20::UBA4:FUS3:P…
0-0-0	6888	ER to Golgi vesicle-mediated transport	72 out of 5015 genes, 1.4%	72 out of 5817 genes, 1.2%	0.0628194	YJL192C:YOR016C:YCL001W:YFL038C:YHR181W:YDR238C:YAL007C:YNL263C:YLR026C:YBR210W:YDL099W:YOR115C:YGR284C:YAR002C-A:YGR209C:YDL058W:YIL044C:YFR051C:YAL042W:YFL025C:YDL195W:YGL200C:YGL054C:YHL031C:YEL048C:YOR216C:YER122C:YDL137W:YLR268W:YBR254C:YHR098C:YML077W:YGL002W:YML067C:YNL044W:YDR189W:YPL085W:YMR292W:YEL022W:YIL076W:YLR078C:YNL049C:YOR307C:YJL117W:YDR170C:YHR142W:YPR176C:YPL249C:YLR043C:YBR17…	SOP4:ERP4:RER1:YPT1:SVP26:SEC26:ERP2:YIF1:SED5:ERV15:BUG1:TRS33:ERV29::TRX2:USO1:AGE2:RET2:ERV46:BST1:SEC31:EMP24:ERV14:GOS1:TCA17:RUD3:GLO3:ARF2:SEC22:TRS20:SFB3:BET5:ERP6:ERV41:YIP3:SLY1:SEC16:GOT1:GEA2:SEC28:BOS1:SFB2:SLY41:PHO86:SEC7:CHS7:BET2:GYP5:TRX1:SMY2:TED1:GYL1:TRS23:SEC27:SEC21:EMP47:GEA1:MRS6:TRS31:COG2:ERV25:GCS1:TRS85:EMP46:BET3:GRH1:SHR3:BET4:ATG8:ARF1:YHR035W:AGE1
0-0-0	6366	transcription from RNA polymerase II promoter	162 out of 5015 genes, 3.2%	169 out of 5817 genes, 2.9%	0.0710408	YOR179C:YNL139C:YLR033W:YGL127C:YPR009W:YLR014C:YNL222W:YBR297W:YPL248C:YAL051W:YIL131C:YNL206C:YKL222C:YGL244W:YLR277C:YLR418C:YGR275W:YOL005C:YBR279W:YMR172W:YBL008W:YER139C:YGL070C:YJL103C:YDR145W:YGR056W:YMR030W:YMR168C:YPL011C:YDL170W:YBL005W:YMR236W:YOR172W:YOL145C:YML062C:YHR167W:YGL013C:YOR380W:YNL251C:YNR063W:YDR303C:YLR266C:YLR098C:YER164W:YML015C:YBL066C:YIL130W:YDR207C:YDR421W:YPL129W…	SYC1:THO2:RSC58:SOH1:SUT2:PPR1:SSU72:MAL33:GAL4:OAF1:FKH1:RTT106:YKL222C:RTF1:YSH1:CDC73:RTT102:RPB11:PAF1:HOT1:HIR1:RTR1:RPB9:GSM1:TAF12:RSC1:RSF1:CEP3:TAF3:UGA3:PDR3:TAF9:YRM1:CTR9:MFT1:THP2:PDR1:RDR1:NRD1:YNR063W:RSC3:PDR8:CHA4:CHD1:TAF11:SEF1:ASG1:UME6:ARO80:TAF14:SSL1:GLC7:RNT1:STB5:HFI1:RAI1:SIN4:TAF10:SUT1:HIR2:TFB1:PGD1:NPL6:RPD3:TOA1:ARG81:CAT8:LEO1:RSC4:RCO1:HAL9:RPO21:MAL13:RPB7:TAF7:Y…
0-0-0	7165	signal transduction	203 out of 5015 genes, 4.0%	214 out of 5817 genes, 3.7%	0.0710675	YNL093W:YDL035C:YLL016W:YJL095W:YMR138W:YDR099W:YKL203C:YFL038C:YDR466W:YIL113W:YLR305C:YHL020C:YHR206W:YKL051W:YKL166C:YOR360C:YDR294C:YMR028W:YDL240W:YLR262C:YIL047C:YOR014W:YKR014C:YCR027C:YPR054W:YDL135C:YDR422C:YOR057W:YPL203W:YLR362W:YDR461W:YNL201C:YNL145W:YLR452C:YMR030W:YDR277C:YOR047C:YJL085W:YOL045W:YPL161C:YNL305C:YKR055W:YDL047W:YLR260W:YPL242C:YGL210W:YKR019C:YDL194W:YOR353C:YBR077C…	YPT53:GPR1:SDC25:BCK1:CIN4:BMH2:TOR2:YPT1:PKH3:SDP1:STT4:OPI1:SKN7:SFK1:TPK3:PDE2:DPL1:TAP42:LRG1:YPT6:SYG1:RTS1:YPT52:RHB1:SMK1:RDI1:SIP1:SGT1:TPK2:STE11:MFA1:PSY2:MFA2:SST2:RSF1:MTH1:STD1:EXO70:PSK2:BEM4:BXI1:RHO4:SIT4:LCB5:IQG1:YPT32:IRS4:SNF3:SOG2:SLM4::MKK2:DCR2:VPS74:GSP2:STE18:FAR1:STE2:SHO1:YPD1:FYV5:STM1:CDC55:RCK2:CYR1:PTC1:BAG7:TPK1:ULI1:RCN1:MDG1:DFM1:ROM1:YLL017W:CMK1:MDS3:LCB3:RGD2:…
0-0-0	23052	signaling	203 out of 5015 genes, 4.0%	214 out of 5817 genes, 3.7%	0.0710675	YNL093W:YDL035C:YLL016W:YJL095W:YMR138W:YDR099W:YKL203C:YFL038C:YDR466W:YIL113W:YLR305C:YHL020C:YHR206W:YKL051W:YKL166C:YOR360C:YDR294C:YMR028W:YDL240W:YLR262C:YIL047C:YOR014W:YKR014C:YCR027C:YPR054W:YDL135C:YDR422C:YOR057W:YPL203W:YLR362W:YDR461W:YNL201C:YNL145W:YLR452C:YMR030W:YDR277C:YOR047C:YJL085W:YOL045W:YPL161C:YNL305C:YKR055W:YDL047W:YLR260W:YPL242C:YGL210W:YKR019C:YDL194W:YOR353C:YBR077C…	YPT53:GPR1:SDC25:BCK1:CIN4:BMH2:TOR2:YPT1:PKH3:SDP1:STT4:OPI1:SKN7:SFK1:TPK3:PDE2:DPL1:TAP42:LRG1:YPT6:SYG1:RTS1:YPT52:RHB1:SMK1:RDI1:SIP1:SGT1:TPK2:STE11:MFA1:PSY2:MFA2:SST2:RSF1:MTH1:STD1:EXO70:PSK2:BEM4:BXI1:RHO4:SIT4:LCB5:IQG1:YPT32:IRS4:SNF3:SOG2:SLM4::MKK2:DCR2:VPS74:GSP2:STE18:FAR1:STE2:SHO1:YPD1:FYV5:STM1:CDC55:RCK2:CYR1:PTC1:BAG7:TPK1:ULI1:RCN1:MDG1:DFM1:ROM1:YLL017W:CMK1:MDS3:LCB3:RGD2:…
0-0-0	44700	single organism signaling	203 out of 5015 genes, 4.0%	214 out of 5817 genes, 3.7%	0.0710675	YNL093W:YDL035C:YLL016W:YJL095W:YMR138W:YDR099W:YKL203C:YFL038C:YDR466W:YIL113W:YLR305C:YHL020C:YHR206W:YKL051W:YKL166C:YOR360C:YDR294C:YMR028W:YDL240W:YLR262C:YIL047C:YOR014W:YKR014C:YCR027C:YPR054W:YDL135C:YDR422C:YOR057W:YPL203W:YLR362W:YDR461W:YNL201C:YNL145W:YLR452C:YMR030W:YDR277C:YOR047C:YJL085W:YOL045W:YPL161C:YNL305C:YKR055W:YDL047W:YLR260W:YPL242C:YGL210W:YKR019C:YDL194W:YOR353C:YBR077C…	YPT53:GPR1:SDC25:BCK1:CIN4:BMH2:TOR2:YPT1:PKH3:SDP1:STT4:OPI1:SKN7:SFK1:TPK3:PDE2:DPL1:TAP42:LRG1:YPT6:SYG1:RTS1:YPT52:RHB1:SMK1:RDI1:SIP1:SGT1:TPK2:STE11:MFA1:PSY2:MFA2:SST2:RSF1:MTH1:STD1:EXO70:PSK2:BEM4:BXI1:RHO4:SIT4:LCB5:IQG1:YPT32:IRS4:SNF3:SOG2:SLM4::MKK2:DCR2:VPS74:GSP2:STE18:FAR1:STE2:SHO1:YPD1:FYV5:STM1:CDC55:RCK2:CYR1:PTC1:BAG7:TPK1:ULI1:RCN1:MDG1:DFM1:ROM1:YLL017W:CMK1:MDS3:LCB3:RGD2:…
0-0-0	9893	positive regulation of metabolic process	313 out of 5015 genes, 6.2%	336 out of 5817 genes, 5.8%	0.0725665	YGL240W:YDR394W:YEL009C:YPL248C:YGR116W:YBR289W:YOL071W:YER167W:YPL139C:YMR028W:YGL244W:YJL090C:YDR259C:YLR418C:YBR279W:YMR172W:YNL025C:YLR362W:YGL123W:YNL199C:YBR120C:YAL015C:YDL170W:YKL109W:YPL038W:YMR153W:YIL084C:YPL015C:YGL013C:YGL209W:YGL092W:YBR160W:YPR068C:YLR266C:YPL042C:YJL115W:YKR099W:YDR258C:YDR217C:YOR338W:YOR290C:YGL066W:YFL049W:YDR421W:YGR262C:YOR140W:YMR263W:YMR164C:YHR006W:YBR095C…	DOC1:RPT3:GCN4:GAL4:SPT6:SNF5:EMI5:BCK2:UME1:TAP42:RTF1:DPB11:YAP6:CDC73:PAF1:HOT1:SSN8:STE11:RPS2:GCR2:CBP6:NTG1:UGA3:HAP4:MET31:NUP53:SDS3:HST2:PDR1:MIG2:NUP145:CDC28:HOS1:PDR8:SSN3:ASF1:BAS1:HSP78:RAD9:YOR338W:SNF2:SGF73:SWP82:ARO80:BUD32:SFL1:SAP30:MSS11:STP2:RXT2:SIN4:SUT1:CLG1:SSN2:UTP5:UTP9:RPD3:EDC1:RTG2:RPB7:VAC7:STE5:CKS1:FZF1:SUB1:YRR1:PHD1:SPT8:MCM1:RTG3:VPS34:UTP4:PET309:PET111:FKH2:…
0-0-0	17038	protein import	102 out of 5015 genes, 2.0%	104 out of 5817 genes, 1.8%	0.0785053	YOL026C:YMR047C:YKL068W:YFR002W:YDR265W:YGR077C:YMR308C:YNL131W:YER154W:YKL084W:YJL061W:YGR033C:YDL065C:YMR089C:YPR024W:YGR239C:YOL138C:YAR002W:YIL115C:YLR335W:YHR083W:YNL189W:YOL126C:YKL197C:YKL141W:YDL116W:YIL149C:YGL153W:YLR090W:YML103C:YNL121C:YMR153W:YIL022W:YAL055W:YJL210W:YLR347C:YAL005C:YDL217C:YGL092W:YDR244W:YOL044W:YOR098C:YAL010C:YMR203W:YKL195W:YHR160C:YPL063W:YJR074W:YJR045C:YMR026C…	MIM1:NUP116:NUP100:NIC96:PEX10:PEX8:PSE1:TOM22:OXA1:HOT13:NUP82:TIM21:PEX19:YTA12:YME1:PEX21:RTC1:NUP60:NUP159:NUP2:SAM35:SRP1:MDH2:PEX1:SDH3:NUP84:MLP2:PEX14:XDJ1:NUP188:TOM70:NUP53:TIM44:PEX22:PEX2:KAP95:SSA1:TIM22:NUP145:PEX5:PEX15:NUP1:MDM10:TOM40:MIA40:PEX18:TIM50:MOG1:SSC1:PEX12:SAM37:PEX25:TOM7:PAM18:HSP78:DJP1:PEX6:ACC1:PEX13:TIM13:TIM18:KAP122:PEX3:MDJ2:TIM54:AFG1:MGR2:PEX7:PEX4:NUP42:CM…
0-0-0	10646	regulation of cell communication	115 out of 5015 genes, 2.3%	118 out of 5817 genes, 2.0%	0.0795406	YGL073W:YIL113W:YNL293W:YNL204C:YPL160W:YPL031C:YLR431C:YPR095C:YLR425W:YDL095W:YMR028W:YPL256C:YNL127W:YBR140C:YHR082C:YGL181W:YDR162C:YDL234C:YPL115C:YML057W:YNL289W:YIL044C:YLR362W:YBL056W:YMR218C:YHL023C:YER124C:YDR373W:YLR452C:YPL242C:YOR070C:YBL060W:YLR433C:YER122C:YBR276C:YGR163W:YOR281C:YDR183W:YHL029C:YNR031C:YGL194C:YAL041W:YDL216C:YLR178C:YOL081W:YJR084W:YOL112W:YEL062W:YIL015W:YMR311C…	HSF1:SDP1:MSB3:SPS18:CDC60:PHO85:ATG23:SYT1:TUS1:PMT1:TAP42:CLN2:FAR11:IRA1:KSP1:GTS1:NBP2:GYP7:BEM3:CMP2:PCL1:AGE2:STE11:PTC3:TRS130:NPR3:DSE1:FRQ1:SST2:IQG1:GYP1:YEL1:CNA1:GLO3:PPS1:GTR2:PLP2:PLP1:OCA5:SSK2:HOS2:CDC24:RRI1:TFS1:IRA2:YJR084W:MSB4:NPR2:BAR1:GLC8:MDR1:CSI1:AVO1:GEA2:FAR7:POG1:FAR3:BUB2:PTC1:CNB1:SEC7:BUD3:RGS2:CSN9:ACK1:GYP5:STE7:PTP2:CLG1:GTR1:RGA2:LTE1:ROM1:YLL017W:FAR8:PCL5:FUS…
0-0-0	50790	regulation of catalytic activity	150 out of 5015 genes, 3.0%	156 out of 5817 genes, 2.7%	0.0808677	YGL240W:YER059W:YNL224C:YDR099W:YIL113W:YNL204C:YLR073C:YGR108W:YDL240W:YDL127W:YPL219W:YDR162C:YDL234C:YIL044C:YNL025C:YDL135C:YDL155W:YDR424C:YLR362W:YPL161C:YER021W:YPL242C:YOR070C:YDR214W:YDL220C:YLR386W:YGL116W:YPR119W:YHL029C:YIL075C:YJR076C:YIL050W:YLR178C:YJR086W:YJL157C:YLR270W:YJR045C:YFR003C:YPL267W:YGL003C:YKL117W:YOR003W:YCR045C:YGL164C:YDL006W:YOR134W:YPL249C:YPL070W:YGL134W:YGL215W…	DOC1:PCL6:SQS1:BMH2:SDP1:SPS18:RFU1:CLB1:LRG1:PCL2:PCL8:NBP2:GYP7:AGE2:SSN8:RDI1:CLB3:DYN2:STE11:BEM4:RPN3:IQG1:GYP1:AHA1:CDC13:VAC14:CDC20:CLB2:OCA5:RPN2:CDC11:PCL7:TFS1:STE18:FAR1:DCS1:SSC1:YPI1:ACM1:CDH1:SBA1:YSP3:RRT12:YRB30:PTC1:BAG7:GYP5:MUK1:PCL10:CLG1:PIL1:PTC5:ROM1:GAL80:GIP4:PCL5:RGD2:MRS6::GYP6:GCS1:SRP54:BUD2:PHO80:VAC7:SED4:SLN1:CLN1:STE4:TRS120:RNA1:CKB1:LSP1:AGE1:SPL2:PTC2:RGD1:CLB…
0-0-0	6974	cellular response to DNA damage stimulus	276 out of 5015 genes, 5.5%	295 out of 5817 genes, 5.1%	0.084464	YBR223C:YPL046C:YNL139C:YER162C:YGL127C:YHR079C-B:YLR035C:YDL042C:YOL090W:YDL105W:YLR320W:YBR289W:YLR167W:YGL244W:YJL090C:YML028W:YBR279W:YJL081C:YGL070C:YNL085W:YLR032W:YCR092C:YNL215W:YMR152W:YGL175C:YAL015C:YDR317W:YDL047W:YBL051C:YLR183C:YBL003C:YNL031C:YGL092W:YBR160W:YDL002C:YMR076C:YDL164C:YDR113C:YDR217C:YOR290C:YDR190C:YLR005W:YIL148W:YMR048W:YDL154W:YLR376C:YER142C:YLR399C:YDR004W:YML06…	TDP1:ELC1:THO2:RAD4:SOH1::MLH2:SIR2:MSH2:NSE4:MMS22:SNF5:RPS31:RTF1:DPB11:TSA1:PAF1:ARP4:RPB9:MKT1:RAD5:MSH3:IES2:YIM1:SAE2:NTG1:HIM1:SIT4:PIN4:TOS4:HTA2:HHT2:NUP145:CDC28:NHP10:PDS5:CDC9:PDS1:RAD9:SNF2:RVB1:SSL1:RPL40A:CSM3:MSH5:PSY3:MAG1:BDF1:RAD57:PIF1:NPL6:RPL40B:MLH3:SGS1:DUN1:SUB1:SLX1:CKA1:YAF9:FUN30:RAD51:SPT10:YKU70:NHP6A:RAD17:PAP2:MGM101:POL4:PTC2:RRD1:DDR48:RAD24:RAD7:NSE5:UFO1:MLH1:S…
0-0-0	34655	nucleobase-containing compound catabolic process	191 out of 5015 genes, 3.8%	201 out of 5817 genes, 3.5%	0.0882262	YKL149C:YLL013C:YJL050W:YHL035C:YLR363C:YNL016W:YDR135C:YOR187W:YOR153W:YOL090W:YKR103W:YFR009W:YMR301C:YOL043C:YEL015W:YOR011W:YBL022C:YDL029W:YOR163W:YCR027C:YLR209C:YGL213C:YBL055C:YCR092C:YCL050C:YLR154C:YGL175C:YAL015C:YBR179C:YCR077C:YDR206W:YDR370C:YOR166C:YDL102W:YPL022W:YOR001W:YER037W:YBR160W:YPL058C:YNL251C:YOR185C:YKL188C:YCR011C:YOR076C:YPL042C:YLR136C:YOL021C:YDR151C:YOR328W:YLR270W…	DBR1:PUF3:MTR4:VMR1:NMD4:PUB1:YCF1:TUF1:PDR5:MSH2:NFT1:GCN20:ATM1:NTG2:EDC3:AUS1:PIM1:ARP2:DDP1:RHB1:PNP1:SKI8:YBL055C:MSH3:APA1:RNH203:SAE2:NTG1:FZO1:PAT1:EBS1:DXO1:SWT1:POL3:RAD1:RRP6:PHM8:CDC28:PDR12:NRD1:GSP2:PXA2:ADP1:SKI7:SSN3:TIS11:DIS3:CTH1:PDR10:DCS1:MMS1:SKI2:YHR202W:DHH1:YGR122W:YKR104W:CBC2:RIA1:HEF3:RNT1:MPP6:CBP1:RAI1:CAF16:RRP46:HBS1:DNM1:MAG1:YOL075C:STO1:RAD10:MDL2:ARB1:SEY1:PUF2…
0-0-0	51168	nuclear export	101 out of 5015 genes, 2.0%	103 out of 5817 genes, 1.8%	0.0897814	YMR047C:YKL068W:YHR197W:YFR002W:YNL139C:YCL011C:YIR005W:YDR361C:YMR308C:YBR034C:YKL205W:YGR116W:YNR034W:YJL061W:YDR267C:YMR255W:YOR112W:YLR048W:YNR053C:YMR273C:YDR395W:YHR036W:YJL010C:YAR002W:YPL169C:YIL115C:YGL123W:YLR335W:YDL116W:YIL149C:YKL186C:YHR015W:YML103C:YNL209W:YPL093W:YNL227C:YIL040W:YPR133C:YER006W:YML062C:YHR167W:YOR294W:YPL226W:YDL229W:YGL092W:YDR101C:YCR073W-A:YMR230W:YOR098C:YLR07…	NUP116:NUP100:RIX1:NIC96:THO2:GBP2:IST3:BCP1:PSE1:HMT1:LOS1:SPT6:SOL1:NUP82:CIA1:GFD1:CEX1:RPS0B:NOG2:ZDS1:SXM1:BRL1:NOP9:NUP60:MEX67:NUP159:RPS2:NUP2:NUP84:MLP2:MTR2:MIP6:NUP188:SSB2:NOG1:JJJ1:APQ12:SPN1:NUG1:MFT1:THP2:RRS1:NEW1:SSB1:NUP145:ARX1::RPS10B:NUP1:BUD20:NMD3:RPS19A:HRB1:YAR1:LTV1:SGF73:THP1:BUD13:TIF6:YRB2:NOP53:UBS1:NUP42:LSG1:NPL3:YRA1:ASM4:YRA2:ZUO1:BUD23:NUP133:RPS0A:YRB1:ARB1:RPS…
0-0-0	55082	cellular chemical homeostasis	126 out of 5015 genes, 2.5%	130 out of 5817 genes, 2.2%	0.092943	YMR105C:YDL035C:YDR495C:YLR205C:YLR126C:YIL090W:YOR267C:YOR226C:YMR301C:YGL006W:YBR127C:YCL005W-A:YER145C:YNL259C:YMR134W:YDR436W:YMR054W:YGR092W:YLR083C:YML057W:YBR024W:YOL027C:YMR177W:YMR243C:YKL040C:YER174C:YPL135W:YMR116C:YHR194W:YCL017C:YGL167C:YHL040C:YLR220W:YBR187W:YLR138W:YHR039C-B:YJR040W:YKL119C:YBR295W:YOL101C:YJR104C:YLR433C:YDR376W:YDR182W:YDR492W:YOL060C:YCR044C:YOL122C:YDR534C:YDR…	PGM2:GPR1:VPS3:HMX1:YLR126C:ICE2:HRK1:ISU2:ATM1:PMC1:VMA2::FTR1:ATX1:ERG29:PPZ2:STV1:DBF2:EMP70:CMP2:SCO2:MDM38:MMT1:ZRC1:NFU1:GRX4:ISU1:ASC1:MDM31:NFS1:PMR1:ARN1:CCC1:GDT1:NHA1::GEF1:VPH2:PCA1:IZH4:SOD1:CNA1:ARH1:CDC1:IZH1:MAM3:PER1:SMF1:FIT1:CCC2:GPA2:VMA3:MEH1:SMF3:VMA7:COT1:MMT2:VMA11:ORM1:TIS11:AFT2:FRE4:FRE3:CTH1:FYV5:FRE6:UTR1:VHS3:TMN3:VMA6:LOA1:YPI1:GLC7:FIT3:VPH1:FET3:CNB1:ATX2:RRG1:FIT…
0-0-0	1901137	carbohydrate derivative biosynthetic process	190 out of 5015 genes, 3.8%	200 out of 5817 genes, 3.4%	0.0979755	YBR205W:YDR099W:YKR072C:YDR221W:YGL065C:YNL233W:YMR237W:YJR133W:YDR483W:YDL232W:YOR149C:YCL005W-A:YDL095W:YIL014W:YMR120C:YDL004W:YMR149W:YJR131W:YOR299W:YKR061W:YBR243C:YGL022W:YDR196C:YDR502C:YKL200C:YDR377W:YGL257C:YDR331W:YOR047C:YBR015C:YPL271W:YBL082C:YPL207W:YNL038W:YOR067C:YCR044C:YBR023C:YGL226C-A:YOL061W:YNL220W:YBL039C:YJL186W:YML106W:YER005W:YPL076W:YPL227C:YNL029C:YGL047W:YJR105W:YNR…	KTR3:BMH2:SIS2:GTB1:ALG2:BNI4:BCH1:XPT1:KRE2:OST4:SMP3::PMT1:MNT3:ADE17:ATP16:SWP1:MNS1:BUD7:KTR2:ALG7:STT3:CAB5:SAM2:MNN4:ATP17:MNT2:GPI8:STD1:MNN2:ATP15:ALG3:TYW1:GPI15:ALG8:PER1:CHS3::PRS5:ADE12:URA7:MNN5:URA5:YND1:GPI2:ALG5:KTR5:ALG13:ADO1:ACC1:LAS21:BUD32:CYR1:IMD4:GNT1:MNN11:PSA1:ADE6:CHS7:CSG2:TYW3:TRM12:ERD1:EOS1:ADE1:RNR2:SUR1:PPM2:CAB3:ADE2:URA8:ALG12:GPI17:OST6:ATP2:ALG14:PRS2:SHC1:ATP…
1-0-1	9987	cellular process	175 out of 181 genes, 96.7%	4283 out of 5817 genes, 73.6%	3.29559e-14	YJL050W:YLR033W:YER013W:YBR268W:YJL052W:YPL188W:YLR305C:YNL131W:YCL005W-A:YOL071W:YLL018C-A:YLR167W:YGL171W:YER145C:YDL029W:YGR147C:YKL049C:YDL060W:YLR288C:YDR367W:YER021W:YKL119C:YDL047W:YLR260W:YPL060W:YJL166W:YKL194C:YBR003W:YGR099W:YDL148C:YJR048W:YJR076C:YBR160W:YDR303C:YNR038W:YLR129W:YLR377C:YLR270W:YPR134W:YGR264C:YDL067C:YDR207C:YAL038W:YLR005W:YBR026C:YGL246C:YDL055C:YMR058W:YOR060C:YHR…	MTR4:RSC58:PRP22:MRPL37:TDH1:POS5:STT4:TOM22::EMI5::RPS31:ROK1:FTR1:ARP2:NAT2:CSE4:TSR1:MEC3:KEI1:RPN3:VPH2:SIT4:LCB5:MFM1:QCR8:MST1:COQ1:TEL2:NOP14:CYC1:CDC11:CDC28:RSC3:DBP6:DIP2:FBP1:DCS1:MSS18:MES1:COX9:UME6:CDC19:SSL1:ETR1:RAI1:PSA1:FET3:SLD7:BCD1:YDR341C:HTB2:CSG2:ORC3:HTD2:MLS1:SDH4:ATP10::NOC3:RFC5:PRP2:CDC14:NPL6:ATP2:OCT1:GRC3:CAT8:PHO80:UTP22:CKS1:UBX4:BUD16:GSH1:TRS120:MRPS35:PRP21:RR…
1-0-1	44237	cellular metabolic process	149 out of 181 genes, 82.3%	3096 out of 5817 genes, 53.2%	6.11106e-14	YJL050W:YLR033W:YER013W:YBR268W:YJL052W:YPL188W:YLR305C:YCL005W-A:YOL071W:YLR167W:YGL171W:YDL029W:YGR147C:YKL049C:YDL060W:YLR288C:YDR367W:YER021W:YDL047W:YLR260W:YJL166W:YKL194C:YBR003W:YGR099W:YDL148C:YJR048W:YBR160W:YDR303C:YNR038W:YLR129W:YLR377C:YLR270W:YPR134W:YGR264C:YDL067C:YDR207C:YAL038W:YLR005W:YBR026C:YGL246C:YDL055C:YOR060C:YHR040W:YDR341C:YBL002W:YBR036C:YLL004W:YHR067W:YNL117W:YDR17…	MTR4:RSC58:PRP22:MRPL37:TDH1:POS5:STT4::EMI5:RPS31:ROK1:ARP2:NAT2:CSE4:TSR1:MEC3:KEI1:RPN3:SIT4:LCB5:QCR8:MST1:COQ1:TEL2:NOP14:CYC1:CDC28:RSC3:DBP6:DIP2:FBP1:DCS1:MSS18:MES1:COX9:UME6:CDC19:SSL1:ETR1:RAI1:PSA1:SLD7:BCD1:YDR341C:HTB2:CSG2:ORC3:HTD2:MLS1:SDH4::NOC3:RFC5:PRP2:CDC14:NPL6:ATP2:OCT1:GRC3:CAT8:UTP22:CKS1:UBX4:GSH1:BUD16:MRPS35:PRP21:RRN6:ATP23:CBF5:AAT1:SDH2:GSH2:QCR9:RSM19:ATP1:HIS7:MO…
1-0-1	8152	metabolic process	150 out of 181 genes, 82.9%	3299 out of 5817 genes, 56.7%	2.27113e-11	YJL050W:YLR033W:YER013W:YBR268W:YJL052W:YPL188W:YLR305C:YCL005W-A:YOL071W:YLR167W:YGL171W:YDL029W:YGR147C:YKL049C:YDL060W:YLR288C:YDR367W:YER021W:YDL047W:YLR260W:YJL166W:YKL194C:YBR003W:YGR099W:YDL148C:YJR048W:YBR160W:YDR303C:YNR038W:YLR129W:YLR377C:YLR270W:YPR134W:YGR264C:YDL067C:YDR207C:YAL038W:YLR005W:YBR026C:YGL246C:YDL055C:YMR058W:YOR060C:YHR040W:YDR341C:YBL002W:YBR036C:YLL004W:YHR067W:YNL11…	MTR4:RSC58:PRP22:MRPL37:TDH1:POS5:STT4::EMI5:RPS31:ROK1:ARP2:NAT2:CSE4:TSR1:MEC3:KEI1:RPN3:SIT4:LCB5:QCR8:MST1:COQ1:TEL2:NOP14:CYC1:CDC28:RSC3:DBP6:DIP2:FBP1:DCS1:MSS18:MES1:COX9:UME6:CDC19:SSL1:ETR1:RAI1:PSA1:FET3:SLD7:BCD1:YDR341C:HTB2:CSG2:ORC3:HTD2:MLS1:SDH4::NOC3:RFC5:PRP2:CDC14:NPL6:ATP2:OCT1:GRC3:CAT8:UTP22:CKS1:UBX4:GSH1:BUD16:MRPS35:PRP21:RRN6:ATP23:CBF5:AAT1:SDH2:GSH2:QCR9:RSM19:ATP1:HI…
1-0-1	44238	primary metabolic process	140 out of 181 genes, 77.3%	2958 out of 5817 genes, 50.9%	6.99857e-11	YJL050W:YLR033W:YER013W:YBR268W:YJL052W:YPL188W:YLR305C:YCL005W-A:YOL071W:YLR167W:YGL171W:YDL029W:YGR147C:YKL049C:YDL060W:YLR288C:YDR367W:YER021W:YDL047W:YLR260W:YKL194C:YBR003W:YGR099W:YDL148C:YBR160W:YDR303C:YNR038W:YLR377C:YLR129W:YLR270W:YPR134W:YGR264C:YDR207C:YAL038W:YLR005W:YBR026C:YGL246C:YDL055C:YOR060C:YHR040W:YDR341C:YBL002W:YBR036C:YLL004W:YHR067W:YNL117W:YDR178W:YPL183W-A:YLR002C:YBR…	MTR4:RSC58:PRP22:MRPL37:TDH1:POS5:STT4::EMI5:RPS31:ROK1:ARP2:NAT2:CSE4:TSR1:MEC3:KEI1:RPN3:SIT4:LCB5:MST1:COQ1:TEL2:NOP14:CDC28:RSC3:DBP6:FBP1:DIP2:DCS1:MSS18:MES1:UME6:CDC19:SSL1:ETR1:RAI1:PSA1:SLD7:BCD1:YDR341C:HTB2:CSG2:ORC3:HTD2:MLS1:SDH4::NOC3:RFC5:PRP2:CDC14:NPL6:ATP2:OCT1:GRC3:CAT8:UTP22:CKS1:GSH1:UBX4:MRPS35:PRP21:RRN6:ATP23:CBF5:AAT1:SDH2:GSH2:RSM19:ATP1:HIS7:MOT2:TAF13:MRPS5:MCD1:NSE5:E…
1-0-1	71704	organic substance metabolic process	140 out of 181 genes, 77.3%	3052 out of 5817 genes, 52.5%	1.60309e-09	YJL050W:YLR033W:YER013W:YBR268W:YJL052W:YPL188W:YLR305C:YCL005W-A:YOL071W:YLR167W:YGL171W:YDL029W:YGR147C:YKL049C:YDL060W:YLR288C:YDR367W:YER021W:YDL047W:YLR260W:YKL194C:YBR003W:YGR099W:YDL148C:YBR160W:YDR303C:YNR038W:YLR377C:YLR129W:YLR270W:YPR134W:YGR264C:YDR207C:YAL038W:YLR005W:YBR026C:YGL246C:YDL055C:YOR060C:YHR040W:YDR341C:YBL002W:YBR036C:YLL004W:YHR067W:YNL117W:YPL183W-A:YLR002C:YBR087W:YNR…	MTR4:RSC58:PRP22:MRPL37:TDH1:POS5:STT4::EMI5:RPS31:ROK1:ARP2:NAT2:CSE4:TSR1:MEC3:KEI1:RPN3:SIT4:LCB5:MST1:COQ1:TEL2:NOP14:CDC28:RSC3:DBP6:FBP1:DIP2:DCS1:MSS18:MES1:UME6:CDC19:SSL1:ETR1:RAI1:PSA1:SLD7:BCD1:YDR341C:HTB2:CSG2:ORC3:HTD2:MLS1::NOC3:RFC5:PRP2:CDC14:NPL6:ATP2:OCT1:GRC3:CAT8:UTP22:CKS1:GSH1:BUD16:UBX4:MRPS35:PRP21:RRN6:ATP23:CBF5:AAT1:GSH2:RSM19:ATP1:HIS7:MOT2:TAF13:MRPS5:MCD1:NSE5:EAF7:…
1-0-1	6807	nitrogen compound metabolic process	98 out of 181 genes, 54.1%	1849 out of 5817 genes, 31.8%	1.76039e-07	YJL050W:YLR033W:YER013W:YOL049W:YPL188W:YBL099W:YER068W:YBR248C:YML098W:YDL003W:YML023C:YLR167W:YGL171W:YNL073W:YNL136W:YDL029W:YML081C-A:YPR034W:YJL097W:YMR207C:YKL049C:YOR350C:YJL121C:YDL060W:YMR287C:YLR288C:YDR367W:YNL169C:YGL120C:YDL047W:YPL228W:YCR035C:YLR260W:YLR276C:YFR027W:YPL097W:YBR035C:YKL194C:YGR099W:YDL148C:YGL115W:YBR160W:YDR303C:YNR038W:YOR205C:YLR129W:YLR270W:YKL067W:YPR134W:YGR26…	MTR4:RSC58:PRP22:GSH2:POS5:ATP1:MOT2:HIS7:TAF13:MCD1:NSE5:RPS31:ROK1:MSK1:EAF7:ARP2::ARP7:PHS1:HFA1:CSE4:MNE1:RPE1:TSR1:DSS1:MEC3:KEI1:PSD1:PRP43:SIT4:CET1:RRP43:LCB5:DBP9:ECO1:MSY1:PDX3:MST1:TEL2:NOP14:SNF4:CDC28:RSC3:DBP6:GEP3:DIP2:DCS1:YNK1:MSS18:MES1:VAS1:TKL1:UME6:RPP1:ILV5:SSL1:MET7:CEF1:PSA1:RAI1:SLD7:BCD1:PSF3:YDR341C:HTB2:CSG2:ORC3:YRA1:SWI3:ALT1:NOC3:RFC5:MDN1:PRP2:NPL6:ATP2:CAT8:GRC3:T…
1-0-1	34641	cellular nitrogen compound metabolic process	91 out of 181 genes, 50.3%	1668 out of 5817 genes, 28.7%	3.24688e-07	YJL050W:YLR033W:YER013W:YOL049W:YPL188W:YBL099W:YER068W:YBR248C:YML098W:YDL003W:YML023C:YLR167W:YGL171W:YNL073W:YNL136W:YDL029W:YML081C-A:YPR034W:YMR207C:YKL049C:YOR350C:YJL121C:YDL060W:YMR287C:YLR288C:YNL169C:YGL120C:YDL047W:YPL228W:YCR035C:YLR276C:YFR027W:YPL097W:YBR035C:YKL194C:YGR099W:YDL148C:YGL115W:YBR160W:YDR303C:YNR038W:YOR205C:YLR129W:YLR270W:YPR134W:YKL067W:YGR264C:YGR094W:YPR074C:YDR20…	MTR4:RSC58:PRP22:GSH2:POS5:ATP1:MOT2:HIS7:TAF13:MCD1:NSE5:RPS31:ROK1:MSK1:EAF7:ARP2::ARP7:HFA1:CSE4:MNE1:RPE1:TSR1:DSS1:MEC3:PSD1:PRP43:SIT4:CET1:RRP43:DBP9:ECO1:MSY1:PDX3:MST1:TEL2:NOP14:SNF4:CDC28:RSC3:DBP6:GEP3:DIP2:DCS1:MSS18:YNK1:MES1:VAS1:TKL1:UME6:RPP1:SSL1:MET7:CEF1:PSA1:RAI1:SLD7:BCD1:PSF3:YDR341C:HTB2:ORC3:YRA1:SWI3:NOC3:RFC5:MDN1:PRP2:NPL6:ATP2:CAT8:GRC3:TFA2:ORC1:TBF1:RPM2:FOL3:CKS1:U…
1-0-1	9058	biosynthetic process	86 out of 181 genes, 47.5%	1570 out of 5817 genes, 27.0%	1.32339e-06	YLR033W:YBR268W:YOL049W:YNR037C:YGR183C:YJL052W:YPL188W:YBL099W:YER068W:YBR248C:YBR251W:YML098W:YCL005W-A:YLR167W:YNL073W:YNL136W:YML081C-A:YPR034W:YER061C:YGL068W:YJL097W:YMR207C:YNL169C:YMR260C:YNL260C:YFR027W:YPL097W:YBR035C:YKL194C:YBR003W:YGR099W:YGL115W:YML025C:YDR116C:YDR303C:YKL167C:YLR377C:YKL067W:YGR264C:YGR094W:YDR207C:YHR189W:YJL174W:YLR355C:YLR005W:YOR241W:YBR026C:YPL175W:YDL055C:YGL…	RSC58:MRPL37:GSH2:RSM19:QCR9:TDH1:POS5:ATP1:MOT2:HIS7:MRPS5:TAF13::RPS31:MSK1:EAF7::ARP7:CEM1:MNP1:PHS1:HFA1:PSD1:TIF11:LTO1:ECO1:MSY1:PDX3:MST1:COQ1:TEL2:SNF4:YML6:MRPL1:RSC3:MRP49:FBP1:YNK1:MES1:VAS1:UME6:PTH1:KRE9:ILV5:SSL1:MET7:ETR1:SPT14:PSA1:RAI1:SLD7:PSF3:MRPS8:YDR341C:CSG2:ORC3:YRA1:SWI3:HTD2:ALT1::NOC3:RFC5:NPL6:ATP2:CAT8:GRC3:GEP4:TFA2:ORC1:TBF1:RPM2:FOL3:CRD1:CKS1:GSH1:BUD16:PMI40:MRPS…
1-0-1	1901576	organic substance biosynthetic process	85 out of 181 genes, 47.0%	1543 out of 5817 genes, 26.5%	1.34539e-06	YLR033W:YBR268W:YOL049W:YNR037C:YJL052W:YPL188W:YBL099W:YER068W:YBR248C:YBR251W:YML098W:YCL005W-A:YLR167W:YNL073W:YNL136W:YML081C-A:YPR034W:YER061C:YGL068W:YJL097W:YMR207C:YNL169C:YMR260C:YNL260C:YFR027W:YPL097W:YBR035C:YKL194C:YBR003W:YGR099W:YGL115W:YML025C:YDR116C:YDR303C:YKL167C:YLR377C:YKL067W:YGR264C:YGR094W:YDR207C:YHR189W:YJL174W:YLR355C:YLR005W:YOR241W:YBR026C:YPL175W:YDL055C:YGL246C:YOR…	RSC58:MRPL37:GSH2:RSM19:TDH1:POS5:ATP1:MOT2:HIS7:MRPS5:TAF13::RPS31:MSK1:EAF7::ARP7:CEM1:MNP1:PHS1:HFA1:PSD1:TIF11:LTO1:ECO1:MSY1:PDX3:MST1:COQ1:TEL2:SNF4:YML6:MRPL1:RSC3:MRP49:FBP1:YNK1:MES1:VAS1:UME6:PTH1:KRE9:ILV5:SSL1:MET7:ETR1:SPT14:PSA1:RAI1:SLD7:PSF3:MRPS8:YDR341C:CSG2:ORC3:YRA1:SWI3:HTD2:ALT1::NOC3:RFC5:NPL6:ATP2:CAT8:GRC3:GEP4:TFA2:ORC1:TBF1:RPM2:FOL3:CRD1:CKS1:GSH1:BUD16:PMI40:MRPS35:EP…
1-0-1	6725	cellular aromatic compound metabolic process	87 out of 181 genes, 48.1%	1606 out of 5817 genes, 27.6%	1.75733e-06	YJL050W:YLR033W:YER013W:YPL188W:YBL099W:YER068W:YBR248C:YML098W:YDL003W:YML023C:YLR167W:YGL171W:YNL073W:YNL136W:YDL029W:YML081C-A:YPR034W:YMR207C:YKL049C:YOR350C:YJL121C:YDL060W:YMR287C:YLR288C:YGL120C:YDL047W:YPL228W:YCR035C:YLR276C:YFR027W:YPL097W:YBR035C:YKL194C:YGR099W:YDL148C:YGL115W:YBR160W:YDR303C:YNR038W:YLR129W:YOR205C:YLR270W:YPR134W:YKL067W:YGR264C:YGR094W:YPR074C:YDR207C:YHR062C:YLR00…	MTR4:RSC58:PRP22:POS5:ATP1:MOT2:HIS7:TAF13:MCD1:NSE5:RPS31:ROK1:MSK1:EAF7:ARP2::ARP7:HFA1:CSE4:MNE1:RPE1:TSR1:DSS1:MEC3:PRP43:SIT4:CET1:RRP43:DBP9:ECO1:MSY1:PDX3:MST1:TEL2:NOP14:SNF4:CDC28:RSC3:DBP6:DIP2:GEP3:DCS1:MSS18:YNK1:MES1:VAS1:TKL1:UME6:RPP1:SSL1:MET7:CEF1:PSA1:RAI1:SLD7:BCD1:PSF3:YDR341C:HTB2:ORC3:YRA1:SWI3:NOC3:RFC5:MDN1:PRP2:NPL6:ATP2:CAT8:GRC3:ORC1:TFA2:TBF1:RPM2:FOL3:CKS1:UTP22:PMI40…
1-0-1	44249	cellular biosynthetic process	83 out of 181 genes, 45.9%	1504 out of 5817 genes, 25.9%	2.30675e-06	YLR033W:YBR268W:YOL049W:YNR037C:YPL188W:YBL099W:YER068W:YBR248C:YBR251W:YML098W:YCL005W-A:YLR167W:YNL073W:YNL136W:YML081C-A:YPR034W:YER061C:YGL068W:YJL097W:YMR207C:YNL169C:YMR260C:YNL260C:YFR027W:YPL097W:YBR035C:YKL194C:YBR003W:YGR099W:YGL115W:YML025C:YDR116C:YDR303C:YKL167C:YKL067W:YGR264C:YGR094W:YDR207C:YHR189W:YJL174W:YLR355C:YLR005W:YOR241W:YBR026C:YPL175W:YDL055C:YGL246C:YOR060C:YOL146W:YMR…	RSC58:MRPL37:GSH2:RSM19:POS5:ATP1:MOT2:HIS7:MRPS5:TAF13::RPS31:MSK1:EAF7::ARP7:CEM1:MNP1:PHS1:HFA1:PSD1:TIF11:LTO1:ECO1:MSY1:PDX3:MST1:COQ1:TEL2:SNF4:YML6:MRPL1:RSC3:MRP49:YNK1:MES1:VAS1:UME6:PTH1:KRE9:ILV5:SSL1:MET7:ETR1:SPT14:PSA1:RAI1:SLD7:PSF3:MRPS8:YDR341C:CSG2:ORC3:YRA1:SWI3:HTD2:ALT1::NOC3:RFC5:NPL6:ATP2:CAT8:GRC3:GEP4:TFA2:ORC1:TBF1:RPM2:FOL3:CRD1:CKS1:GSH1:BUD16:PMI40:MRPS35:EPL1:RRN6:RB…
1-0-1	71840	cellular component organization or biogenesis	95 out of 181 genes, 52.5%	1844 out of 5817 genes, 31.7%	2.53667e-06	YJL050W:YLR033W:YER013W:YBR268W:YNR037C:YGR183C:YNL131W:YBR251W:YML098W:YDL003W:YCL005W-A:YLL018C-A:YLR167W:YGL171W:YNL073W:YNL136W:YDL029W:YML081C-A:YPR034W:YKL049C:YDL195W:YDL060W:YLR288C:YGL120C:YKL119C:YDL047W:YCR035C:YNL260C:YLR276C:YFR027W:YPL097W:YKL194C:YGR099W:YDL217C:YDL148C:YMR197C:YGL115W:YBR160W:YML025C:YDR116C:YDR303C:YKL167C:YKL195W:YNR038W:YOR205C:YLR129W:YDR207C:YJL174W:YHR189W:Y…	MTR4:RSC58:PRP22:MRPL37:RSM19:QCR9:TOM22:MRPS5:TAF13:MCD1:::RPS31:ROK1:MSK1:EAF7:ARP2::ARP7:CSE4:SEC31:TSR1:MEC3:PRP43:VPH2:SIT4:RRP43:LTO1:DBP9:ECO1:MSY1:MST1:TEL2:TIM22:NOP14:VTI1:SNF4:CDC28:YML6:MRPL1:RSC3:MRP49:MIA40:DBP6:GEP3:DIP2:UME6:KRE9:PTH1:RPP1:ILV5:CEF1:YRB2:PSA1:RAI1:BCD1:MRPS8:HTB2:ORC3:SWI3:PEP7:ATP10::NOC3:RFC5:MDN1:PRP2:RPT5:YJR120W:NPL6:OCT1:GRC3:MBA1:ORC1:SPC29:TBF1:FCJ1:RPM2:C…
1-0-1	46483	heterocycle metabolic process	87 out of 181 genes, 48.1%	1622 out of 5817 genes, 27.9%	2.99597e-06	YJL050W:YLR033W:YER013W:YPL188W:YBL099W:YER068W:YBR248C:YML098W:YDL003W:YML023C:YLR167W:YGL171W:YNL073W:YNL136W:YDL029W:YML081C-A:YPR034W:YMR207C:YKL049C:YOR350C:YJL121C:YDL060W:YMR287C:YLR288C:YGL120C:YDL047W:YPL228W:YCR035C:YLR276C:YFR027W:YPL097W:YBR035C:YKL194C:YGR099W:YDL148C:YGL115W:YBR160W:YDR303C:YNR038W:YLR129W:YOR205C:YLR270W:YPR134W:YKL067W:YGR264C:YGR094W:YPR074C:YDR207C:YHR062C:YLR00…	MTR4:RSC58:PRP22:POS5:ATP1:MOT2:HIS7:TAF13:MCD1:NSE5:RPS31:ROK1:MSK1:EAF7:ARP2::ARP7:HFA1:CSE4:MNE1:RPE1:TSR1:DSS1:MEC3:PRP43:SIT4:CET1:RRP43:DBP9:ECO1:MSY1:PDX3:MST1:TEL2:NOP14:SNF4:CDC28:RSC3:DBP6:DIP2:GEP3:DCS1:MSS18:YNK1:MES1:VAS1:TKL1:UME6:RPP1:SSL1:MET7:CEF1:PSA1:RAI1:SLD7:BCD1:PSF3:YDR341C:HTB2:ORC3:YRA1:SWI3:NOC3:RFC5:MDN1:PRP2:NPL6:ATP2:CAT8:GRC3:ORC1:TFA2:TBF1:RPM2:FOL3:CKS1:UTP22:PMI40…
1-0-1	10467	gene expression	72 out of 181 genes, 39.8%	1229 out of 5817 genes, 21.1%	4.23532e-06	YJL050W:YLR033W:YER013W:YBR268W:YNR037C:YER068W:YBR251W:YML098W:YLR167W:YGL171W:YNL136W:YNL073W:YPR034W:YGL068W:YOR350C:YDL060W:YGL120C:YDL047W:YPL228W:YCR035C:YMR260C:YNL260C:YLR276C:YPL097W:YKL194C:YDL148C:YGL115W:YBR160W:YML025C:YDR116C:YDR303C:YKL167C:YNR038W:YLR129W:YOR205C:YPR134W:YGR264C:YGR094W:YDR207C:YHR062C:YHR189W:YLR005W:YMR213W:YGL246C:YMR158W:YDR341C:YJL176C:YDR381W:YPL183W-A:YLR00…	MTR4:RSC58:PRP22:MRPL37:RSM19:MOT2:MRPS5:TAF13:RPS31:ROK1:EAF7:MSK1:ARP7:MNP1:MNE1:TSR1:PRP43:SIT4:CET1:RRP43:TIF11:LTO1:DBP9:MSY1:MST1:NOP14:SNF4:CDC28:YML6:MRPL1:RSC3:MRP49:DBP6:DIP2:GEP3:MSS18:MES1:VAS1:UME6:RPP1:PTH1:SSL1:CEF1:RAI1:MRPS8:YDR341C:SWI3:YRA1::NOC3:MDN1:PRP2:NPL6:OCT1:CAT8:GRC3:TFA2:TBF1:RPM2:CKS1:UTP22:MRPS35:MRM1:PRP21:EPL1:RRN6:RBA50:ATP23:ESA1:MMF1:CBF5:NGL2
1-0-1	6139	nucleobase-containing compound metabolic process	83 out of 181 genes, 45.9%	1535 out of 5817 genes, 26.4%	6.55334e-06	YJL050W:YLR033W:YER013W:YPL188W:YBL099W:YER068W:YML098W:YDL003W:YML023C:YLR167W:YGL171W:YNL073W:YNL136W:YDL029W:YML081C-A:YPR034W:YMR207C:YKL049C:YOR350C:YJL121C:YDL060W:YMR287C:YLR288C:YGL120C:YDL047W:YPL228W:YCR035C:YLR276C:YFR027W:YPL097W:YKL194C:YGR099W:YDL148C:YGL115W:YBR160W:YDR303C:YNR038W:YLR129W:YOR205C:YLR270W:YPR134W:YKL067W:YGR264C:YGR094W:YPR074C:YDR207C:YHR062C:YLR005W:YMR213W:YDL05…	MTR4:RSC58:PRP22:POS5:ATP1:MOT2:TAF13:MCD1:NSE5:RPS31:ROK1:MSK1:EAF7:ARP2::ARP7:HFA1:CSE4:MNE1:RPE1:TSR1:DSS1:MEC3:PRP43:SIT4:CET1:RRP43:DBP9:ECO1:MSY1:MST1:TEL2:NOP14:SNF4:CDC28:RSC3:DBP6:DIP2:GEP3:DCS1:MSS18:YNK1:MES1:VAS1:TKL1:UME6:RPP1:SSL1:CEF1:PSA1:RAI1:SLD7:BCD1:PSF3:YDR341C:HTB2:ORC3:YRA1:SWI3:NOC3:RFC5:MDN1:PRP2:NPL6:ATP2:CAT8:GRC3:ORC1:TFA2:TBF1:RPM2:CKS1:UTP22:PMI40:MRM1:DEF1:PRP21:EPL…
1-0-1	1901360	organic cyclic compound metabolic process	87 out of 181 genes, 48.1%	1672 out of 5817 genes, 28.7%	1.48715e-05	YJL050W:YLR033W:YER013W:YPL188W:YBL099W:YER068W:YBR248C:YML098W:YDL003W:YML023C:YLR167W:YGL171W:YNL073W:YNL136W:YDL029W:YML081C-A:YPR034W:YMR207C:YKL049C:YOR350C:YJL121C:YDL060W:YMR287C:YLR288C:YGL120C:YDL047W:YPL228W:YCR035C:YLR276C:YFR027W:YPL097W:YBR035C:YKL194C:YGR099W:YDL148C:YGL115W:YBR160W:YDR303C:YNR038W:YLR129W:YOR205C:YLR270W:YPR134W:YKL067W:YGR264C:YGR094W:YPR074C:YDR207C:YHR062C:YLR00…	MTR4:RSC58:PRP22:POS5:ATP1:MOT2:HIS7:TAF13:MCD1:NSE5:RPS31:ROK1:MSK1:EAF7:ARP2::ARP7:HFA1:CSE4:MNE1:RPE1:TSR1:DSS1:MEC3:PRP43:SIT4:CET1:RRP43:DBP9:ECO1:MSY1:PDX3:MST1:TEL2:NOP14:SNF4:CDC28:RSC3:DBP6:DIP2:GEP3:DCS1:MSS18:YNK1:MES1:VAS1:TKL1:UME6:RPP1:SSL1:MET7:CEF1:PSA1:RAI1:SLD7:BCD1:PSF3:YDR341C:HTB2:ORC3:YRA1:SWI3:NOC3:RFC5:MDN1:PRP2:NPL6:ATP2:CAT8:GRC3:ORC1:TFA2:TBF1:RPM2:FOL3:CKS1:UTP22:PMI40…
1-0-1	90304	nucleic acid metabolic process	73 out of 181 genes, 40.3%	1304 out of 5817 genes, 22.4%	2.39601e-05	YJL050W:YLR033W:YER013W:YER068W:YML098W:YDL003W:YML023C:YLR167W:YGL171W:YNL073W:YNL136W:YPR034W:YKL049C:YOR350C:YDL060W:YMR287C:YLR288C:YGL120C:YDL047W:YPL228W:YCR035C:YLR276C:YFR027W:YPL097W:YKL194C:YGR099W:YDL148C:YGL115W:YBR160W:YDR303C:YNR038W:YLR129W:YOR205C:YLR270W:YPR134W:YKL067W:YGR264C:YGR094W:YDR207C:YHR062C:YLR005W:YMR213W:YGL246C:YHR040W:YOL146W:YOR060C:YDR341C:YBL002W:YLL004W:YJL176C…	MTR4:RSC58:PRP22:MOT2:TAF13:MCD1:NSE5:RPS31:ROK1:MSK1:EAF7:ARP7:CSE4:MNE1:TSR1:DSS1:MEC3:PRP43:SIT4:CET1:RRP43:DBP9:ECO1:MSY1:MST1:TEL2:NOP14:SNF4:CDC28:RSC3:DBP6:DIP2:GEP3:DCS1:MSS18:YNK1:MES1:VAS1:UME6:RPP1:SSL1:CEF1:RAI1:BCD1:PSF3:SLD7:YDR341C:HTB2:ORC3:SWI3:YRA1:NOC3:RFC5:MDN1:PRP2:NPL6:GRC3:CAT8:ORC1:TFA2:TBF1:RPM2:CKS1:UTP22:MRM1:DEF1:PRP21:EPL1:RRN6:RBA50:ESA1:CBF5:NGL2
1-0-1	7005	mitochondrion organization	29 out of 181 genes, 16.0%	302 out of 5817 genes, 5.2%	2.93002e-05	YKL134C:YBR268W:YNR037C:YBR185C:YHR189W:YNL131W:YBR251W:YLR355C:YKR016W:YML091C:YDL142C:YPL097W:YLL018C-A:YKL194C:YNL073W:YGR165W:YDL217C:YMR158W:YDL029W:YML081C-A:YML025C:YDR116C:YNR020C:YLR393W:YPL183W-A:YIL051C:YKL167C:YKL195W:YJR120W	OCT1:MRPL37:RSM19:MBA1:PTH1:TOM22:MRPS5:ILV5:FCJ1:RPM2:CRD1:MSY1::MST1:MSK1:MRPS35:TIM22:MRPS8:ARP2::YML6:MRPL1:ATP23:ATP10::MMF1:MRP49:MIA40:YJR120W
1-0-1	44260	cellular macromolecule metabolic process	104 out of 181 genes, 57.5%	2213 out of 5817 genes, 38.0%	4.80312e-05	YJL050W:YLR033W:YER013W:YBR268W:YNR037C:YER068W:YBR251W:YML098W:YDL003W:YCL005W-A:YOL071W:YML023C:YLR167W:YGL171W:YNL073W:YNL136W:YGR147C:YPR034W:YGL068W:YKL049C:YOR350C:YDL060W:YMR287C:YLR288C:YER021W:YGL120C:YDL047W:YPL228W:YCR035C:YMR260C:YNL260C:YLR276C:YFR027W:YPL097W:YKL194C:YGR099W:YDL148C:YGL115W:YBR160W:YML025C:YDR116C:YDR303C:YKL167C:YKL195W:YNR038W:YOR205C:YLR129W:YPL106C:YJL046W:YLR27…	MTR4:RSC58:PRP22:MRPL37:RSM19:MOT2:MRPS5:TAF13:MCD1::EMI5:NSE5:RPS31:ROK1:MSK1:EAF7:NAT2:ARP7:MNP1:CSE4:MNE1:TSR1:DSS1:MEC3:RPN3:PRP43:SIT4:CET1:RRP43:TIF11:LTO1:DBP9:ECO1:MSY1:MST1:TEL2:NOP14:SNF4:CDC28:YML6:MRPL1:RSC3:MRP49:MIA40:DBP6:GEP3:DIP2:SSE1:AIM22:DCS1:YNK1:MSS18:MES1:VAS1:UME6:KRE9:PTH1:RPP1:SSL1:CEF1:SPT14:PSA1:RAI1:SLD7:BCD1:PSF3:MRPS8:YDR341C:HTB2:ORC3:YRA1:SWI3::NOC3:RFC5:CDC14:MDN…
1-0-1	44085	cellular component biogenesis	52 out of 181 genes, 28.7%	814 out of 5817 genes, 14.0%	9.80806e-05	YJL050W:YOR205C:YLR129W:YER013W:YGR183C:YJL174W:YHR062C:YML098W:YCL005W-A:YMR213W:YIL063C:YLL018C-A:YGL246C:YDL055C:YGL171W:YLR167W:YHR040W:YDL029W:YBL002W:YML081C-A:YLL004W:YLR393W:YPL183W-A:YLR002C:YKL049C:YNR011C:YLR106C:YOR117W:YDL060W:YLL035W:YBR185C:YML065W:YPL124W:YKL119C:YGL120C:YCR035C:YNL260C:YGR090W:YLR276C:YER003C:YDL148C:YOR201C:YBR037C:YBR160W:YIL104C:YDR303C:YNR020C:YLR175W:YDR168W…	MTR4:GEP3:DIP2:PRP22:QCR9:KRE9:RPP1:TAF13::CEF1:YRB2::RAI1:PSA1:ROK1:RPS31:BCD1:ARP2:HTB2::ORC3:ATP10::NOC3:CSE4:PRP2:MDN1:RPT5:TSR1:GRC3:MBA1:ORC1:SPC29:VPH2:PRP43:RRP43:LTO1:UTP22:DBP9:PMI40:NOP14:MRM1:SCO1:CDC28:SHQ1:RSC3:ATP23:CBF5:CDC37:PET494:NGL2:DBP6
1-0-1	22904	respiratory electron transport chain	8 out of 181 genes, 4.4%	23 out of 5817 genes, 0.4%	0.000198815	YJR048W:YGR183C:YDL067C:YDR178W:YNL052W:YJL166W:YOL071W:YLL041C	CYC1:QCR9:COX9:SDH4:COX5A:QCR8:EMI5:SDH2
1-0-1	42773	ATP synthesis coupled electron transport	8 out of 181 genes, 4.4%	23 out of 5817 genes, 0.4%	0.000198815	YJR048W:YGR183C:YDL067C:YDR178W:YNL052W:YJL166W:YOL071W:YLL041C	CYC1:QCR9:COX9:SDH4:COX5A:QCR8:EMI5:SDH2
1-0-1	42775	mitochondrial ATP synthesis coupled electron transport	8 out of 181 genes, 4.4%	23 out of 5817 genes, 0.4%	0.000198815	YJR048W:YGR183C:YDL067C:YDR178W:YNL052W:YJL166W:YOL071W:YLL041C	CYC1:QCR9:COX9:SDH4:COX5A:QCR8:EMI5:SDH2
1-0-1	16070	RNA metabolic process	59 out of 181 genes, 32.6%	1004 out of 5817 genes, 17.3%	0.00020022	YJL050W:YOR205C:YLR129W:YLR033W:YER013W:YLR270W:YPR134W:YGR094W:YGR264C:YDR207C:YER068W:YHR062C:YML098W:YLR005W:YMR213W:YGL246C:YGL171W:YLR167W:YHR040W:YNL136W:YNL073W:YDR341C:YDR381W:YJL176C:YPR034W:YLR002C:YNR011C:YLR106C:YOR350C:YMR091C:YDL060W:YMR280C:YLL035W:YMR287C:YKR062W:YGL120C:YDL047W:YPL228W:YCR035C:YPL128C:YML091C:YGR090W:YBR135W:YLR276C:YPL097W:YKL194C:YDL148C:YOR201C:YJL203W:YGL115W…	MTR4:GEP3:DIP2:RSC58:PRP22:DCS1:MSS18:VAS1:MES1:UME6:MOT2:RPP1:TAF13:SSL1:CEF1:RAI1:ROK1:RPS31:BCD1:EAF7:MSK1:YDR341C:YRA1:SWI3:ARP7:NOC3:PRP2:MDN1:MNE1:NPL6:TSR1:CAT8:GRC3:DSS1:TFA2:PRP43:SIT4:CET1:RRP43:TBF1:RPM2:UTP22:CKS1:DBP9:MSY1:MST1:NOP14:MRM1:PRP21:SNF4:CDC28:EPL1:RRN6:RBA50:RSC3:ESA1:CBF5:NGL2:DBP6
1-0-1	34660	ncRNA metabolic process	30 out of 181 genes, 16.6%	353 out of 5817 genes, 6.1%	0.000258181	YJL050W:YOR205C:YLR129W:YLL035W:YDL060W:YGR094W:YGR264C:YGL120C:YDL047W:YCR035C:YHR062C:YPL128C:YML091C:YGR090W:YLR276C:YPL097W:YKL194C:YGL246C:YGL171W:YLR167W:YNL073W:YHR040W:YDL148C:YOR201C:YDR341C:YLR002C:YLR175W:YLR106C:YMR285C:YNR038W	MTR4:GEP3:DIP2:GRC3:TSR1:VAS1:MES1:PRP43:SIT4:RRP43:RPP1:TBF1:RPM2:UTP22:DBP9:MSY1:MST1:RAI1:ROK1:RPS31:MSK1:BCD1:NOP14:MRM1:YDR341C:NOC3:CBF5:MDN1:NGL2:DBP6
1-0-1	43170	macromolecule metabolic process	104 out of 181 genes, 57.5%	2278 out of 5817 genes, 39.2%	0.000263701	YJL050W:YLR033W:YER013W:YBR268W:YNR037C:YER068W:YBR251W:YML098W:YDL003W:YCL005W-A:YOL071W:YML023C:YLR167W:YGL171W:YNL073W:YNL136W:YGR147C:YPR034W:YGL068W:YKL049C:YOR350C:YDL060W:YMR287C:YLR288C:YER021W:YGL120C:YDL047W:YPL228W:YCR035C:YMR260C:YNL260C:YLR276C:YFR027W:YPL097W:YKL194C:YGR099W:YDL148C:YGL115W:YBR160W:YML025C:YDR116C:YDR303C:YKL167C:YKL195W:YNR038W:YOR205C:YLR129W:YPL106C:YJL046W:YLR27…	MTR4:RSC58:PRP22:MRPL37:RSM19:MOT2:MRPS5:TAF13:MCD1::EMI5:NSE5:RPS31:ROK1:MSK1:EAF7:NAT2:ARP7:MNP1:CSE4:MNE1:TSR1:DSS1:MEC3:RPN3:PRP43:SIT4:CET1:RRP43:TIF11:LTO1:DBP9:ECO1:MSY1:MST1:TEL2:NOP14:SNF4:CDC28:YML6:MRPL1:RSC3:MRP49:MIA40:DBP6:GEP3:DIP2:SSE1:AIM22:DCS1:YNK1:MSS18:MES1:VAS1:UME6:KRE9:PTH1:RPP1:SSL1:CEF1:SPT14:PSA1:RAI1:SLD7:BCD1:PSF3:MRPS8:YDR341C:HTB2:ORC3:YRA1:SWI3::NOC3:RFC5:CDC14:MDN…
1-0-1	6119	oxidative phosphorylation	8 out of 181 genes, 4.4%	24 out of 5817 genes, 0.4%	0.000290352	YJR048W:YGR183C:YDL067C:YDR178W:YNL052W:YJL166W:YOL071W:YLL041C	CYC1:QCR9:COX9:SDH4:COX5A:QCR8:EMI5:SDH2
1-0-1	44710	single-organism metabolic process	61 out of 181 genes, 33.7%	1085 out of 5817 genes, 18.7%	0.000562684	YJL050W:YOL049W:YKL067W:YBL030C:YGR183C:YJL052W:YGR094W:YGR264C:YDL015C:YPL188W:YBL099W:YDL067C:YLR305C:YPR074C:YBR248C:YAL038W:YLR355C:YOR241W:YOL071W:YPL175W:YBR026C:YDL055C:YMR058W:YNL073W:YDR341C:YDL029W:YML081C-A:YBR036C:YJL176C:YHR067W:YNL117W:YDR178W:YLR089C:YER061C:YGL068W:YJL097W:YMR207C:YLR106C:YJR120W:YJL121C:YJR121W:YDR367W:YHR100C:YNL169C:YLR260W:YNL052W:YMR113W:YDL142C:YJL166W:YPL09…	MTR4:GSH2:YNK1:PET9:QCR9:TDH1:VAS1:MES1:TSC13:POS5:ATP1:COX9:STT4:TKL1:HIS7:CDC19:ILV5:MET7:EMI5:SPT14:ETR1:PSA1:FET3:MSK1:YDR341C:ARP2::CSG2:SWI3:HTD2:MLS1:SDH4:ALT1:CEM1:MNP1:PHS1:HFA1:MDN1:YJR120W:RPE1:ATP2:KEI1:GEP4:PSD1:LCB5:COX5A:FOL3:CRD1:QCR8:MSY1:PDX3:GSH1:MST1:PMI40:COQ1:CYC1:COQ2:MMF1:MIA40:AAT1:SDH2
1-0-1	32543	mitochondrial translation	14 out of 181 genes, 7.7%	100 out of 5817 genes, 1.7%	0.00164645	YNL073W:YGR165W:YBR268W:YNR037C:YMR158W:YML025C:YDR116C:YHR189W:YBR251W:YPL183W-A:YIL051C:YKL167C:YPL097W:YKL194C	MSK1:MRPS35:MRPL37:RSM19:MRPS8:YML6:MRPL1:PTH1:MRPS5::MMF1:MRP49:MSY1:MST1
1-0-1	22613	ribonucleoprotein complex biogenesis	28 out of 181 genes, 15.5%	350 out of 5817 genes, 6.0%	0.00226989	YJL050W:YOR205C:YLR129W:YER013W:YLL035W:YDL060W:YGL120C:YCR035C:YHR062C:YNL260C:YGR090W:YLR276C:YMR213W:YIL063C:YGL246C:YGL171W:YLR167W:YHR040W:YDL148C:YOR201C:YIL104C:YPL183W-A:YLR002C:YLR175W:YNR011C:YLR106C:YMR285C:YNR038W	MTR4:GEP3:DIP2:PRP22:GRC3:TSR1:PRP43:RRP43:RPP1:LTO1:UTP22:DBP9:CEF1:YRB2:RAI1:ROK1:RPS31:BCD1:NOP14:MRM1:SHQ1::NOC3:CBF5:PRP2:MDN1:NGL2:DBP6
1-0-1	45333	cellular respiration	13 out of 181 genes, 7.2%	89 out of 5817 genes, 1.5%	0.00237797	YJR048W:YBL030C:YGR183C:YDL067C:YNL117W:YDR178W:YGL068W:YNL052W:YJL166W:YOL071W:YBR026C:YJR120W:YLL041C	CYC1:PET9:QCR9:COX9:MLS1:SDH4:MNP1:COX5A:QCR8:EMI5:ETR1:YJR120W:SDH2
1-0-1	6364	rRNA processing	20 out of 181 genes, 11.0%	205 out of 5817 genes, 3.5%	0.00368271	YJL050W:YOR205C:YLR129W:YLL035W:YDL060W:YGL120C:YCR035C:YHR062C:YGR090W:YLR276C:YGL246C:YGL171W:YLR167W:YOR201C:YDL148C:YLR002C:YLR175W:YLR106C:YMR285C:YNR038W	MTR4:GEP3:DIP2:GRC3:TSR1:PRP43:RRP43:RPP1:UTP22:DBP9:RAI1:ROK1:RPS31:MRM1:NOP14:NOC3:CBF5:MDN1:NGL2:DBP6
1-0-1	42254	ribosome biogenesis	24 out of 181 genes, 13.3%	288 out of 5817 genes, 5.0%	0.00631055	YJL050W:YOR205C:YLR129W:YLL035W:YDL060W:YGL120C:YCR035C:YHR062C:YNL260C:YGR090W:YLR276C:YIL063C:YGL246C:YGL171W:YLR167W:YHR040W:YDL148C:YOR201C:YPL183W-A:YLR002C:YLR175W:YLR106C:YMR285C:YNR038W	MTR4:GEP3:DIP2:GRC3:TSR1:PRP43:RRP43:RPP1:LTO1:UTP22:DBP9:YRB2:RAI1:ROK1:RPS31:BCD1:NOP14:MRM1::NOC3:CBF5:MDN1:NGL2:DBP6
1-0-1	16072	rRNA metabolic process	20 out of 181 genes, 11.0%	217 out of 5817 genes, 3.7%	0.00875094	YJL050W:YOR205C:YLR129W:YLL035W:YDL060W:YGL120C:YCR035C:YHR062C:YGR090W:YLR276C:YGL246C:YGL171W:YLR167W:YOR201C:YDL148C:YLR002C:YLR175W:YLR106C:YMR285C:YNR038W	MTR4:GEP3:DIP2:GRC3:TSR1:PRP43:RRP43:RPP1:UTP22:DBP9:RAI1:ROK1:RPS31:MRM1:NOP14:NOC3:CBF5:MDN1:NGL2:DBP6
1-0-1	34645	cellular macromolecule biosynthetic process	57 out of 181 genes, 31.5%	1087 out of 5817 genes, 18.7%	0.014607	YLR033W:YBR268W:YNR037C:YGR094W:YGR264C:YDR207C:YER068W:YJL174W:YHR189W:YBR251W:YML098W:YLR005W:YCL005W-A:YPL175W:YGL246C:YLR167W:YDL055C:YOR060C:YOL146W:YNL136W:YNL073W:YDR341C:YMR158W:YLL004W:YDR381W:YJL176C:YPR034W:YGL068W:YPL183W-A:YLR002C:YBR087W:YMR091C:YMR280C:YLL035W:YKR062W:YML065W:YMR260C:YPL128C:YML091C:YNL260C:YBR135W:YFR027W:YPL097W:YKL194C:YER003C:YGR099W:YGR165W:YGL115W:YFL024C:YBL…	RSC58:MRPL37:RSM19:VAS1:MES1:UME6:MOT2:KRE9:PTH1:MRPS5:TAF13:SSL1::SPT14:RAI1:RPS31:PSA1:SLD7:PSF3:EAF7:MSK1:YDR341C:MRPS8:ORC3:YRA1:SWI3:ARP7:MNP1::NOC3:RFC5:NPL6:CAT8:GRC3:TFA2:ORC1:TIF11:TBF1:RPM2:LTO1:CKS1:ECO1:MSY1:MST1:PMI40:TEL2:MRPS35:SNF4:EPL1:RRN6:RBA50:MRPL1:YML6:RSC3:MMF1:ESA1:MRP49
1-0-1	9059	macromolecule biosynthetic process	57 out of 181 genes, 31.5%	1094 out of 5817 genes, 18.8%	0.0177808	YLR033W:YBR268W:YNR037C:YGR094W:YGR264C:YDR207C:YER068W:YJL174W:YHR189W:YBR251W:YML098W:YLR005W:YCL005W-A:YPL175W:YGL246C:YLR167W:YDL055C:YOR060C:YOL146W:YNL136W:YNL073W:YDR341C:YMR158W:YLL004W:YDR381W:YJL176C:YPR034W:YGL068W:YPL183W-A:YLR002C:YBR087W:YMR091C:YMR280C:YLL035W:YKR062W:YML065W:YMR260C:YPL128C:YML091C:YNL260C:YBR135W:YFR027W:YPL097W:YKL194C:YER003C:YGR099W:YGR165W:YGL115W:YFL024C:YBL…	RSC58:MRPL37:RSM19:VAS1:MES1:UME6:MOT2:KRE9:PTH1:MRPS5:TAF13:SSL1::SPT14:RAI1:RPS31:PSA1:SLD7:PSF3:EAF7:MSK1:YDR341C:MRPS8:ORC3:YRA1:SWI3:ARP7:MNP1::NOC3:RFC5:NPL6:CAT8:GRC3:TFA2:ORC1:TIF11:TBF1:RPM2:LTO1:CKS1:ECO1:MSY1:MST1:PMI40:TEL2:MRPS35:SNF4:EPL1:RRN6:RBA50:MRPL1:YML6:RSC3:MMF1:ESA1:MRP49
1-0-1	6996	organelle organization	59 out of 181 genes, 32.6%	1180 out of 5817 genes, 20.3%	0.0423091	YLR033W:YBR268W:YNR037C:YDR207C:YHR189W:YNL131W:YBR251W:YLR355C:YDL003W:YLL018C-A:YLR167W:YNL073W:YNL136W:YMR158W:YDL029W:YBL002W:YML081C-A:YJL176C:YPR034W:YLR393W:YDR323C:YPL183W-A:YBR087W:YKL049C:YLR106C:YJR120W:YDL195W:YMR091C:YKL134C:YBR185C:YLR288C:YDL047W:YPL124W:YPL128C:YKR016W:YML091C:YDL142C:YBR135W:YFR027W:YPL097W:YKL194C:YGR099W:YGR165W:YDL217C:YKL054C:YMR197C:YGL115W:YBR160W:YFL024C:Y…	RSC58:MRPL37:RSM19:UME6:PTH1:TOM22:MRPS5:ILV5:MCD1::RPS31:MSK1:EAF7:MRPS8:ARP2:HTB2::SWI3:ARP7:ATP10:PEP7::RFC5:CSE4:MDN1:YJR120W:SEC31:NPL6:OCT1:MBA1:MEC3:SIT4:SPC29:TBF1:FCJ1:RPM2:CRD1:CKS1:ECO1:MSY1:MST1:TEL2:MRPS35:TIM22:DEF1:VTI1:SNF4:CDC28:EPL1:YML6:MRPL1:ATP23:RSC3:MMF1:ESA1:CBF5:CDC37:MRP49:MIA40
1-0-1	16043	cellular component organization	74 out of 181 genes, 40.9%	1602 out of 5817 genes, 27.5%	0.0455049	YLR033W:YER013W:YBR268W:YNR037C:YGR183C:YNL131W:YBR251W:YML098W:YDL003W:YCL005W-A:YLL018C-A:YLR167W:YNL073W:YNL136W:YDL029W:YML081C-A:YPR034W:YKL049C:YDL195W:YLR288C:YGL120C:YDL047W:YKL119C:YFR027W:YPL097W:YKL194C:YGR099W:YDL217C:YMR197C:YGL115W:YBR160W:YML025C:YDR116C:YDR303C:YKL167C:YKL195W:YDR207C:YHR189W:YJL174W:YLR355C:YMR213W:YMR158W:YBL002W:YLL004W:YJL176C:YDR323C:YLR393W:YLR002C:YPL183W-A…	RSC58:PRP22:MRPL37:RSM19:QCR9:TOM22:MRPS5:TAF13:MCD1:::RPS31:MSK1:EAF7:ARP2::ARP7:CSE4:SEC31:MEC3:PRP43:SIT4:VPH2:ECO1:MSY1:MST1:TEL2:TIM22:VTI1:SNF4:CDC28:YML6:MRPL1:RSC3:MRP49:MIA40:UME6:PTH1:KRE9:ILV5:CEF1:MRPS8:HTB2:ORC3:SWI3:PEP7:ATP10:NOC3::RFC5:MDN1:PRP2:RPT5:YJR120W:NPL6:OCT1:MBA1:ORC1:SPC29:TBF1:FCJ1:RPM2:CRD1:CKS1:MRPS35:DEF1:SCO1:EPL1:SHQ1:ATP23:ESA1:MMF1:CBF5:CDC37
1-0-1	6796	phosphate-containing compound metabolic process	37 out of 181 genes, 20.4%	625 out of 5817 genes, 10.7%	0.0575206	YKL067W:YGR183C:YPL188W:YBL099W:YDL067C:YLR305C:YPR074C:YAL038W:YLR005W:YOL071W:YPL175W:YDL055C:YDL029W:YML081C-A:YDR178W:YMR207C:YLR106C:YFR028C:YJL121C:YJR121W:YLL035W:YDR367W:YNL169C:YHR100C:YDL047W:YLR260W:YNL052W:YDL142C:YJL166W:YBR035C:YEL029C:YER003C:YJR048W:YBR160W:YGL115W:YDR477W:YLL041C	YNK1:QCR9:POS5:ATP1:COX9:STT4:TKL1:CDC19:SSL1:EMI5:SPT14:PSA1:ARP2::SDH4:HFA1:MDN1:CDC14:RPE1:ATP2:GRC3:KEI1:PSD1:GEP4:SIT4:LCB5:COX5A:CRD1:QCR8:PDX3:BUD16:PMI40:CYC1:CDC28:SNF4:SNF1:SDH2
1-0-1	6396	RNA processing	30 out of 181 genes, 16.6%	463 out of 5817 genes, 8.0%	0.0625653	YJL050W:YOR205C:YLR129W:YER013W:YLL035W:YDL060W:YPR134W:YGL120C:YDL047W:YPL228W:YCR035C:YHR062C:YML091C:YGR090W:YMR213W:YLR276C:YGL246C:YGL171W:YLR167W:YDL148C:YOR201C:YJL203W:YBR160W:YLR002C:YLR175W:YNR011C:YLR106C:YMR285C:YNR038W:YOR350C	MTR4:GEP3:DIP2:PRP22:GRC3:TSR1:MSS18:PRP43:SIT4:CET1:RRP43:RPP1:RPM2:UTP22:CEF1:DBP9:RAI1:ROK1:RPS31:NOP14:MRM1:PRP21:CDC28:NOC3:CBF5:PRP2:MDN1:NGL2:DBP6:MNE1
1-0-2	7005	mitochondrion organization	103 out of 268 genes, 38.4%	302 out of 5817 genes, 5.2%	1.14294e-64	YJL063C:YOR187W:YDR175C:YMR228W:YOL033W:YLR439W:YPR047W:YDL045W-A:YKR006C:YCR003W:YER154W:YLR139C:YJL180C:YPL013C:YER058W:YHR011W:YOR158W:YMR089C:YBL022C:YBL090W:YNL213C:YMR072W:YGL129C:YMR286W:YBL080C:YML129C:YPL104W:YFL016C:YDL104C:YHR083W:YBR282W:YDL202W:YFL036W:YNR036C:YBR120C:YBR179C:YBR163W:YER050C:YJR101W:YLR382C:YPL118W:YGR076C:YGR215W:YHR147C:YDL033C:YKL155C:YOR211C:YPR116W:YMR150C:YDL10…	MRPL8:TUF1:RSM24:MTF1:MSE1:MRPL4:MSF1::MRPL13:MRPL32:OXA1:SLS1:ATP12:MRPS16:PET117:DIA4:PET123:YTA12:PIM1:MRP21:RRG9:ABF2:RSM23:MRPL33:PET112:COX14:MSD1:MDJ1:QRI7:SAM35:MRPL27:MRPL11:RPO41:MRPS12:CBP6:FZO1:EXO5:RSM18:RSM26:NAM2:MRP51:MRPL25:RSM27:MRPL6:SLM3:RSM22:MGM1:RRG8:IMP1:MSS2:MRPL16:MRPL3:MRPL22:IMP2:MHR1:MDM10:ATP25:MRPL20:SWS2:COX12:MRPL40:MRP20:PET100:MRPL7:MRP7:UGO1:MRPL10:MRP4:RRG1:GE…
1-0-2	32543	mitochondrial translation	57 out of 268 genes, 21.3%	100 out of 5817 genes, 1.7%	8.66127e-49	YJL063C:YOR187W:YDR175C:YOL033W:YKR085C:YLR439W:YPR047W:YNL081C:YDL045W-A:YKR006C:YPL173W:YCR003W:YDR405W:YLR139C:YPL013C:YDR237W:YHR011W:YNL005C:YNL284C:YOR158W:YHL004W:YBL090W:YGL129C:YMR286W:YDR322W:YBL080C:YPL104W:YDR115W:YBR282W:YMR293C:YJR113C:YDL202W:YCR024C:YNR036C:YCR046C:YER050C:YJR101W:YLR382C:YLR069C:YPL118W:YGR076C:YGR215W:YHR147C:YKL155C:YNL252C:YCR071C:YGR102C:YKL170W:YBL038W:YMR02…	MRPL8:TUF1:RSM24:MSE1:MRPL20:MRPL4:MSF1:SWS2::MRPL13:MRPL40:MRPL32:MRP20:SLS1:MRPS16:MRPL7:DIA4:MRP7:MRPL10:PET123:MRP4:MRP21:RSM23:MRPL33:MRPL35:PET112:MSD1:YDR115W:MRPL27:HER2:RSM7:MRPL11:SLM5:MRPS12:IMG1:RSM18:RSM26:NAM2:MEF1:MRP51:MRPL25:RSM27:MRPL6:RSM22:MRPL17:IMG2:GTF1:MRPL38:MRPL16:MRPL3:MRPL22:MSW1:MTG1:MRP17:AEP3:MRPL51:
1-0-2	6412	translation	69 out of 268 genes, 25.7%	330 out of 5817 genes, 5.7%	7.42709e-26	YEL050C:YJL063C:YOR187W:YDR175C:YOL033W:YLR439W:YPR047W:YDL045W-A:YKR006C:YCR003W:YLR139C:YPL013C:YHR011W:YGR220C:YOR158W:YBL090W:YGL129C:YMR286W:YBL080C:YPL104W:YBR282W:YDL202W:YNR036C:YER050C:YJL102W:YJR101W:YLR382C:YPL118W:YGR076C:YGR215W:YAL035W:YHR147C:YKL155C:YGL107C:YBL038W:YMR024W:YNL177C:YKR085C:YNL081C:YPL173W:YDR405W:YGR171C:YDR237W:YNL005C:YNL284C:YHL004W:YDL044C:YDR322W:YDR115W:YJR11…	RML2:MRPL8:TUF1:RSM24:MSE1:MRPL4:MSF1::MRPL13:MRPL32:SLS1:MRPS16:DIA4:MRPL9:PET123:MRP21:RSM23:MRPL33:PET112:MSD1:MRPL27:MRPL11:MRPS12:RSM18:MEF2:RSM26:NAM2:MRP51:MRPL25:RSM27:FUN12:MRPL6:RSM22:RMD9:MRPL16:MRPL3:MRPL22:MRPL20:SWS2:MRPL40:MRP20:MSM1:MRPL7:MRP7:MRPL10:MRP4:MTF2:MRPL35:YDR115W:RSM7:HER2:SLM5:PET122:IMG1:MTG2:MEF1:TEF4:MRPL17:IMG2:RPL6A:GTF1:MRPL38:MSW1:MTG1:AFG3:AEP3:MRP17:MRPL51:
1-0-2	6996	organelle organization	130 out of 268 genes, 48.5%	1180 out of 5817 genes, 20.3%	1.95473e-23	YGL240W:YJL063C:YOR187W:YOL033W:YDL045W-A:YKR006C:YLR148W:YER154W:YPL013C:YHR011W:YOR158W:YMR089C:YBL022C:YNL213C:YMR072W:YMR286W:YML129C:YPL104W:YFL016C:YHR083W:YBR282W:YDL202W:YFL036W:YBR120C:YBR179C:YBR163W:YER050C:YJR101W:YPL118W:YGR076C:YGR215W:YHR147C:YDL033C:YKL155C:YGL092W:YMR150C:YEL027W:YDL107W:YNL177C:YMR098C:YOR290C:YPL254W:YDR079W:YDR237W:YJL076W:YNL284C:YDR507C:YDR322W:YDR115W:YMR29…	DOC1:MRPL8:TUF1:MSE1::MRPL13:PEP3:OXA1:MRPS16:DIA4:PET123:YTA12:PIM1:RRG9:ABF2:MRPL33:COX14:MSD1:MDJ1:SAM35:MRPL27:MRPL11:RPO41:CBP6:FZO1:EXO5:RSM18:RSM26:MRP51:MRPL25:RSM27:MRPL6:SLM3:RSM22:NUP145:IMP1:VMA3:MSS2:MRPL22:ATP25:SNF2:HFI1:PET100:MRPL7:NET1:MRPL10:GIN4:MRPL35:YDR115W:HER2:IMG1:GGC1:MEF1:MIP1:COX20:MRPL17:SUV3:RPL6A:IMG2:MRPL38:BCS1:MSW1:MGM101:MRP17:VPS34:SHY1::SNF6:HDA2:RSM24:MTF1:M…
1-0-2	16043	cellular component organization	154 out of 268 genes, 57.5%	1602 out of 5817 genes, 27.5%	4.39583e-23	YGL240W:YJL063C:YDR394W:YOR187W:YOL033W:YDL045W-A:YKR006C:YLR148W:YPL031C:YER154W:YLL027W:YPL013C:YHR011W:YOR158W:YMR089C:YBL022C:YNL213C:YMR072W:YKL208W:YMR286W:YML129C:YPL104W:YFL016C:YHR083W:YBR282W:YDL202W:YFL036W:YBR120C:YBR179C:YBR163W:YER050C:YJR101W:YPL118W:YGR076C:YGR215W:YHR147C:YDL033C:YKL155C:YIL075C:YGL092W:YMR150C:YEL027W:YDL107W:YNL177C:YMR098C:YOR290C:YPL254W:YDR079W:YDR237W:YJL07…	DOC1:MRPL8:RPT3:TUF1:MSE1::MRPL13:PEP3:PHO85:OXA1:ISA1:MRPS16:DIA4:PET123:YTA12:PIM1:RRG9:ABF2:CBT1:MRPL33:COX14:MSD1:MDJ1:SAM35:MRPL27:MRPL11:RPO41:CBP6:FZO1:EXO5:RSM18:RSM26:MRP51:MRPL25:RSM27:MRPL6:SLM3:RSM22:RPN2:NUP145:IMP1:VMA3:MSS2:MRPL22:ATP25:SNF2:HFI1:PET100:MRPL7:NET1:MRPL10:SIN4:VMA21:GIN4:MRPL35:YDR115W:VMA22:HER2:IMG1:ATP7:GGC1:MEF1:MIP1:COX20:MRPL17:SUV3:RPL6A:IMG2:GRX5:MRPL38:BCS1…
1-0-2	71840	cellular component organization or biogenesis	164 out of 268 genes, 61.2%	1844 out of 5817 genes, 31.7%	1.99435e-21	YGL240W:YJL063C:YDR394W:YOR187W:YOL033W:YDL045W-A:YKR006C:YLR148W:YPL031C:YER154W:YLL027W:YPL013C:YHR011W:YOR158W:YMR089C:YBL022C:YNL213C:YMR072W:YKL208W:YMR286W:YML129C:YPL104W:YFL016C:YHR083W:YBR282W:YDL202W:YFL036W:YBR120C:YBR179C:YBR163W:YER050C:YJR101W:YPL118W:YGR076C:YGR215W:YHR147C:YDL033C:YKL155C:YIL075C:YGL092W:YMR150C:YEL027W:YDL107W:YNL177C:YMR098C:YOR290C:YPL254W:YDR079W:YDR237W:YJL07…	DOC1:MRPL8:RPT3:TUF1:MSE1::MRPL13:PEP3:PHO85:OXA1:ISA1:MRPS16:DIA4:PET123:YTA12:PIM1:RRG9:ABF2:CBT1:MRPL33:COX14:MSD1:MDJ1:SAM35:MRPL27:MRPL11:RPO41:CBP6:FZO1:EXO5:RSM18:RSM26:MRP51:MRPL25:RSM27:MRPL6:SLM3:RSM22:RPN2:NUP145:IMP1:VMA3:MSS2:MRPL22:ATP25:SNF2:HFI1:PET100:MRPL7:NET1:MRPL10:SIN4:VMA21:GIN4:MRPL35:YDR115W:VMA22:HER2:MSS51:IMG1:ATP7:GGC1:MEF1:KNH1:MIP1:COX20:MRPL17:SUV3:RPL6A:IMG2:GRX5:…
1-0-2	2	mitochondrial genome maintenance	22 out of 268 genes, 8.2%	41 out of 5817 genes, 0.7%	1.48772e-16	YLL006W:YBR163W:YJL063C:YDL198C:YGR150C:YOR330C:YER154W:YOR211C:YDR065W:YPL029W:YPR116W:YLR091W:YDR148C:YMR072W:YNL213C:YDR296W:YAL010C:YHR120W:YFL016C:YJR144W:YCR028C-A:YFL036W	MMM1:EXO5:MRPL8:GGC1:CCM1:MIP1:OXA1:MGM1:RRG1:SUV3:RRG8:GEP5:KGD2:ABF2:RRG9:MHR1:MDM10:MSH1:MDJ1:MGM101::RPO41
1-0-2	9987	cellular process	248 out of 268 genes, 92.5%	4283 out of 5817 genes, 73.6%	6.37398e-13	YGL240W:YMR083W:YJL063C:YDR394W:YOR187W:YOL033W:YHR051W:YML092C:YDL045W-A:YGL119W:YKR006C:YLR148W:YPL031C:YER154W:YLL027W:YBR127C:YBL021C:YPL013C:YHR011W:YOR341W:YLR204W:YGR220C:YOR158W:YMR089C:YBL022C:YGR048W:YNL213C:YMR072W:YKL208W:YOR125C:YMR286W:YGL070C:YML129C:YPL104W:YFL016C:YHR083W:YBR282W:YDL202W:YFL036W:YDR377W:YAL044C:YBR120C:YBR179C:YBR163W:YER050C:YJR101W:YPL271W:YKL109W:YPL118W:YLR20…	DOC1:ADH3:MRPL8:RPT3:TUF1:MSE1:COX6:PRE8::COQ8:MRPL13:PEP3:PHO85:OXA1:ISA1:VMA2:HAP3:MRPS16:DIA4:RPA190:QRI5:MRPL9:PET123:YTA12:PIM1:UFD1:RRG9:ABF2:CBT1:CAT5:MRPL33:RPB9:COX14:MSD1:MDJ1:SAM35:MRPL27:MRPL11:RPO41:ATP17:GCV3:CBP6:FZO1:EXO5:RSM18:RSM26:ATP15:HAP4:MRP51:COQ9:MRPL25:RSM27:MRPL6:SLM3:RSM22:MSS116:RPN2:NUP145:IDH2:IMP1:VMA3:PRE6:RMD9:MSS2:NAT1:MRPL22:ATG20:MED7:COQ4:ATP25:SNF2:PPT2:CBP2…
1-0-2	9059	macromolecule biosynthetic process	105 out of 268 genes, 39.2%	1094 out of 5817 genes, 18.8%	9.97598e-13	YHL025W:YKL165C:YEL050C:YDR295C:YJL063C:YOR187W:YDR175C:YMR228W:YOL033W:YLR439W:YPR047W:YDL045W-A:YKR006C:YCR003W:YLR139C:YBL021C:YPL013C:YCR084C:YHR011W:YOR341W:YGR220C:YOR158W:YBL090W:YGL129C:YMR286W:YBL080C:YGL070C:YPL104W:YBR282W:YDL202W:YFL036W:YNR036C:YKL108W:YDR195W:YER050C:YJL102W:YJR101W:YOR358W:YLR382C:YKL109W:YPL118W:YGR036C:YGR076C:YLR321C:YGR215W:YAL035W:YHR147C:YKL155C:YOL094C:YLR23…	SNF6:MCD4:RML2:HDA2:MRPL8:TUF1:RSM24:MTF1:MSE1:MRPL4:MSF1::MRPL13:MRPL32:SLS1:HAP3:MRPS16:TUP1:DIA4:RPA190:MRPL9:PET123:MRP21:RSM23:MRPL33:PET112:RPB9:MSD1:MRPL27:MRPL11:RPO41:MRPS12:SLD2:REF2:RSM18:MEF2:RSM26:HAP5:NAM2:HAP4:MRP51:CAX4:MRPL25:SFH1:RSM27:FUN12:MRPL6:RSM22:RFC4:EST1:RMD9:MRPL16:MRPL3:MRPL22:MHR1:MED7:ADK1:OST1:SNF2:MRPL20:SWS2:PPT2:MRPL40:SHU2:MRP20:MSM1:KRE5:HFI1:MRPL7:MRP7:MRPL10…
1-0-2	34645	cellular macromolecule biosynthetic process	104 out of 268 genes, 38.8%	1087 out of 5817 genes, 18.7%	1.87571e-12	YHL025W:YKL165C:YEL050C:YDR295C:YJL063C:YOR187W:YDR175C:YMR228W:YOL033W:YLR439W:YPR047W:YDL045W-A:YKR006C:YCR003W:YLR139C:YBL021C:YPL013C:YCR084C:YHR011W:YOR341W:YGR220C:YOR158W:YBL090W:YGL129C:YMR286W:YBL080C:YGL070C:YPL104W:YBR282W:YDL202W:YFL036W:YNR036C:YKL108W:YDR195W:YER050C:YJL102W:YJR101W:YOR358W:YLR382C:YKL109W:YPL118W:YGR036C:YGR076C:YLR321C:YGR215W:YAL035W:YHR147C:YKL155C:YOL094C:YLR23…	SNF6:MCD4:RML2:HDA2:MRPL8:TUF1:RSM24:MTF1:MSE1:MRPL4:MSF1::MRPL13:MRPL32:SLS1:HAP3:MRPS16:TUP1:DIA4:RPA190:MRPL9:PET123:MRP21:RSM23:MRPL33:PET112:RPB9:MSD1:MRPL27:MRPL11:RPO41:MRPS12:SLD2:REF2:RSM18:MEF2:RSM26:HAP5:NAM2:HAP4:MRP51:CAX4:MRPL25:SFH1:RSM27:FUN12:MRPL6:RSM22:RFC4:EST1:RMD9:MRPL16:MRPL3:MRPL22:MHR1:MED7:ADK1:OST1:SNF2:MRPL20:SWS2:MRPL40:SHU2:MRP20:MSM1:KRE5:HFI1:MRPL7:MRP7:MRPL10:SIN4…
1-0-2	9058	biosynthetic process	131 out of 268 genes, 48.9%	1570 out of 5817 genes, 27.0%	3.34073e-12	YMR083W:YJL063C:YOR187W:YOL033W:YDL045W-A:YGL119W:YKR006C:YLL027W:YBL021C:YPL013C:YHR011W:YOR341W:YGR220C:YOR158W:YOR125C:YMR286W:YGL070C:YPL104W:YBR282W:YDL202W:YFL036W:YDR377W:YER050C:YJR101W:YPL271W:YKL109W:YPL118W:YLR201C:YGR076C:YGR215W:YHR147C:YKL155C:YOR136W:YGL107C:YNL177C:YOL135C:YDR204W:YOR290C:YPL148C:YPL254W:YDR237W:YNL284C:YNL236W:YDR322W:YDR115W:YMR293C:YCR046C:YHR168W:YKL016C:YLR06…	ADH3:MRPL8:TUF1:MSE1::COQ8:MRPL13:ISA1:HAP3:MRPS16:DIA4:RPA190:MRPL9:PET123:CAT5:MRPL33:RPB9:MSD1:MRPL27:MRPL11:RPO41:ATP17:RSM18:RSM26:ATP15:HAP4:MRP51:COQ9:MRPL25:RSM27:MRPL6:RSM22:IDH2:RMD9:MRPL22:MED7:COQ4:SNF2:PPT2:HFI1:MRPL7:MRPL10:SIN4:MRPL35:YDR115W:HER2:IMG1:MTG2:ATP7:MEF1:HUR1:KNH1:MIP1:ATP5:MRPL17:SUV3:RPL6A:IMG2:GRX5:MRPL38:MSW1:AFG3:MRP17:VPS34::SNF6:MCD4:COQ10:RML2:ERG3:HDA2:RSM24:M…
1-0-2	44249	cellular biosynthetic process	127 out of 268 genes, 47.4%	1504 out of 5817 genes, 25.9%	5.04338e-12	YHL025W:YKL165C:YEL050C:YOL008W:YDR295C:YJL063C:YLR056W:YOR187W:YDR175C:YMR228W:YOL033W:YLR439W:YPR047W:YDL045W-A:YGL119W:YKR006C:YCR003W:YLR139C:YMR084W:YLL027W:YBL021C:YPL013C:YCR084C:YHR011W:YOR341W:YGR220C:YOR158W:YBL090W:YGL129C:YOR125C:YMR286W:YBL080C:YGL070C:YPL104W:YBL033C:YBR282W:YDL202W:YFL036W:YDR377W:YNR036C:YKL108W:YPR067W:YDR195W:YER050C:YJL102W:YJR101W:YOR358W:YLR382C:YOL096C:YPL27…	SNF6:MCD4:RML2:COQ10:HDA2:MRPL8:ERG3:TUF1:RSM24:MTF1:MSE1:MRPL4:MSF1::COQ8:MRPL13:MRPL32:SLS1:YMR084W:ISA1:HAP3:MRPS16:TUP1:DIA4:RPA190:MRPL9:PET123:MRP21:RSM23:CAT5:MRPL33:PET112:RPB9:MSD1:RIB1:MRPL27:MRPL11:RPO41:ATP17:MRPS12:SLD2:ISA2:REF2:RSM18:MEF2:RSM26:HAP5:NAM2:COQ3:ATP15:HAP4:MRP51:COQ9:CAX4:MRPL25:SFH1:RSM27:FAD1:FUN12:MRPL6:RSM22:RFC4:EST1:IDH2:RMD9:MRPL16:MRPL3:MRPL22:MHR1:MED7:COX10:…
1-0-2	19538	protein metabolic process	109 out of 268 genes, 40.7%	1192 out of 5817 genes, 20.5%	7.1104e-12	YGL240W:YKL165C:YEL050C:YDR295C:YJL063C:YDR394W:YMR184W:YOR187W:YDR175C:YOL033W:YER012W:YLR439W:YML092C:YPR047W:YDL045W-A:YKR006C:YCR003W:YPL031C:YLR139C:YPL013C:YHR011W:YGR220C:YOR158W:YML088W:YMR089C:YBL022C:YGR048W:YBL090W:YGL129C:YMR286W:YBL080C:YPL104W:YOL100W:YFL016C:YOR157C:YBR282W:YDL202W:YAL044C:YNR036C:YER050C:YJL102W:YJR101W:YLR382C:YPL118W:YGR036C:YGR076C:YGR098C:YGR215W:YAL035W:YHR14…	DOC1:MCD4:RML2:HDA2:MRPL8:RPT3:ADD37:TUF1:RSM24:MSE1:PRE1:MRPL4:PRE8:MSF1::MRPL13:MRPL32:PHO85:SLS1:MRPS16:DIA4:MRPL9:PET123:UFO1:YTA12:PIM1:UFD1:MRP21:RSM23:MRPL33:PET112:MSD1:PKH2:MDJ1:PUP1:MRPL27:MRPL11:GCV3:MRPS12:RSM18:MEF2:RSM26:NAM2:MRP51:CAX4:MRPL25:ESP1:RSM27:FUN12:MRPL6:RSM22:RPN2:IMP1:PRE6:RMD9:NAT1:MRPL16:MRPL3:MRPL22:IMP2:QCR2:YKE2:SPS1:CYT2:OST1:MRPL20:SWS2:PPT2:MRPL40:MRP20:MSM1:RP…
1-0-2	44267	cellular protein metabolic process	105 out of 268 genes, 39.2%	1135 out of 5817 genes, 19.5%	1.3903e-11	YGL240W:YKL165C:YEL050C:YDR295C:YJL063C:YDR394W:YMR184W:YOR187W:YDR175C:YOL033W:YER012W:YLR439W:YML092C:YPR047W:YDL045W-A:YKR006C:YCR003W:YPL031C:YLR139C:YPL013C:YHR011W:YGR220C:YOR158W:YML088W:YMR089C:YBL022C:YGR048W:YBL090W:YGL129C:YMR286W:YBL080C:YPL104W:YOL100W:YFL016C:YOR157C:YBR282W:YDL202W:YAL044C:YNR036C:YER050C:YJL102W:YJR101W:YLR382C:YPL118W:YGR036C:YGR076C:YGR215W:YAL035W:YHR147C:YKL15…	DOC1:MCD4:RML2:HDA2:MRPL8:RPT3:ADD37:TUF1:RSM24:MSE1:PRE1:MRPL4:PRE8:MSF1::MRPL13:MRPL32:PHO85:SLS1:MRPS16:DIA4:MRPL9:PET123:UFO1:YTA12:PIM1:UFD1:MRP21:RSM23:MRPL33:PET112:MSD1:PKH2:MDJ1:PUP1:MRPL27:MRPL11:GCV3:MRPS12:RSM18:MEF2:RSM26:NAM2:MRP51:CAX4:MRPL25:RSM27:FUN12:MRPL6:RSM22:RPN2:IMP1:PRE6:RMD9:NAT1:MRPL16:MRPL3:MRPL22:IMP2:YKE2:SPS1:CYT2:OST1:MRPL20:SWS2:PPT2:MRPL40:MRP20:MSM1:RPN8:KRE5:HF…
1-0-2	1901576	organic substance biosynthetic process	128 out of 268 genes, 47.8%	1543 out of 5817 genes, 26.5%	1.55966e-11	YMR083W:YJL063C:YOR187W:YOL033W:YDL045W-A:YGL119W:YKR006C:YLL027W:YBL021C:YPL013C:YHR011W:YOR341W:YGR220C:YOR158W:YOR125C:YMR286W:YGL070C:YPL104W:YBR282W:YDL202W:YFL036W:YDR377W:YER050C:YJR101W:YPL271W:YKL109W:YPL118W:YLR201C:YGR076C:YGR215W:YHR147C:YKL155C:YOR136W:YGL107C:YNL177C:YOL135C:YDR204W:YOR290C:YPL148C:YPL254W:YDR237W:YNL284C:YNL236W:YDR322W:YDR115W:YMR293C:YCR046C:YHR168W:YKL016C:YLR06…	ADH3:MRPL8:TUF1:MSE1::COQ8:MRPL13:ISA1:HAP3:MRPS16:DIA4:RPA190:MRPL9:PET123:CAT5:MRPL33:RPB9:MSD1:MRPL27:MRPL11:RPO41:ATP17:RSM18:RSM26:ATP15:HAP4:MRP51:COQ9:MRPL25:RSM27:MRPL6:RSM22:IDH2:RMD9:MRPL22:MED7:COQ4:SNF2:PPT2:HFI1:MRPL7:MRPL10:SIN4:MRPL35:YDR115W:HER2:IMG1:MTG2:ATP7:MEF1:HUR1:KNH1:MIP1:ATP5:MRPL17:SUV3:RPL6A:IMG2:MRPL38:MSW1:AFG3:MRP17:VPS34::SNF6:COQ10:RML2:MCD4:ERG3:HDA2:RSM24:MTF1:M…
1-0-2	10467	gene expression	110 out of 268 genes, 41.0%	1229 out of 5817 genes, 21.1%	2.35507e-11	YHL025W:YEL050C:YDR295C:YJL063C:YOR187W:YDR175C:YMR228W:YOL033W:YLR439W:YPR047W:YDL045W-A:YKR006C:YCR003W:YLR139C:YBL021C:YPL013C:YCR084C:YHR011W:YOR341W:YLR204W:YGR220C:YOR158W:YMR089C:YBL090W:YGL129C:YKL208W:YMR286W:YBL080C:YGL070C:YPL104W:YDL104C:YBR282W:YDL202W:YFL036W:YNR036C:YBR120C:YDR195W:YER050C:YJL102W:YJR101W:YOR358W:YLR382C:YKL109W:YPL118W:YGR076C:YLR321C:YGR215W:YAL035W:YNL317W:YHR14…	SNF6:RML2:HDA2:MRPL8:TUF1:RSM24:MTF1:MSE1:MRPL4:MSF1::MRPL13:MRPL32:SLS1:HAP3:MRPS16:TUP1:DIA4:RPA190:QRI5:MRPL9:PET123:YTA12:MRP21:RSM23:CBT1:MRPL33:PET112:RPB9:MSD1:QRI7:MRPL27:MRPL11:RPO41:MRPS12:CBP6:REF2:RSM18:MEF2:RSM26:HAP5:NAM2:HAP4:MRP51:MRPL25:SFH1:RSM27:FUN12:PFS2:MRPL6:SLM3:RSM22:MSS116:IMP1:RMD9:MRPL16:MRPL3:MRPL22:IMP2:MHR1:MED7:SNF2:MRPL20:SWS2:MRPL40:MRP20:MSM1:CBP2:HFI1:MRPL7:CBP…
1-0-2	10821	regulation of mitochondrion organization	13 out of 268 genes, 4.9%	22 out of 5817 genes, 0.4%	8.5944e-10	YDR350C:YBR120C:YAL048C:YMR257C:YLR203C:YBL022C:YGR101W:YDR296W:YML129C:YDR197W:YGR222W:YER153C:YLR067C	ATP22:CBP6:GEM1:PET111:MSS51:PIM1:PCP1:MHR1:COX14:CBS2:PET54:PET122:PET309
1-0-2	70271	protein complex biogenesis	38 out of 268 genes, 14.2%	236 out of 5817 genes, 4.1%	3.98188e-09	YDR350C:YMR257C:YKL087C:YDR394W:YMR098C:YDL045W-A:YLR038C:YER154W:YJL180C:YER058W:YDR079W:YGR105W:YMR089C:YBL022C:YHR116W:YKL208W:YDR507C:YML129C:YHR083W:YHR060W:YER153C:YBR120C:YLR203C:YKL016C:YDR231C:YPL132W:YKL122C:YIL075C:YDR375C:YAL010C:YLR200W:YDR197W:YDR529C:YER017C:YGR222W:YGR112W:YAL039C:YLR067C	ATP22:PET111:CYT2:RPT3:ATP25::COX12:OXA1:ATP12:PET117:PET100:VMA21:YTA12:PIM1:COX23:CBT1:GIN4:COX14:SAM35:VMA22:PET122:CBP6:MSS51:ATP7:COX20:COX11:SRP21:RPN2:BCS1:MDM10:YKE2:CBS2:QCR7:AFG3:PET54:SHY1:CYC3:PET309
1-0-2	45333	cellular respiration	23 out of 268 genes, 8.6%	89 out of 5817 genes, 1.5%	4.30875e-09	YOL008W:YHR051W:YGL119W:YLR201C:YLR139C:YDR079W:YJL209W:YDR231C:YBL045C:YPL132W:YEL024W:YDR148C:YML110C:YOR136W:YMR256C:YOR065W:YGL107C:YMR267W:YDR529C:YPR191W:YPR100W:YGR112W:YLR067C	COQ10:COX6:COQ8:COQ9:SLS1:PET100:CBP1:COX20:COR1:COX11:RIP1:KGD2:COQ5:IDH2:COX7:CYT1:RMD9:PPA2:QCR7:QCR2:MRPL51:SHY1:PET309
1-0-2	44237	cellular metabolic process	196 out of 268 genes, 73.1%	3096 out of 5817 genes, 53.2%	5.08955e-09	YGL240W:YMR083W:YJL063C:YDR394W:YOR187W:YOL033W:YHR051W:YML092C:YDL045W-A:YGL119W:YKR006C:YPL031C:YLL027W:YBR127C:YBL021C:YPL013C:YHR011W:YOR341W:YLR204W:YGR220C:YOR158W:YMR089C:YBL022C:YGR048W:YMR072W:YKL208W:YOR125C:YMR286W:YGL070C:YPL104W:YFL016C:YBR282W:YDL202W:YFL036W:YDR377W:YAL044C:YBR120C:YBR179C:YBR163W:YER050C:YJR101W:YPL271W:YKL109W:YPL118W:YLR201C:YGR076C:YGR215W:YHR147C:YDL033C:YKL15…	DOC1:ADH3:MRPL8:RPT3:TUF1:MSE1:COX6:PRE8::COQ8:MRPL13:PHO85:ISA1:VMA2:HAP3:MRPS16:DIA4:RPA190:QRI5:MRPL9:PET123:YTA12:PIM1:UFD1:ABF2:CBT1:CAT5:MRPL33:RPB9:MSD1:MDJ1:MRPL27:MRPL11:RPO41:ATP17:GCV3:CBP6:FZO1:EXO5:RSM18:RSM26:ATP15:HAP4:MRP51:COQ9:MRPL25:RSM27:MRPL6:SLM3:RSM22:MSS116:RPN2:NUP145:IDH2:IMP1:PRE6:RMD9:NAT1:MRPL22:ATG20:MED7:COQ4:SNF2:PPT2:CBP2:HFI1:PET100:MRPL7:CBP1:COR1:MRPL10:SIN4:GI…
1-0-2	43170	macromolecule metabolic process	158 out of 268 genes, 59.0%	2278 out of 5817 genes, 39.2%	1.28842e-08	YGL240W:YJL063C:YDR394W:YOR187W:YOL033W:YML092C:YDL045W-A:YKR006C:YPL031C:YBL021C:YPL013C:YHR011W:YOR341W:YLR204W:YGR220C:YOR158W:YMR089C:YBL022C:YGR048W:YMR072W:YKL208W:YMR286W:YGL070C:YPL104W:YFL016C:YBR282W:YDL202W:YFL036W:YAL044C:YBR120C:YBR163W:YER050C:YJR101W:YKL109W:YPL118W:YGR076C:YGR215W:YHR147C:YDL033C:YKL155C:YDR194C:YIL075C:YGL092W:YMR150C:YOL038W:YGL107C:YDL040C:YNL177C:YOL135C:YOR29…	DOC1:MRPL8:RPT3:TUF1:MSE1:PRE8::MRPL13:PHO85:HAP3:MRPS16:DIA4:RPA190:QRI5:MRPL9:PET123:YTA12:PIM1:UFD1:ABF2:CBT1:MRPL33:RPB9:MSD1:MDJ1:MRPL27:MRPL11:RPO41:GCV3:CBP6:EXO5:RSM18:RSM26:HAP4:MRP51:MRPL25:RSM27:MRPL6:SLM3:RSM22:MSS116:RPN2:NUP145:IMP1:PRE6:RMD9:NAT1:MRPL22:MED7:SNF2:PPT2:CBP2:HFI1:MRPL7:CBP1:MRPL10:SIN4:GIN4:MRPL35:YDR115W:HER2:MSS51:IMG1:MTG2:MEF1:HUR1:KNH1:MIP1:COX20:MRPL17:SUV3:RPL…
1-0-2	44763	single-organism cellular process	177 out of 268 genes, 66.0%	2687 out of 5817 genes, 46.2%	1.31828e-08	YGL240W:YJL063C:YOR187W:YOL033W:YDL045W-A:YKR006C:YLR148W:YPL031C:YER154W:YBR127C:YBL021C:YPL013C:YHR011W:YOR158W:YMR089C:YBL022C:YGR048W:YNL213C:YMR072W:YMR286W:YGL070C:YML129C:YPL104W:YFL016C:YHR083W:YBR282W:YDL202W:YFL036W:YDR377W:YBR120C:YBR179C:YBR163W:YER050C:YJR101W:YPL271W:YKL109W:YPL118W:YGR076C:YGR215W:YHR147C:YDL033C:YKL155C:YGL092W:YMR150C:YEL027W:YGL107C:YDL107W:YNL177C:YDL113C:YMR09…	DOC1:MRPL8:TUF1:MSE1::MRPL13:PEP3:PHO85:OXA1:VMA2:HAP3:MRPS16:DIA4:PET123:YTA12:PIM1:UFD1:RRG9:ABF2:MRPL33:RPB9:COX14:MSD1:MDJ1:SAM35:MRPL27:MRPL11:RPO41:ATP17:CBP6:FZO1:EXO5:RSM18:RSM26:ATP15:HAP4:MRP51:MRPL25:RSM27:MRPL6:SLM3:RSM22:NUP145:IMP1:VMA3:RMD9:MSS2:MRPL22:ATG20:ATP25:SNF2:HFI1:PET100:MRPL7:NET1:MRPL10:GIN4:MRPL35:YPP1:YDR115W:VMA22:HER2:VMA16:IMG1:MRS2:ATP7:GGC1:MEF1:KNH1:MIP1:COX20:A…
1-0-2	959	mitochondrial RNA metabolic process	13 out of 268 genes, 4.9%	26 out of 5817 genes, 0.4%	1.5214e-08	YPL029W:YMR228W:YOL033W:YPR047W:YDR268W:YPL104W:YGR150C:YDL104C:YDL033C:YJL209W:YFL036W:YHR011W:YCR024C	SUV3:MTF1:MSE1:MSF1:MSW1:MSD1:CCM1:QRI7:SLM3:CBP1:RPO41:DIA4:SLM5
1-0-2	44699	single-organism process	180 out of 268 genes, 67.2%	2774 out of 5817 genes, 47.7%	2.88682e-08	YGL240W:YJL063C:YGR257C:YOR187W:YOL033W:YDL045W-A:YKR006C:YLR148W:YPL031C:YER154W:YBR127C:YBL021C:YPL013C:YHR011W:YOR158W:YMR089C:YBL022C:YGR048W:YNL213C:YMR072W:YNL003C:YMR286W:YGL070C:YML129C:YPL104W:YFL016C:YHR083W:YBR282W:YDL202W:YFL036W:YDR377W:YBR120C:YBR179C:YBR163W:YER050C:YJR101W:YPL271W:YKL109W:YPL118W:YGR076C:YGR215W:YHR147C:YDL033C:YKL155C:YGL092W:YMR150C:YEL027W:YGL107C:YDL107W:YNL17…	DOC1:MRPL8:MTM1:TUF1:MSE1::MRPL13:PEP3:PHO85:OXA1:VMA2:HAP3:MRPS16:DIA4:PET123:YTA12:PIM1:UFD1:RRG9:ABF2:PET8:MRPL33:RPB9:COX14:MSD1:MDJ1:SAM35:MRPL27:MRPL11:RPO41:ATP17:CBP6:FZO1:EXO5:RSM18:RSM26:ATP15:HAP4:MRP51:MRPL25:RSM27:MRPL6:SLM3:RSM22:NUP145:IMP1:VMA3:RMD9:MSS2:MRPL22:ATG20:ATP25:SNF2:HFI1:PET100:MRPL7:NET1:MRPL10:GIN4:MRPL35:YPP1:YDR115W:VMA22:HER2:VMA16:IMG1:MRS2:ATP7:GGC1:MEF1:KNH1:MI…
1-0-2	8152	metabolic process	202 out of 268 genes, 75.4%	3299 out of 5817 genes, 56.7%	5.00643e-08	YGL240W:YMR083W:YJL063C:YDR394W:YOR187W:YOL033W:YHR051W:YML092C:YDL045W-A:YGL119W:YKR006C:YPL031C:YLL027W:YBR127C:YBL021C:YPL013C:YHR011W:YOR341W:YLR204W:YGR220C:YOR158W:YMR089C:YBL022C:YGR048W:YMR072W:YKL208W:YOR125C:YMR286W:YGL070C:YPL104W:YFL016C:YBR282W:YDL202W:YFL036W:YDR377W:YAL044C:YBR120C:YBR179C:YBR163W:YER050C:YJR101W:YPL271W:YKL109W:YPL118W:YLR201C:YGR076C:YGR215W:YHR147C:YDL033C:YKL15…	DOC1:ADH3:MRPL8:RPT3:TUF1:MSE1:COX6:PRE8::COQ8:MRPL13:PHO85:ISA1:VMA2:HAP3:MRPS16:DIA4:RPA190:QRI5:MRPL9:PET123:YTA12:PIM1:UFD1:ABF2:CBT1:CAT5:MRPL33:RPB9:MSD1:MDJ1:MRPL27:MRPL11:RPO41:ATP17:GCV3:CBP6:FZO1:EXO5:RSM18:RSM26:ATP15:HAP4:MRP51:COQ9:MRPL25:RSM27:MRPL6:SLM3:RSM22:MSS116:RPN2:NUP145:IDH2:IMP1:PRE6:RMD9:NAT1:MRPL22:ATG20:MED7:COQ4:SNF2:PPT2:CBP2:HFI1:PET100:MRPL7:CBP1:COR1:MRPL10:SIN4:GI…
1-0-2	44260	cellular macromolecule metabolic process	153 out of 268 genes, 57.1%	2213 out of 5817 genes, 38.0%	6.19407e-08	YGL240W:YJL063C:YDR394W:YOR187W:YOL033W:YML092C:YDL045W-A:YKR006C:YPL031C:YBL021C:YPL013C:YHR011W:YOR341W:YLR204W:YGR220C:YOR158W:YMR089C:YBL022C:YGR048W:YMR072W:YKL208W:YMR286W:YGL070C:YPL104W:YFL016C:YBR282W:YDL202W:YFL036W:YAL044C:YBR120C:YER050C:YJR101W:YKL109W:YPL118W:YGR076C:YGR215W:YHR147C:YDL033C:YKL155C:YDR194C:YIL075C:YGL092W:YMR150C:YOL038W:YGL107C:YDL040C:YNL177C:YOL135C:YOR290C:YPL14…	DOC1:MRPL8:RPT3:TUF1:MSE1:PRE8::MRPL13:PHO85:HAP3:MRPS16:DIA4:RPA190:QRI5:MRPL9:PET123:YTA12:PIM1:UFD1:ABF2:CBT1:MRPL33:RPB9:MSD1:MDJ1:MRPL27:MRPL11:RPO41:GCV3:CBP6:RSM18:RSM26:HAP4:MRP51:MRPL25:RSM27:MRPL6:SLM3:RSM22:MSS116:RPN2:NUP145:IMP1:PRE6:RMD9:NAT1:MRPL22:MED7:SNF2:PPT2:CBP2:HFI1:MRPL7:CBP1:MRPL10:SIN4:GIN4:MRPL35:YDR115W:HER2:MSS51:IMG1:MTG2:MEF1:HUR1:KNH1:MIP1:MRPL17:SUV3:RPL6A:IMG2:MRP…
1-0-2	43623	cellular protein complex assembly	27 out of 268 genes, 10.1%	148 out of 5817 genes, 2.5%	3.50268e-07	YBR120C:YKL087C:YDR394W:YMR098C:YDL045W-A:YLR038C:YER154W:YJL180C:YER058W:YDR079W:YDR231C:YKL122C:YGR105W:YBL022C:YIL075C:YHR116W:YKL208W:YDR507C:YDR375C:YML129C:YAL010C:YDR529C:YLR200W:YHR060W:YHR083W:YGR112W:YAL039C	CBP6:CYT2:RPT3:ATP25::COX12:OXA1:ATP12:PET117:PET100:COX20:SRP21:VMA21:PIM1:RPN2:COX23:CBT1:GIN4:BCS1:COX14:MDM10:QCR7:YKE2:VMA22:SAM35:SHY1:CYC3
1-0-2	9060	aerobic respiration	19 out of 268 genes, 7.1%	75 out of 5817 genes, 1.3%	4.73954e-07	YGL119W:YLR201C:YLR139C:YDR079W:YJL209W:YDR231C:YBL045C:YPL132W:YEL024W:YDR148C:YML110C:YOR136W:YGL107C:YMR267W:YPR191W:YDR529C:YPR100W:YGR112W:YLR067C	COQ8:COQ9:SLS1:PET100:CBP1:COX20:COR1:COX11:RIP1:KGD2:COQ5:IDH2:RMD9:PPA2:QCR2:QCR7:MRPL51:SHY1:PET309
1-0-2	7035	vacuolar acidification	11 out of 268 genes, 4.1%	25 out of 5817 genes, 0.4%	3.21541e-06	YDR065W:YLR447C:YEL027W:YHR039C-B:YGL095C:YEL051W:YKL080W:YBR127C:YHR060W:YHR026W:YPL234C	RRG1:VMA6:VMA3::VPS45:VMA8:VMA5:VMA2:VMA22:VMA16:VMA11
1-0-2	45851	pH reduction	11 out of 268 genes, 4.1%	25 out of 5817 genes, 0.4%	3.21541e-06	YDR065W:YLR447C:YEL027W:YHR039C-B:YGL095C:YEL051W:YKL080W:YBR127C:YHR060W:YHR026W:YPL234C	RRG1:VMA6:VMA3::VPS45:VMA8:VMA5:VMA2:VMA22:VMA16:VMA11
1-0-2	51452	intracellular pH reduction	11 out of 268 genes, 4.1%	25 out of 5817 genes, 0.4%	3.21541e-06	YDR065W:YLR447C:YEL027W:YHR039C-B:YGL095C:YEL051W:YKL080W:YBR127C:YHR060W:YHR026W:YPL234C	RRG1:VMA6:VMA3::VPS45:VMA8:VMA5:VMA2:VMA22:VMA16:VMA11
1-0-2	15980	energy derivation by oxidation of organic compounds	24 out of 268 genes, 9.0%	132 out of 5817 genes, 2.3%	3.70384e-06	YMR083W:YOL008W:YHR051W:YGL119W:YLR201C:YLR139C:YDR079W:YJL209W:YDR231C:YBL045C:YPL132W:YEL024W:YDR148C:YML110C:YOR136W:YMR256C:YOR065W:YGL107C:YMR267W:YDR529C:YPR191W:YPR100W:YGR112W:YLR067C	ADH3:COQ10:COX6:COQ8:COQ9:SLS1:PET100:CBP1:COX20:COR1:COX11:RIP1:KGD2:COQ5:IDH2:COX7:CYT1:RMD9:PPA2:QCR7:QCR2:MRPL51:SHY1:PET309
1-0-2	71704	organic substance metabolic process	186 out of 268 genes, 69.4%	3052 out of 5817 genes, 52.5%	4.64276e-06	YGL240W:YMR083W:YJL063C:YDR394W:YOR187W:YOL033W:YML092C:YDL045W-A:YGL119W:YKR006C:YPL031C:YLL027W:YBR127C:YBL021C:YPL013C:YHR011W:YOR341W:YLR204W:YGR220C:YOR158W:YMR089C:YBL022C:YGR048W:YMR072W:YKL208W:YOR125C:YMR286W:YGL070C:YPL104W:YFL016C:YBR282W:YDL202W:YFL036W:YDR377W:YAL044C:YBR120C:YBR179C:YBR163W:YER050C:YJR101W:YPL271W:YKL109W:YPL118W:YLR201C:YGR076C:YGR215W:YHR147C:YDL033C:YKL155C:YDR19…	DOC1:ADH3:MRPL8:RPT3:TUF1:MSE1:PRE8::COQ8:MRPL13:PHO85:ISA1:VMA2:HAP3:MRPS16:DIA4:RPA190:QRI5:MRPL9:PET123:YTA12:PIM1:UFD1:ABF2:CBT1:CAT5:MRPL33:RPB9:MSD1:MDJ1:MRPL27:MRPL11:RPO41:ATP17:GCV3:CBP6:FZO1:EXO5:RSM18:RSM26:ATP15:HAP4:MRP51:COQ9:MRPL25:RSM27:MRPL6:SLM3:RSM22:MSS116:RPN2:NUP145:IDH2:IMP1:PRE6:RMD9:NAT1:MRPL22:MED7:COQ4:SNF2:PPT2:CBP2:HFI1:MRPL7:CBP1:MRPL10:SIN4:GIN4:MRPL35:YDR115W:HER2:…
1-0-2	30641	regulation of cellular pH	11 out of 268 genes, 4.1%	26 out of 5817 genes, 0.4%	5.3477e-06	YDR065W:YLR447C:YEL027W:YHR039C-B:YGL095C:YEL051W:YKL080W:YBR127C:YHR060W:YHR026W:YPL234C	RRG1:VMA6:VMA3::VPS45:VMA8:VMA5:VMA2:VMA22:VMA16:VMA11
1-0-2	51453	regulation of intracellular pH	11 out of 268 genes, 4.1%	26 out of 5817 genes, 0.4%	5.3477e-06	YDR065W:YLR447C:YEL027W:YHR039C-B:YGL095C:YEL051W:YKL080W:YBR127C:YHR060W:YHR026W:YPL234C	RRG1:VMA6:VMA3::VPS45:VMA8:VMA5:VMA2:VMA22:VMA16:VMA11
1-0-2	97034	mitochondrial respiratory chain complex IV biogenesis	11 out of 268 genes, 4.1%	26 out of 5817 genes, 0.4%	5.3477e-06	YMR257C:YLR203C:YLR038C:YML129C:YGR222W:YGR112W:YER058W:YDR079W:YER153C:YDR231C:YLR067C	PET111:MSS51:COX12:COX14:PET54:SHY1:PET117:PET100:PET122:COX20:PET309
1-0-2	70129	regulation of mitochondrial translation	9 out of 268 genes, 3.4%	16 out of 5817 genes, 0.3%	5.58245e-06	YDR350C:YBR120C:YMR257C:YLR203C:YML129C:YDR197W:YGR222W:YLR067C:YER153C	ATP22:CBP6:PET111:MSS51:COX14:CBS2:PET54:PET309:PET122
1-0-2	6461	protein complex assembly	32 out of 268 genes, 11.9%	225 out of 5817 genes, 3.9%	5.59754e-06	YDR350C:YKL087C:YDR394W:YMR098C:YDL045W-A:YLR038C:YER154W:YJL180C:YER058W:YDR079W:YGR105W:YMR089C:YBL022C:YHR116W:YKL208W:YDR507C:YML129C:YHR083W:YHR060W:YBR120C:YKL016C:YDR231C:YPL132W:YKL122C:YIL075C:YDR375C:YAL010C:YLR200W:YDR529C:YER017C:YGR112W:YAL039C	ATP22:CYT2:RPT3:ATP25::COX12:OXA1:ATP12:PET117:PET100:VMA21:YTA12:PIM1:COX23:CBT1:GIN4:COX14:SAM35:VMA22:CBP6:ATP7:COX20:COX11:SRP21:RPN2:BCS1:MDM10:YKE2:QCR7:AFG3:SHY1:CYC3
1-0-2	6885	regulation of pH	11 out of 268 genes, 4.1%	30 out of 5817 genes, 0.5%	3.20509e-05	YDR065W:YLR447C:YEL027W:YHR039C-B:YGL095C:YEL051W:YKL080W:YBR127C:YHR060W:YHR026W:YPL234C	RRG1:VMA6:VMA3::VPS45:VMA8:VMA5:VMA2:VMA22:VMA16:VMA11
1-0-2	15992	proton transport	12 out of 268 genes, 4.5%	38 out of 5817 genes, 0.7%	5.24496e-05	YDR298C:YDR377W:YLR447C:YEL027W:YKL016C:YHR039C-B:YPL271W:YEL051W:YKL080W:YBR127C:YHR026W:YPL234C	ATP5:ATP17:VMA6:VMA3:ATP7::ATP15:VMA8:VMA5:VMA2:VMA16:VMA11
1-0-2	33108	mitochondrial respiratory chain complex assembly	11 out of 268 genes, 4.1%	32 out of 5817 genes, 0.6%	6.97004e-05	YBR120C:YHR116W:YDR375C:YDL045W-A:YLR038C:YML129C:YDR529C:YGR112W:YER058W:YDR079W:YDR231C	CBP6:COX23:BCS1::COX12:COX14:QCR7:SHY1:PET117:PET100:COX20
1-0-2	6818	hydrogen transport	12 out of 268 genes, 4.5%	39 out of 5817 genes, 0.7%	7.26856e-05	YDR298C:YDR377W:YLR447C:YEL027W:YKL016C:YHR039C-B:YPL271W:YEL051W:YKL080W:YBR127C:YHR026W:YPL234C	ATP5:ATP17:VMA6:VMA3:ATP7::ATP15:VMA8:VMA5:VMA2:VMA16:VMA11
1-0-2	30004	cellular monovalent inorganic cation homeostasis	11 out of 268 genes, 4.1%	35 out of 5817 genes, 0.6%	0.00019914	YDR065W:YLR447C:YEL027W:YHR039C-B:YGL095C:YEL051W:YKL080W:YBR127C:YHR060W:YHR026W:YPL234C	RRG1:VMA6:VMA3::VPS45:VMA8:VMA5:VMA2:VMA22:VMA16:VMA11
1-0-2	43038	amino acid activation	11 out of 268 genes, 4.1%	35 out of 5817 genes, 0.6%	0.00019914	YOL033W:YGR102C:YLR382C:YPR047W:YBL080C:YDR268W:YPL104W:YGR171C:YMR293C:YHR011W:YCR024C	MSE1:GTF1:NAM2:MSF1:PET112:MSW1:MSD1:MSM1:HER2:DIA4:SLM5
1-0-2	43039	tRNA aminoacylation	11 out of 268 genes, 4.1%	35 out of 5817 genes, 0.6%	0.00019914	YOL033W:YGR102C:YLR382C:YPR047W:YBL080C:YDR268W:YPL104W:YGR171C:YMR293C:YHR011W:YCR024C	MSE1:GTF1:NAM2:MSF1:PET112:MSW1:MSD1:MSM1:HER2:DIA4:SLM5
1-0-2	44238	primary metabolic process	176 out of 268 genes, 65.7%	2958 out of 5817 genes, 50.9%	0.000297498	YGL240W:YMR083W:YJL063C:YDR394W:YOR187W:YOL033W:YML092C:YDL045W-A:YKR006C:YPL031C:YBR127C:YBL021C:YPL013C:YHR011W:YOR341W:YLR204W:YGR220C:YOR158W:YMR089C:YBL022C:YGR048W:YMR072W:YKL208W:YOR125C:YMR286W:YGL070C:YPL104W:YFL016C:YBR282W:YDL202W:YFL036W:YDR377W:YAL044C:YBR120C:YBR179C:YBR163W:YER050C:YJR101W:YPL271W:YKL109W:YPL118W:YGR076C:YGR215W:YHR147C:YDL033C:YKL155C:YDR194C:YIL075C:YGL092W:YOR13…	DOC1:ADH3:MRPL8:RPT3:TUF1:MSE1:PRE8::MRPL13:PHO85:VMA2:HAP3:MRPS16:DIA4:RPA190:QRI5:MRPL9:PET123:YTA12:PIM1:UFD1:ABF2:CBT1:CAT5:MRPL33:RPB9:MSD1:MDJ1:MRPL27:MRPL11:RPO41:ATP17:GCV3:CBP6:FZO1:EXO5:RSM18:RSM26:ATP15:HAP4:MRP51:MRPL25:RSM27:MRPL6:SLM3:RSM22:MSS116:RPN2:NUP145:IDH2:IMP1:PRE6:RMD9:NAT1:MRPL22:MED7:SNF2:PPT2:CBP2:HFI1:MRPL7:CBP1:MRPL10:SIN4:GIN4:MRPL35:YDR115W:HER2:MSS51:IMG1:MTG2:ATP7…
1-0-2	6743	ubiquinone metabolic process	7 out of 268 genes, 2.6%	13 out of 5817 genes, 0.2%	0.000436159	YGL119W:YLR201C:YOL008W:YML110C:YOL096C:YOR125C:YDR204W	COQ8:COQ9:COQ10:COQ5:COQ3:CAT5:COQ4
1-0-2	6744	ubiquinone biosynthetic process	7 out of 268 genes, 2.6%	13 out of 5817 genes, 0.2%	0.000436159	YGL119W:YLR201C:YOL008W:YML110C:YOL096C:YOR125C:YDR204W	COQ8:COQ9:COQ10:COQ5:COQ3:CAT5:COQ4
1-0-2	42181	ketone biosynthetic process	7 out of 268 genes, 2.6%	13 out of 5817 genes, 0.2%	0.000436159	YGL119W:YLR201C:YOL008W:YML110C:YOL096C:YOR125C:YDR204W	COQ8:COQ9:COQ10:COQ5:COQ3:CAT5:COQ4
1-0-2	70131	positive regulation of mitochondrial translation	7 out of 268 genes, 2.6%	13 out of 5817 genes, 0.2%	0.000436159	YDR350C:YBR120C:YMR257C:YLR203C:YDR197W:YGR222W:YER153C	ATP22:CBP6:PET111:MSS51:CBS2:PET54:PET122
1-0-2	1901661	quinone metabolic process	7 out of 268 genes, 2.6%	13 out of 5817 genes, 0.2%	0.000436159	YGL119W:YLR201C:YOL008W:YML110C:YOL096C:YOR125C:YDR204W	COQ8:COQ9:COQ10:COQ5:COQ3:CAT5:COQ4
1-0-2	1901663	quinone biosynthetic process	7 out of 268 genes, 2.6%	13 out of 5817 genes, 0.2%	0.000436159	YGL119W:YLR201C:YOL008W:YML110C:YOL096C:YOR125C:YDR204W	COQ8:COQ9:COQ10:COQ5:COQ3:CAT5:COQ4
1-0-2	10822	positive regulation of mitochondrion organization	7 out of 268 genes, 2.6%	14 out of 5817 genes, 0.2%	0.000838134	YDR350C:YBR120C:YMR257C:YLR203C:YDR197W:YGR222W:YER153C	ATP22:CBP6:PET111:MSS51:CBS2:PET54:PET122
1-0-2	55067	monovalent inorganic cation homeostasis	11 out of 268 genes, 4.1%	40 out of 5817 genes, 0.7%	0.000897793	YDR065W:YLR447C:YEL027W:YHR039C-B:YGL095C:YEL051W:YKL080W:YBR127C:YHR060W:YHR026W:YPL234C	RRG1:VMA6:VMA3::VPS45:VMA8:VMA5:VMA2:VMA22:VMA16:VMA11
1-0-2	32042	mitochondrial DNA metabolic process	5 out of 268 genes, 1.9%	6 out of 5817 genes, 0.1%	0.000914667	YPL029W:YOR330C:YHR120W:YMR072W:YCR028C-A	SUV3:MIP1:MSH1:ABF2:
1-0-2	6091	generation of precursor metabolites and energy	24 out of 268 genes, 9.0%	182 out of 5817 genes, 3.1%	0.00194573	YMR083W:YOL008W:YHR051W:YGL119W:YLR201C:YLR139C:YDR079W:YJL209W:YDR231C:YBL045C:YPL132W:YEL024W:YDR148C:YML110C:YOR136W:YMR256C:YOR065W:YGL107C:YMR267W:YDR529C:YPR191W:YPR100W:YGR112W:YLR067C	ADH3:COQ10:COX6:COQ8:COQ9:SLS1:PET100:CBP1:COX20:COR1:COX11:RIP1:KGD2:COQ5:IDH2:COX7:CYT1:RMD9:PPA2:QCR7:QCR2:MRPL51:SHY1:PET309
1-0-2	17004	cytochrome complex assembly	6 out of 268 genes, 2.2%	11 out of 5817 genes, 0.2%	0.00272029	YBR120C:YDR529C:YKL087C:YKL208W:YAL039C:YDR375C	CBP6:QCR7:CYT2:CBT1:CYC3:BCS1
1-0-2	15672	monovalent inorganic cation transport	12 out of 268 genes, 4.5%	57 out of 5817 genes, 1.0%	0.00624208	YDR298C:YDR377W:YLR447C:YEL027W:YKL016C:YHR039C-B:YPL271W:YEL051W:YKL080W:YBR127C:YHR026W:YPL234C	ATP5:ATP17:VMA6:VMA3:ATP7::ATP15:VMA8:VMA5:VMA2:VMA16:VMA11
1-0-2	71822	protein complex subunit organization	36 out of 268 genes, 13.4%	365 out of 5817 genes, 6.3%	0.00692835	YDR350C:YKL087C:YDR394W:YMR098C:YOR290C:YDL045W-A:YLR038C:YER154W:YJL180C:YER058W:YCR084C:YDR079W:YNL084C:YGR105W:YMR089C:YBL022C:YHR116W:YKL208W:YDR507C:YML129C:YHR083W:YHR060W:YBR120C:YKL016C:YLR321C:YDR231C:YPL132W:YKL122C:YIL075C:YDR375C:YAL010C:YLR200W:YDR529C:YER017C:YGR112W:YAL039C	ATP22:CYT2:RPT3:ATP25:SNF2::COX12:OXA1:ATP12:PET117:TUP1:PET100:END3:VMA21:YTA12:PIM1:COX23:CBT1:GIN4:COX14:SAM35:VMA22:CBP6:ATP7:SFH1:COX20:COX11:SRP21:RPN2:BCS1:MDM10:YKE2:QCR7:AFG3:SHY1:CYC3
1-0-2	372	Group I intron splicing	5 out of 268 genes, 1.9%	8 out of 5817 genes, 0.1%	0.0079061	YPL029W:YDR194C:YGR222W:YLR382C:YHL038C	SUV3:MSS116:PET54:NAM2:CBP2
1-0-2	376	RNA splicing, via transesterification reactions with guanosine as nucleophile	5 out of 268 genes, 1.9%	8 out of 5817 genes, 0.1%	0.0079061	YPL029W:YDR194C:YGR222W:YLR382C:YHL038C	SUV3:MSS116:PET54:NAM2:CBP2
1-0-2	70127	tRNA aminoacylation for mitochondrial protein translation	6 out of 268 genes, 2.2%	13 out of 5817 genes, 0.2%	0.00934099	YDR268W:YPL104W:YOL033W:YCR024C:YHR011W:YPR047W	MSW1:MSD1:MSE1:SLM5:DIA4:MSF1
1-0-2	22607	cellular component assembly	46 out of 268 genes, 17.2%	536 out of 5817 genes, 9.2%	0.0150444	YDR523C:YGL240W:YDR350C:YKL087C:YDR394W:YMR098C:YDL045W-A:YLR038C:YER154W:YLL027W:YJL180C:YNL160W:YER058W:YCR084C:YDR079W:YNL084C:YNL236W:YGR105W:YMR089C:YBL022C:YHR116W:YKL208W:YDR507C:YLR369W:YML129C:YOL100W:YHR083W:YHR060W:YKL108W:YBR120C:YPR067W:YKL016C:YDR231C:YPL132W:YKL122C:YML073C:YIL075C:YPL059W:YDR375C:YJR122W:YAL010C:YDR529C:YLR200W:YER017C:YGR112W:YAL039C	SPS1:DOC1:ATP22:CYT2:RPT3:ATP25::COX12:OXA1:ISA1:ATP12:YGP1:PET117:TUP1:PET100:END3:SIN4:VMA21:YTA12:PIM1:COX23:CBT1:GIN4:SSQ1:COX14:PKH2:SAM35:VMA22:SLD2:CBP6:ISA2:ATP7:COX20:COX11:SRP21:RPL6A:RPN2:GRX5:BCS1:IBA57:MDM10:QCR7:YKE2:AFG3:SHY1:CYC3
1-0-2	44710	single-organism metabolic process	77 out of 268 genes, 28.7%	1085 out of 5817 genes, 18.7%	0.0203933	YKL165C:YMR083W:YEL050C:YOL008W:YLR056W:YOR187W:YOL033W:YHR051W:YPR047W:YGL119W:YLR139C:YMR084W:YLL027W:YBR127C:YHR011W:YBL022C:YOR125C:YBL080C:YPL104W:YDL104C:YBL033C:YAL044C:YDR377W:YBR179C:YPR067W:YJL102W:YJR101W:YLR382C:YOL096C:YPL271W:YLR201C:YGR036C:YAL035W:YDL045C:YDL033C:YOR211C:YEL024W:YOR136W:YGL107C:YDR197W:YPR191W:YPL172C:YDR204W:YDR226W:YOR290C:YML126C:YPL148C:YCR004C:YGR171C:YNL160W…	MCD4:ADH3:RML2:COQ10:ERG3:TUF1:MSE1:COX6:MSF1:COQ8:SLS1:YMR084W:ISA1:VMA2:DIA4:PIM1:CAT5:PET112:MSD1:QRI7:RIB1:GCV3:ATP17:FZO1:ISA2:MEF2:RSM26:NAM2:COQ3:ATP15:COQ9:CAX4:FUN12:FAD1:SLM3:MGM1:RIP1:IDH2:RMD9:CBS2:QCR2:COX10:COQ4:ADK1:SNF2:ERG13:PPT2:YCP4:MSM1:YGP1:PET100:KRE5:CBP1:COR1:GEM1:COX7:PPA2:HER2:SLM5:CHO1:MTG2:ATP7:MEF1:RPH1:COX20:ATP5:COX11:COQ5:KGD2:GTF1:CYT1:MSW1:QCR7:VPS34:MRPL51:SHY1:…
1-0-2	15988	energy coupled proton transmembrane transport, against electrochemical gradient	6 out of 268 genes, 2.2%	15 out of 5817 genes, 0.3%	0.0251902	YKL080W:YBR127C:YLR447C:YEL027W:YPL234C:YHR026W	VMA5:VMA2:VMA6:VMA3:VMA11:VMA16
1-0-2	15991	ATP hydrolysis coupled proton transport	6 out of 268 genes, 2.2%	15 out of 5817 genes, 0.3%	0.0251902	YKL080W:YBR127C:YLR447C:YEL027W:YPL234C:YHR026W	VMA5:VMA2:VMA6:VMA3:VMA11:VMA16
1-0-2	65003	macromolecular complex assembly	36 out of 268 genes, 13.4%	387 out of 5817 genes, 6.7%	0.0253677	YDR350C:YKL087C:YDR394W:YMR098C:YDL045W-A:YLR038C:YER154W:YJL180C:YER058W:YDR079W:YNL236W:YGR105W:YMR089C:YBL022C:YHR116W:YKL208W:YDR507C:YML129C:YOL100W:YHR083W:YHR060W:YKL108W:YBR120C:YKL016C:YDR231C:YPL132W:YKL122C:YML073C:YIL075C:YDR375C:YAL010C:YLR200W:YDR529C:YER017C:YGR112W:YAL039C	ATP22:CYT2:RPT3:ATP25::COX12:OXA1:ATP12:PET117:PET100:SIN4:VMA21:YTA12:PIM1:COX23:CBT1:GIN4:COX14:PKH2:SAM35:VMA22:SLD2:CBP6:ATP7:COX20:COX11:SRP21:RPL6A:RPN2:BCS1:MDM10:YKE2:QCR7:AFG3:SHY1:CYC3
1-0-2	10608	posttranscriptional regulation of gene expression	18 out of 268 genes, 6.7%	134 out of 5817 genes, 2.3%	0.0286473	YDR350C:YBR120C:YMR257C:YLR203C:YMR098C:YLR382C:YPL031C:YAL035W:YDR194C:YKL122C:YKL208W:YMR064W:YGL107C:YML129C:YDR197W:YGR222W:YLR067C:YER153C	ATP22:CBP6:PET111:MSS51:ATP25:NAM2:PHO85:FUN12:MSS116:SRP21:CBT1:AEP1:RMD9:COX14:CBS2:PET54:PET309:PET122
1-0-2	42180	cellular ketone metabolic process	7 out of 268 genes, 2.6%	22 out of 5817 genes, 0.4%	0.0302733	YGL119W:YLR201C:YOL008W:YML110C:YOL096C:YOR125C:YDR204W	COQ8:COQ9:COQ10:COQ5:COQ3:CAT5:COQ4
1-0-2	45727	positive regulation of translation	8 out of 268 genes, 3.0%	30 out of 5817 genes, 0.5%	0.0349181	YDR350C:YBR120C:YMR257C:YLR203C:YDR197W:YGR222W:YLR067C:YER153C	ATP22:CBP6:PET111:MSS51:CBS2:PET54:PET309:PET122
1-0-2	6418	tRNA aminoacylation for protein translation	8 out of 268 genes, 3.0%	32 out of 5817 genes, 0.6%	0.0579015	YOL033W:YLR382C:YPR047W:YDR268W:YPL104W:YGR171C:YHR011W:YCR024C	MSE1:NAM2:MSF1:MSW1:MSD1:MSM1:DIA4:SLM5
1-0-2	9205	purine ribonucleoside triphosphate metabolic process	14 out of 268 genes, 5.2%	94 out of 5817 genes, 1.6%	0.0689607	YDR298C:YDR377W:YOR211C:YAL048C:YBR179C:YBL022C:YOR187W:YHR168W:YJL102W:YKL016C:YPL271W:YLR069C:YBR127C:YAL035W	ATP5:ATP17:MGM1:GEM1:FZO1:PIM1:TUF1:MTG2:MEF2:ATP7:ATP15:MEF1:VMA2:FUN12
1-0-2	33043	regulation of organelle organization	21 out of 268 genes, 7.8%	183 out of 5817 genes, 3.1%	0.0702831	YGL240W:YDR350C:YBR120C:YMR257C:YLR203C:YLR148W:YGL095C:YGR098C:YJL076W:YAL048C:YBL022C:YGR101W:YLR396C:YML064C:YDR296W:YML129C:YDR197W:YGR222W:YIL068C:YLR067C:YER153C	DOC1:ATP22:CBP6:PET111:MSS51:PEP3:VPS45:ESP1:NET1:GEM1:PIM1:PCP1:VPS33:TEM1:MHR1:COX14:CBS2:PET54:SEC6:PET309:PET122
1-0-2	42278	purine nucleoside metabolic process	17 out of 268 genes, 6.3%	131 out of 5817 genes, 2.3%	0.0735571	YDR377W:YDR226W:YBR179C:YOR187W:YHR168W:YJL102W:YKL016C:YPL271W:YLR069C:YBR127C:YAL035W:YDL033C:YDR298C:YAL048C:YOR211C:YBL022C:YDL104C	ATP17:ADK1:FZO1:TUF1:MTG2:MEF2:ATP7:ATP15:MEF1:VMA2:FUN12:SLM3:ATP5:GEM1:MGM1:PIM1:QRI7
1-0-2	46128	purine ribonucleoside metabolic process	17 out of 268 genes, 6.3%	131 out of 5817 genes, 2.3%	0.0735571	YDR377W:YDR226W:YBR179C:YOR187W:YHR168W:YJL102W:YKL016C:YPL271W:YLR069C:YBR127C:YAL035W:YDL033C:YDR298C:YAL048C:YOR211C:YBL022C:YDL104C	ATP17:ADK1:FZO1:TUF1:MTG2:MEF2:ATP7:ATP15:MEF1:VMA2:FUN12:SLM3:ATP5:GEM1:MGM1:PIM1:QRI7
1-0-2	6264	mitochondrial DNA replication	3 out of 268 genes, 1.1%	3 out of 5817 genes, 0.1%	0.0765299	YPL029W:YOR330C:YCR028C-A	SUV3:MIP1:
1-0-2	70681	glutaminyl-tRNAGln biosynthesis via transamidation	3 out of 268 genes, 1.1%	3 out of 5817 genes, 0.1%	0.0765299	YBL080C:YGR102C:YMR293C	PET112:GTF1:HER2
1-0-2	33617	mitochondrial respiratory chain complex IV assembly	6 out of 268 genes, 2.2%	18 out of 5817 genes, 0.3%	0.0830858	YLR038C:YML129C:YGR112W:YER058W:YDR079W:YDR231C	COX12:COX14:SHY1:PET117:PET100:COX20
1-0-2	9144	purine nucleoside triphosphate metabolic process	14 out of 268 genes, 5.2%	96 out of 5817 genes, 1.7%	0.0871564	YDR298C:YDR377W:YOR211C:YAL048C:YBR179C:YBL022C:YOR187W:YHR168W:YJL102W:YKL016C:YPL271W:YLR069C:YBR127C:YAL035W	ATP5:ATP17:MGM1:GEM1:FZO1:PIM1:TUF1:MTG2:MEF2:ATP7:ATP15:MEF1:VMA2:FUN12
1-0-3	9987	cellular process	765 out of 916 genes, 83.5%	4283 out of 5817 genes, 73.6%	1.64494e-11	YNL111C:YOL097C:YLL016W:YNL139C:YGL127C:YIR005W:YGL020C:YIR012W:YNL259C:YPL094C:YJL090C:YMR120C:YIL168W:YLR418C:YGR007W:YJL081C:YHR194W:YNL085W:YDR045C:YNL272C:YNL215W:YDR058C:YKL212W:YGL257C:YHR192W:YDR206W:YJL144W:YJL159W:YFR006W:YPL233W:YDL194W:YNL038W:YNR073C:YNL099C:YGL219C:YMR079W:YJR097W:YJR094W-A:YDL002C:YPL042C:YPL253C:YKR053C:YOR312C:YJL115W:YJR074W:YFR019W:YLR248W:YIL016W:YGL174W:YHR17…	CYB5:WRS1:SDC25:THO2:SOH1:IST3:GET1:SQT1:ATX1:SEC62:DPB11:ADE17:YIL168W:CDC73:ECT1:ARP4:MDM31:MKT1:RPC11:SEC2:IES2:TGL2:SAC1:MNT2:LNP1:EBS1:YJL144W:HSP150:YFR006W:NSL1:SNF3:GPI15:YNR073C:OCA1:MDM34:SEC14:JJJ3::NHP10:SSN3:VIK1:YSR3:RPL20B:ASF1:MOG1:FAB1:RCK2:SNL1:BUD13:STB5:PHO86:MPP6:SPC72:MNN11:CNB1:RXT2:ATC1:RRP46:VIP1:AVT1:ATG15:SPO16:MDL2:BDF1:URB1:UTP5:GCD7:RPD3:RPL9B:YET3:SDS22:TIF2::SPC110…
1-0-3	44238	primary metabolic process	543 out of 916 genes, 59.3%	2958 out of 5817 genes, 50.9%	2.60911e-05	YNL111C:YOL097C:YNL139C:YGL127C:YIR005W:YJL090C:YMR120C:YIL168W:YLR418C:YGR007W:YJL081C:YNL085W:YDR045C:YNL215W:YDR058C:YKL212W:YGL257C:YDR206W:YNL038W:YNR073C:YNL099C:YMR079W:YJR097W:YJR094W-A:YDL002C:YPL042C:YKR053C:YOR312C:YJL115W:YFR019W:YLR248W:YIL016W:YGL174W:YHR178W:YJL117W:YNR024W:YJL183W:YBR095C:YGR095C:YCR068W:YPL270W:YLR399C:YKL014C:YDR398W:YLR291C:YNL330C:YNL067W:YJL138C:YDR018C:YMR22…	CYB5:WRS1:THO2:SOH1:IST3:DPB11:ADE17:YIL168W:CDC73:ECT1:ARP4:MKT1:RPC11:IES2:TGL2:SAC1:MNT2:EBS1:GPI15:YNR073C:OCA1:SEC14:JJJ3::NHP10:SSN3:YSR3:RPL20B:ASF1:FAB1:RCK2:SNL1:BUD13:STB5:PHO86:MPP6:MNN11:RXT2:RRP46:ATG15:MDL2:BDF1:URB1:UTP5:GCD7:RPD3:RPL9B:TIF2:YDR018C:TAF7:SAS4:HOM3:BET4:IPL1:RPB8:HIS6:ELP6:SOF1:PNO1:RRD1:LSM4:ARG82:MET3::DBF2:TRP3:PCK1:RGM1:NRM1:NOT3:HDA1:MDE1:MET22:SFH5:POP8:SIR1:R…
1-0-3	71704	organic substance metabolic process	557 out of 916 genes, 60.8%	3052 out of 5817 genes, 52.5%	3.35799e-05	YNL111C:YOL097C:YNL139C:YGL127C:YIR005W:YJL090C:YMR120C:YIL168W:YLR418C:YGR007W:YJL081C:YNL085W:YDR045C:YNL215W:YDR058C:YKL212W:YGL257C:YDR206W:YNL038W:YNR073C:YNL099C:YMR079W:YJR097W:YJR094W-A:YDL002C:YPL042C:YKR053C:YOR312C:YJL115W:YFR019W:YLR248W:YIL016W:YGL174W:YHR178W:YJL117W:YNR024W:YJL183W:YBR095C:YGR095C:YLR410W:YCR068W:YPL270W:YLR399C:YKL014C:YDR398W:YLR291C:YNL330C:YNL067W:YJL138C:YDR01…	CYB5:WRS1:THO2:SOH1:IST3:DPB11:ADE17:YIL168W:CDC73:ECT1:ARP4:MKT1:RPC11:IES2:TGL2:SAC1:MNT2:EBS1:GPI15:YNR073C:OCA1:SEC14:JJJ3::NHP10:SSN3:YSR3:RPL20B:ASF1:FAB1:RCK2:SNL1:BUD13:STB5:PHO86:MPP6:MNN11:RXT2:RRP46:VIP1:ATG15:MDL2:BDF1:URB1:UTP5:GCD7:RPD3:RPL9B:TIF2:YDR018C:TAF7:SAS4:HOM3:BET4:IPL1:RPB8:HIS6:ELP6:PHO84:SOF1:PNO1:RRD1:LSM4:ARG82:MET3::DBF2:TRP3:PCK1:RGM1:NRM1:NOT3:HDA1:MDE1:MET22:SFH5:…
1-0-3	44237	cellular metabolic process	563 out of 916 genes, 61.5%	3096 out of 5817 genes, 53.2%	4.68985e-05	YNL111C:YOL097C:YNL139C:YGL127C:YIR005W:YJL090C:YMR120C:YIL168W:YLR418C:YGR007W:YJL081C:YNL085W:YDR045C:YNL272C:YNL215W:YDR058C:YKL212W:YGL257C:YDR206W:YNL038W:YNR073C:YNL099C:YMR079W:YJR097W:YJR094W-A:YDL002C:YPL042C:YKR053C:YOR312C:YJL115W:YFR019W:YLR248W:YIL016W:YGL174W:YHR178W:YJL117W:YNR024W:YJL183W:YBR095C:YGR095C:YLR410W:YCR068W:YPL270W:YLR399C:YKL014C:YDR398W:YLR291C:YNL330C:YNL067W:YJL13…	CYB5:WRS1:THO2:SOH1:IST3:DPB11:ADE17:YIL168W:CDC73:ECT1:ARP4:MKT1:RPC11:SEC2:IES2:TGL2:SAC1:MNT2:EBS1:GPI15:YNR073C:OCA1:SEC14:JJJ3::NHP10:SSN3:YSR3:RPL20B:ASF1:FAB1:RCK2:SNL1:BUD13:STB5:PHO86:MPP6:MNN11:RXT2:RRP46:VIP1:ATG15:MDL2:BDF1:URB1:UTP5:GCD7:RPD3:RPL9B:TIF2:YDR018C:TAF7:SAS4:HOM3:BET4:IPL1:RPB8:HIS6:YIL165C:ELP6:PHO84:SOF1:PNO1:RRD1:LSM4:ARG82:MET3::DBF2:TRP3:RGM1:NRM1:NOT3:HDA1:MDE1:MET…
1-0-3	8152	metabolic process	589 out of 916 genes, 64.3%	3299 out of 5817 genes, 56.7%	0.000378244	YNL111C:YOL097C:YNL139C:YGL127C:YIR005W:YIR035C:YJL090C:YMR120C:YIL168W:YLR418C:YGR007W:YJL081C:YNL085W:YDR045C:YNL272C:YNL215W:YDR058C:YKL212W:YGL257C:YDR206W:YNL038W:YNR073C:YER152C:YNL099C:YMR079W:YJR097W:YJR094W-A:YDL002C:YPL042C:YKR053C:YOR312C:YJL115W:YFR019W:YLR248W:YIL016W:YGL174W:YHR178W:YJL117W:YNR024W:YJL183W:YBR095C:YGR095C:YLR410W:YCR068W:YPL270W:YLR399C:YKL014C:YDR398W:YLR291C:YNL33…	CYB5:WRS1:THO2:SOH1:IST3:YIR035C:DPB11:ADE17:YIL168W:CDC73:ECT1:ARP4:MKT1:RPC11:SEC2:IES2:TGL2:SAC1:MNT2:EBS1:GPI15:YNR073C:YER152C:OCA1:SEC14:JJJ3::NHP10:SSN3:YSR3:RPL20B:ASF1:FAB1:RCK2:SNL1:BUD13:STB5:PHO86:MPP6:MNN11:RXT2:RRP46:VIP1:ATG15:MDL2:BDF1:URB1:UTP5:GCD7:RPD3:RPL9B:TIF2:YDR018C:TAF7:SAS4:HOM3:BET4:IPL1:RPB8:HIS6:YIL165C:ELP6:PHO84:SOF1:PNO1:RRD1:LSM4:ARG82:MET3::DBF2:TRP3:PCK1:RGM1:NR…
1-0-3	43170	macromolecule metabolic process	423 out of 916 genes, 46.2%	2278 out of 5817 genes, 39.2%	0.00253662	YLR325C:YOL097C:YDL190C:YNL139C:YER059W:YGL127C:YIR005W:YDR221W:YPL248C:YBL092W:YLR320W:YJL090C:YLR418C:YEL003W:YJL081C:YLR381W:YNL085W:YDR045C:YFL002C:YBR048W:YNL215W:YBR243C:YGL257C:YDR206W:YBL072C:YNL038W:YGR229C:YJR070C:YPR022C:YGL013C:YDL130W:YBR084C-A:YNL099C:YKL059C:YJR097W:YOR037W:YJR094W-A:YDL002C:YLR266C:YMR076C:YPL042C:YLR039C:YLR136C:YBR191W:YDR435C:YOR312C:YJL115W:YOL121C:YJL190C:YFR…	RPL38:WRS1:UFD2:THO2:PCL6:SOH1:IST3:GTB1:GAL4:RPL32:MMS22:DPB11:CDC73:GIM4:ARP4:CTF3:MKT1:RPC11:SPB4:RPS11B:IES2:ALG7:MNT2:EBS1:RPS8A:GPI15:SMI1:LIA1:YPR022C:PDR1:RPP1B::OCA1:MPE1:JJJ3:CYC2::NHP10:PDR8:PDS5:SSN3:RIC1:TIS11:RPL21A:PPM1:RPL20B:ASF1:RPS19A:RPS22A:FAB1:ASG1:RCK2:ARO80:RRT12:RPL17B:NGG1:SNL1:IES3:BUD13:STB5:PHO86:PTC1:MPP6:MNN11:RXT2:RRP46:ATG15:RLF2:ELP4:MSC6:BUD31:BDF1:URB1:RAD57:UT…
1-0-3	44260	cellular macromolecule metabolic process	412 out of 916 genes, 45.0%	2213 out of 5817 genes, 38.0%	0.00300465	YLR325C:YOL097C:YDL190C:YNL139C:YER059W:YGL127C:YIR005W:YDR221W:YPL248C:YBL092W:YLR320W:YJL090C:YLR418C:YEL003W:YJL081C:YLR381W:YNL085W:YDR045C:YFL002C:YBR048W:YNL215W:YBR243C:YGL257C:YDR206W:YBL072C:YNL038W:YGR229C:YJR070C:YPR022C:YGL013C:YDL130W:YBR084C-A:YNL099C:YKL059C:YJR097W:YOR037W:YJR094W-A:YDL002C:YLR266C:YMR076C:YPL042C:YLR039C:YLR136C:YBR191W:YDR435C:YOR312C:YJL115W:YOL121C:YJL190C:YFR…	RPL38:WRS1:UFD2:THO2:PCL6:SOH1:IST3:GTB1:GAL4:RPL32:MMS22:DPB11:CDC73:GIM4:ARP4:CTF3:MKT1:RPC11:SPB4:RPS11B:IES2:ALG7:MNT2:EBS1:RPS8A:GPI15:SMI1:LIA1:YPR022C:PDR1:RPP1B::OCA1:MPE1:JJJ3:CYC2::NHP10:PDR8:PDS5:SSN3:RIC1:TIS11:RPL21A:PPM1:RPL20B:ASF1:RPS19A:RPS22A:FAB1:ASG1:RCK2:ARO80:RPL17B:NGG1:SNL1:IES3:BUD13:STB5:PHO86:PTC1:MPP6:MNN11:RXT2:RRP46:ATG15:RLF2:ELP4:MSC6:BUD31:BDF1:URB1:RAD57:UTP5:SGN…
1-0-3	9058	biosynthetic process	305 out of 916 genes, 33.3%	1570 out of 5817 genes, 27.0%	0.00420763	YLR325C:YNL111C:YOL097C:YNL139C:YGL127C:YDR221W:YPL248C:YBL092W:YLR320W:YJL090C:YMR120C:YDL004W:YBR084W:YLR418C:YGR007W:YGR208W:YJL081C:YLR381W:YDR045C:YBR048W:YNL215W:YBR243C:YGL257C:YLR134W:YBL072C:YNL038W:YGR229C:YJR070C:YPR022C:YGL013C:YDL130W:YBR084C-A:YER152C:YJR097W:YJR094W-A:YDL002C:YLR266C:YPL042C:YLR039C:YBR191W:YKR053C:YOR312C:YJL115W:YOL121C:YJL190C:YIL130W:YDR421W:YDL182W:YJL177W:YNL…	RPL38:CYB5:WRS1:THO2:SOH1:GTB1:GAL4:RPL32:MMS22:DPB11:ADE17:ATP16:MIS1:CDC73:ECT1:SER2:ARP4:CTF3:RPC11:RPS11B:IES2:ALG7:MNT2:PDC5:RPS8A:GPI15:SMI1:LIA1:YPR022C:PDR1:RPP1B::YER152C:JJJ3::NHP10:PDR8:SSN3:RIC1:RPL21A:YSR3:RPL20B:ASF1:RPS19A:RPS22A:ASG1:ARO80:LYS20:RPL17B:LAT1:NGG1:IES3:STB5:RHR2:MNN11:RXT2:VIP1:DRE2:ELP4:BDF1:UTP5:GCD7:RPD3:RPL9B:TIF2:GCD1:YDR018C:SWF1:ILV3:TAF7:SAS4:FZF1:SUB1:HOM3:…
1-0-3	44249	cellular biosynthetic process	293 out of 916 genes, 32.0%	1504 out of 5817 genes, 25.9%	0.00587151	YLR325C:YOL097C:YNL139C:YGL127C:YDR221W:YPL248C:YBL092W:YLR320W:YJL090C:YMR120C:YDL004W:YBR084W:YLR418C:YGR007W:YGR208W:YJL081C:YLR381W:YDR045C:YBR048W:YNL215W:YBR243C:YGL257C:YBL072C:YNL038W:YGR229C:YJR070C:YPR022C:YGL013C:YDL130W:YBR084C-A:YJR097W:YJR094W-A:YDL002C:YLR266C:YPL042C:YLR039C:YBR191W:YKR053C:YOR312C:YJL115W:YOL121C:YJL190C:YIL130W:YDR421W:YDL182W:YJL177W:YNL071W:YDR176W:YLR052W:YHR…	RPL38:WRS1:THO2:SOH1:GTB1:GAL4:RPL32:MMS22:DPB11:ADE17:ATP16:MIS1:CDC73:ECT1:SER2:ARP4:CTF3:RPC11:RPS11B:IES2:ALG7:MNT2:RPS8A:GPI15:SMI1:LIA1:YPR022C:PDR1:RPP1B::JJJ3::NHP10:PDR8:SSN3:RIC1:RPL21A:YSR3:RPL20B:ASF1:RPS19A:RPS22A:ASG1:ARO80:LYS20:RPL17B:LAT1:NGG1:IES3:STB5:RHR2:MNN11:RXT2:ELP4:BDF1:UTP5:GCD7:RPD3:RPL9B:TIF2:GCD1:YDR018C:SWF1:ILV3:TAF7:SAS4:FZF1:SUB1:HOM3:URA2:RTG3:RPB8:HIS6:ELP3:ELP…
1-0-3	65007	biological regulation	303 out of 916 genes, 33.1%	1564 out of 5817 genes, 26.9%	0.00608271	YLL016W:YNL139C:YER059W:YGL127C:YLR319C:YPL248C:YFR009W:YNL259C:YJL090C:YLR418C:YJL081C:YHR194W:YNL215W:YDR206W:YKR055W:YMR153W:YDL194W:YGR229C:YGL013C:YBL057C:YLR345W:YMR079W:YDL002C:YLR266C:YPL042C:YGL061C:YLR039C:YLR136C:YJL115W:YNL197C:YNL055C:YIL130W:YLR248W:YDR421W:YCR045C:YDR176W:YLR052W:YHR178W:YJL117W:YDL006W:YAL047C:YKL190W:YBR095C:YPL070W:YKR071C:YHR153C:YPL101W:YLR399C:YDR004W:YDR398W…	SDC25:THO2:PCL6:SOH1:BUD6:GAL4:GCN20:ATX1:DPB11:CDC73:ARP4:MDM31:IES2:EBS1:RHO4:NUP53:SNF3:SMI1:PDR1:PTH2:YLR345W:SEC14:NHP10:PDR8:SSN3:DUO1:RIC1:TIS11:ASF1:WHI3:POR1:ASG1:RCK2:ARO80:RRT12:NGG1:IES3:STB5:PHO86:PTC1:SPC72:CNB1:RXT2:MUK1:DRE2:SPO16:ELP4:BDF1:RAD57:UTP5:GCD7:RPD3:SDS22:TIF2:GCD1:EDC1:SWF1:RTG2:TAF7:VAC7:SAS4:FZF1:SUB1:FAR10:PDE1:URA2:IPL1:RTG3:RAV2:ELP3:ELP6:RRD1:PKH1:VPS3:MSB3:EMI2…
1-0-3	1901576	organic substance biosynthetic process	298 out of 916 genes, 32.5%	1543 out of 5817 genes, 26.5%	0.0104202	YLR325C:YNL111C:YOL097C:YNL139C:YGL127C:YDR221W:YPL248C:YBL092W:YLR320W:YJL090C:YMR120C:YDL004W:YBR084W:YLR418C:YGR007W:YGR208W:YJL081C:YLR381W:YDR045C:YBR048W:YNL215W:YBR243C:YGL257C:YLR134W:YBL072C:YNL038W:YGR229C:YJR070C:YPR022C:YGL013C:YDL130W:YBR084C-A:YJR094W-A:YDL002C:YLR266C:YPL042C:YLR039C:YBR191W:YKR053C:YOR312C:YJL115W:YOL121C:YJL190C:YIL130W:YDR421W:YDL182W:YJL177W:YNL071W:YDR176W:YLR…	RPL38:CYB5:WRS1:THO2:SOH1:GTB1:GAL4:RPL32:MMS22:DPB11:ADE17:ATP16:MIS1:CDC73:ECT1:SER2:ARP4:CTF3:RPC11:RPS11B:IES2:ALG7:MNT2:PDC5:RPS8A:GPI15:SMI1:LIA1:YPR022C:PDR1:RPP1B:::NHP10:PDR8:SSN3:RIC1:RPL21A:YSR3:RPL20B:ASF1:RPS19A:RPS22A:ASG1:ARO80:LYS20:RPL17B:LAT1:NGG1:IES3:STB5:RHR2:MNN11:RXT2:VIP1:ELP4:BDF1:UTP5:GCD7:RPD3:RPL9B:TIF2:GCD1:YDR018C:SWF1:ILV3:TAF7:SAS4:FZF1:SUB1:HOM3:URA2:RTG3:RPB8:HIS…
1-0-3	9059	macromolecule biosynthetic process	220 out of 916 genes, 24.0%	1094 out of 5817 genes, 18.8%	0.0184373	YLR325C:YOL097C:YNL139C:YIL139C:YGL127C:YJL168C:YLR014C:YFR013W:YDR221W:YDR418W:YDL082W:YPL248C:YBL092W:YLR281C:YDL232W:YLR320W:YER111C:YJL090C:YMR149W:YLR418C:YJL081C:YMR078C:YLR381W:YDR045C:YBR048W:YNL215W:YBR243C:YIL069C:YGL257C:YPR133C:YBL072C:YNL038W:YGR229C:YCR044C:YPR022C:YGL013C:YPR175W:YDL130W:YPL230W:YBR084C-A:YNL137C:YBR189W:YNL097C:YNR063W:YJR094W-A:YDL002C:YIL101C:YGR271W:YLR266C:YDR…	RPL38:WRS1:THO2:REV7:SOH1:SET2:PPR1:IOC3:GTB1:RPL12B:RPL13A:GAL4:RPL32:YLR281C:OST4:MMS22:SWI4:DPB11:SWP1:CDC73:ARP4:CTF18:CTF3:RPC11:RPS11B:IES2:ALG7:RPS24B:MNT2:SPN1:RPS8A:GPI15:SMI1:PER1:YPR022C:PDR1:DPB2:RPP1B:USV1::NAM9:RPS9B:PHO23:YNR063W::NHP10:XBP1:SLH1:PDR8:LCD1:SSN3:RIC1:RPL26A:RPL21A:RPS27B:RPL20B:ASF1:RPS19A:RPS22A:GCD6:ASG1:RTT103:ARO80:TAF14:IES1:RPL17B:NGG1:RNT1:IES3:STB5:MNN11:RXT…
1-0-3	10467	gene expression	243 out of 916 genes, 26.5%	1229 out of 5817 genes, 21.1%	0.0201218	YLR325C:YOL097C:YNL139C:YGL127C:YJL168C:YLR014C:YIR005W:YFR013W:YDR418W:YDL082W:YPL248C:YBL092W:YLR281C:YER111C:YDR243C:YLR418C:YPR024W:YJL081C:YDR045C:YFL002C:YBR048W:YNL215W:YIL069C:YPR133C:YBL072C:YGR229C:YPR022C:YGL013C:YDL130W:YPL230W:YBR084C-A:YNL137C:YKL059C:YBR189W:YNL097C:YNR063W:YJR094W-A:YOL144W:YDL002C:YIL101C:YGR271W:YLR266C:YPL042C:YLR039C:YLR344W:YBR191W:YHR021C:YOR312C:YJL115W:YOL…	RPL38:WRS1:THO2:SOH1:SET2:PPR1:IST3:IOC3:RPL12B:RPL13A:GAL4:RPL32:YLR281C:SWI4:PRP28:CDC73:YME1:ARP4:RPC11:SPB4:RPS11B:IES2:RPS24B:SPN1:RPS8A:SMI1:YPR022C:PDR1:RPP1B:USV1::NAM9:MPE1:RPS9B:PHO23:YNR063W::NOP8:NHP10:XBP1:SLH1:PDR8:SSN3:RIC1:RPL26A:RPL21A:RPS27B:RPL20B:ASF1:DIS3:RPS19A:SNM1:RPS22A:TAD2:GCD6:ASG1:RTT103:ARO80:TAF14:PAN2:IES1:NCS2:RPL17B:NGG1:RNT1:IES3:BUD13:STB5:PTC1:MPP6:RXT2:RRP46:…
1-0-3	51641	cellular localization	163 out of 916 genes, 17.8%	771 out of 5817 genes, 13.3%	0.0204578	YNL139C:YBR267W:YIR005W:YCR009C:YJL204C:YGL020C:YDL115C:YML097C:YPL094C:YLR262C:YAR002C-A:YMR275C:YHR036W:YPR024W:YLR190W:YJL207C:YHR194W:YPR133W-A:YLR335W:YNL272C:YDR058C:YIL149C:YOR266W:YJL004C:YMR153W:YPR133C:YHL031C:YLR417W:YMR079W:YLR268W:YDL046W:YLR372W:YPL243W:YLR039C:YNL044W:YNL197C:YOL121C:YJR074W:YMR060C:YGR028W:YBR162W-A:YDR292C:YOR297C:YLR078C:YGL174W:YJL117W:YDL006W:YOR262W:YAL047C:Y…	THO2:REI1:IST3:RVS161:RCY1:GET1:IWR1:VPS9:SEC62:YPT6::BUL1:BRL1:YME1:MMR1:LAA1:MDM31::NUP2:SEC2:TGL2:MLP2:PNT1:SYS1:NUP53:SPN1:GOS1:VPS36:SEC14:SEC22:NPC2:SUR4:SRP68:RIC1:YIP3:WHI3:RPS19A:MOG1:SAM37:MSP1::SRP101:TIM18:BOS1:BUD13:PHO86:PTC1:GPN2:SPC72:UBS1:ARP3:CHS7:DNM1:AVT1:MUK1:MDL2:RPS28B:MON2:CSM1:PFY1:RAV1:RPD3:RPS18B:YET3:SDS22::GET2:MRS6:PAM17:VPS64:GCS1:SPO13:RTG2:OSH2:EMP46:SHE4:PMT2:NDL…
1-0-3	33036	macromolecule localization	150 out of 916 genes, 16.4%	701 out of 5817 genes, 12.1%	0.024895	YNL139C:YIR005W:YJL204C:YGL020C:YDL115C:YML097C:YPL094C:YLR262C:YOR011W:YAR002C-A:YPL069C:YHR036W:YPR024W:YJL207C:YPR133W-A:YLR335W:YNL272C:YDR058C:YIL149C:YOR266W:YJL004C:YMR153W:YPR133C:YHL031C:YLR417W:YBR077C:YGL219C:YMR079W:YLR268W:YDL046W:YNR047W:YDR499W:YPL243W:YLR039C:YNL197C:YOL121C:YJR074W:YMR060C:YGR028W:YBR162W-A:YDR292C:YOR297C:YLR078C:YDL018C:YGL174W:YOR262W:YBR165W:YHR142W:YPL070W:Y…	THO2:IST3:RCY1:GET1:IWR1:VPS9:SEC62:YPT6:AUS1::BTS1:BRL1:YME1:LAA1::NUP2:SEC2:TGL2:MLP2:PNT1:SYS1:NUP53:SPN1:GOS1:VPS36:SLM4:MDM34:SEC14:SEC22:NPC2:FPK1:LCD1:SRP68:RIC1:WHI3:RPS19A:MOG1:SAM37:MSP1::SRP101:TIM18:BOS1:ERP3:BUD13:GPN2:UBS1:CHS7:MUK1:RPS28B:MON2:CSM1:PFY1:RAV1:RPD3:RPS18B:YET3:SDS22::GET2:MRS6:PAM17:VPS64:GCS1:SPO13:RTG2:OSH2:EMP46:SHE4:PMT2:ERF2:CCZ1:BET4:IPL1:RTG3:TIM17:MAS1:RAV2:E…
1-0-3	34645	cellular macromolecule biosynthetic process	218 out of 916 genes, 23.8%	1087 out of 5817 genes, 18.7%	0.0250675	YLR325C:YOL097C:YNL139C:YIL139C:YGL127C:YJL168C:YLR014C:YFR013W:YDR221W:YDR418W:YDL082W:YPL248C:YBL092W:YLR281C:YDL232W:YLR320W:YER111C:YJL090C:YMR149W:YLR418C:YJL081C:YMR078C:YLR381W:YDR045C:YBR048W:YNL215W:YBR243C:YIL069C:YGL257C:YPR133C:YBL072C:YNL038W:YGR229C:YCR044C:YPR022C:YGL013C:YPR175W:YDL130W:YPL230W:YBR084C-A:YNL137C:YBR189W:YNL097C:YNR063W:YJR094W-A:YDL002C:YIL101C:YGR271W:YLR266C:YDR…	RPL38:WRS1:THO2:REV7:SOH1:SET2:PPR1:IOC3:GTB1:RPL12B:RPL13A:GAL4:RPL32:YLR281C:OST4:MMS22:SWI4:DPB11:SWP1:CDC73:ARP4:CTF18:CTF3:RPC11:RPS11B:IES2:ALG7:RPS24B:MNT2:SPN1:RPS8A:GPI15:SMI1:PER1:YPR022C:PDR1:DPB2:RPP1B:USV1::NAM9:RPS9B:PHO23:YNR063W::NHP10:XBP1:SLH1:PDR8:LCD1:SSN3:RIC1:RPL26A:RPL21A:RPS27B:RPL20B:ASF1:RPS19A:RPS22A:GCD6:ASG1:RTT103:ARO80:TAF14:IES1:RPL17B:NGG1:RNT1:IES3:STB5:MNN11:RXT…
1-0-3	50794	regulation of cellular process	257 out of 916 genes, 28.1%	1323 out of 5817 genes, 22.7%	0.0418392	YLL016W:YNL139C:YER059W:YGL127C:YLR319C:YPL248C:YFR009W:YJL090C:YLR418C:YJL081C:YHR194W:YNL215W:YDR206W:YKR055W:YMR153W:YDL194W:YGR229C:YGL013C:YBL057C:YLR345W:YMR079W:YDL002C:YLR266C:YPL042C:YGL061C:YLR039C:YJL115W:YNL055C:YIL130W:YLR248W:YDR421W:YDR176W:YLR052W:YHR178W:YDL006W:YAL047C:YKL190W:YBR095C:YPL070W:YKR071C:YHR153C:YPL101W:YLR399C:YDR398W:YLR291C:YNL330C:YJL138C:YOR260W:YGL222C:YDR126W…	SDC25:THO2:PCL6:SOH1:BUD6:GAL4:GCN20:DPB11:CDC73:ARP4:MDM31:IES2:EBS1:RHO4:NUP53:SNF3:SMI1:PDR1:PTH2:YLR345W:SEC14:NHP10:PDR8:SSN3:DUO1:RIC1:ASF1:POR1:ASG1:RCK2:ARO80:NGG1:IES3:STB5:PTC1:SPC72:CNB1:RXT2:MUK1:DRE2:SPO16:ELP4:BDF1:UTP5:GCD7:RPD3:TIF2:GCD1:EDC1:SWF1:RTG2:TAF7:VAC7:SAS4:FZF1:SUB1:FAR10:PDE1:URA2:IPL1:RTG3:ELP3:ELP6:RRD1:PKH1:MSB3:EMI2:DLS1:ARG82:CDC6:ASC1:RGM1:TRL1:NRM1:NOT3:HDA1:GSC…
1-0-3	50789	regulation of biological process	266 out of 916 genes, 29.0%	1380 out of 5817 genes, 23.7%	0.0523238	YLL016W:YNL139C:YER059W:YGL127C:YLR319C:YPL248C:YFR009W:YJL090C:YLR418C:YJL081C:YHR194W:YNL215W:YDR206W:YKR055W:YMR153W:YDL194W:YGR229C:YGL013C:YBL057C:YLR345W:YMR079W:YDL002C:YLR266C:YPL042C:YGL061C:YLR039C:YJL115W:YNL197C:YNL055C:YIL130W:YLR248W:YDR421W:YCR045C:YDR176W:YLR052W:YHR178W:YJL117W:YDL006W:YAL047C:YKL190W:YBR095C:YPL070W:YKR071C:YHR153C:YPL101W:YLR399C:YDR398W:YLR291C:YNL330C:YJL138C…	SDC25:THO2:PCL6:SOH1:BUD6:GAL4:GCN20:DPB11:CDC73:ARP4:MDM31:IES2:EBS1:RHO4:NUP53:SNF3:SMI1:PDR1:PTH2:YLR345W:SEC14:NHP10:PDR8:SSN3:DUO1:RIC1:ASF1:WHI3:POR1:ASG1:RCK2:ARO80:RRT12:NGG1:IES3:STB5:PHO86:PTC1:SPC72:CNB1:RXT2:MUK1:DRE2:SPO16:ELP4:BDF1:UTP5:GCD7:RPD3:TIF2:GCD1:EDC1:SWF1:RTG2:TAF7:VAC7:SAS4:FZF1:SUB1:FAR10:PDE1:URA2:IPL1:RTG3:RAV2:ELP3:ELP6:RRD1:PKH1:MSB3:EMI2:DLS1:ARG82:DBF2:CDC6:ASC1:R…
1-0-3	51649	establishment of localization in cell	141 out of 916 genes, 15.4%	664 out of 5817 genes, 11.4%	0.0709083	YNL139C:YBR267W:YIR005W:YJL204C:YGL020C:YDL115C:YML097C:YPL094C:YLR262C:YAR002C-A:YHR036W:YPR024W:YJL207C:YPR133W-A:YLR335W:YNL272C:YDR058C:YIL149C:YOR266W:YJL004C:YMR153W:YPR133C:YHL031C:YLR417W:YMR079W:YLR268W:YDL046W:YLR372W:YPL243W:YLR039C:YNL044W:YOL121C:YJR074W:YMR060C:YGR028W:YBR162W-A:YDR292C:YOR297C:YLR078C:YGL174W:YJL117W:YOR262W:YAL047C:YBR165W:YHR142W:YJR001W:YPL070W:YPL270W:YLR264W:Y…	THO2:REI1:IST3:RCY1:GET1:IWR1:VPS9:SEC62:YPT6::BRL1:YME1:LAA1::NUP2:SEC2:TGL2:MLP2:PNT1:SYS1:NUP53:SPN1:GOS1:VPS36:SEC14:SEC22:NPC2:SUR4:SRP68:RIC1:YIP3:RPS19A:MOG1:SAM37:MSP1::SRP101:TIM18:BOS1:BUD13:PHO86:GPN2:SPC72:UBS1:CHS7:AVT1:MUK1:MDL2:RPS28B:MON2:PFY1:RAV1:RPS18B:YET3::GET2:MRS6:PAM17:VPS64:GCS1:RTG2:OSH2:EMP46:PMT2:NDL1:AVT6:ERF2:YMC2:CCZ1:BET4:RTG3:TIM17:MAS1:VPS3:STP22:MSB3:SEC1:SOL1:A…
1-0-3	80090	regulation of primary metabolic process	191 out of 916 genes, 20.9%	950 out of 5817 genes, 16.3%	0.0871538	YNL139C:YER059W:YGL127C:YJL168C:YLR014C:YFR013W:YPL248C:YFR009W:YDR225W:YER111C:YJL090C:YLR418C:YJL081C:YHR194W:YDL188C:YLR335W:YNL215W:YIL149C:YBR050C:YDR206W:YPL161C:YDR214W:YMR153W:YPR133C:YLR417W:YGR229C:YGL013C:YPR175W:YBL057C:YPL230W:YLR345W:YBR189W:YMR079W:YNL097C:YHR004C:YNR063W:YJR147W:YDL002C:YIL101C:YGR271W:YLR266C:YPL042C:YLR039C:YJL115W:YDR211W:YIL130W:YDR289C:YDR421W:YPL129W:YFL013C…	THO2:PCL6:SOH1:SET2:PPR1:IOC3:GAL4:GCN20:HTA1:SWI4:DPB11:CDC73:ARP4:MDM31:PPH22:NUP2:IES2:MLP2:REG2:EBS1:BEM4:AHA1:NUP53:SPN1:VPS36:SMI1:PDR1:DPB2:PTH2:USV1:YLR345W:RPS9B:SEC14:PHO23:NEM1:YNR063W:HMS2:NHP10:XBP1:SLH1:PDR8:SSN3:RIC1:ASF1:GCD6:ASG1:RTT103:ARO80:TAF14:IES1:NGG1:IES3:STB5:PTC1:RXT2:MUK1:TFC7:SPO16:ELP4:BDF1:TFB1:PGD1:UTP5:GCD7:CUP2:RPD3:RGD2:TIF2:MKS1:RIF1:MRS6:GCD1:EDC1:GCS1:RSF2:RT…
1-0-4	9987	cellular process	131 out of 143 genes, 91.6%	4283 out of 5817 genes, 73.6%	2.74244e-05	YDL035C:YHR197W:YER162C:YBR280C:YJL061W:YBR289W:YDL065C:YHR025W:YNL062C:YOL005C:YKL184W:YNL025C:YNL141W:YBR082C:YMR142C:YML024W:YML075C:YDL081C:YPR007C:YDR017C:YDR182W:YLR192C:YNL220W:YLL029W:YKR106W:YPL224C:YKR024C:YLR336C:YPR131C:YMR014W:YJR105W:YBR139W:YNR046W:YDR190C:YGR262C:YJL071W:YJL024C:YOL086C:YLR323C:YPR016C:YPR101W:YLR370C:YMR125W:YAR015W:YHR010W:YFR001W:YER131W:YOR232W:YGR158C:YMR208W…	GPR1:RIX1:RAD4:SAF1:NUP82:SNF5:PEX19:THR1:GCD10:RPB11:SPE1:SSN8:AAH1:UBC4:RPL13B:RPS17A:HMG1:RPP1A:REC8:KCS1:CDC1:HCR1:ADE12:FRA1:GEX2:MMT2:DBP7:SGD1:NAT3:BUD22:ADO1:YBR139W:TRM112:RVB1:BUD32:ARG2:APS3:ADH1:CWC24:TIF6:SNT309:ARC18:STO1:ADE1:RPL27A:LOC1:RPS26B:MGE1:MTR3:ERG12:SNU56:PRP24:CLN1:APA2:GAA1:SPT10:KAP114:PRO2:GPD1:SPT21:NDE2:MTQ1:MIM1:CDS1:MZM1:DDR48:KRS1:MLH1:AMS1:MEX67:EFG1:RPB3:NUP84…
1-0-4	6807	nitrogen compound metabolic process	73 out of 143 genes, 51.0%	1849 out of 5817 genes, 31.8%	0.000681649	YHR197W:YER162C:YBR029C:YMR173W:YBR289W:YDR037W:YHR025W:YNL062C:YOL005C:YKL184W:YNL025C:YNL141W:YMR167W:YGR272C:YIL021W:YDL116W:YKL151C:YDL051W:YML075C:YNL229C:YPR007C:YDR182W:YLR192C:YCR081W:YGR075C:YNL113W:YCR020W-B:YNL220W:YDL125C:YKR024C:YDR439W:YLR336C:YML112W:YMR014W:YJR105W:YGL173C:YBL023C:YBR139W:YNR046W:YDR190C:YGR262C:YOL072W:YJL071W:YLR323C:YOL086C:YPR016C:YER086W:YPR101W:YGR285C:YMR12…	RIX1:RAD4:CDS1:DDR48:SNF5:KRS1:THR1:GCD10:RPB11:SPE1:SSN8:AAH1:MLH1:EFG1:RPB3:NUP84:YKL151C:LHP1:HMG1:URE2:REC8:CDC1:HCR1:SRB8:PRP38:RPC19::ADE12:HNT1:DBP7:LRS4:SGD1:CTK3:BUD22:ADO1:XRN1:MCM2:YBR139W:TRM112:RVB1:BUD32:THP1:ARG2:CWC24:ADH1:TIF6:ILV1:SNT309:ZUO1:STO1:BUD23:NUP133:ADE1:GLE1:LOC1:CTK1:MTR3:GCG1:SAS10:IFM1:SNU56:PRP24:NUP120:APA2:GLY1:HEM3:SPT10:PRO2:GPD1:CDC8:RAD52:NDE2:CDC33
1-0-4	51168	nuclear export	13 out of 143 genes, 9.1%	103 out of 5817 genes, 1.8%	0.000753512	YHR197W:YDR192C:YGR285C:YCR047C:YKR082W:YOL072W:YDL207W:YPL169C:YJL061W:YDL116W:YKL057C:YPR016C:YER131W	RIX1:NUP42:ZUO1:BUD23:NUP133:THP1:GLE1:MEX67:NUP82:NUP84:NUP120:TIF6:RPS26B
1-0-4	51028	mRNA transport	11 out of 143 genes, 7.7%	76 out of 5817 genes, 1.3%	0.00133002	YDR192C:YMR125W:YKR082W:YGL241W:YOL072W:YDL207W:YPL169C:YJL061W:YFR001W:YDL116W:YKL057C	NUP42:STO1:NUP133:KAP114:THP1:GLE1:MEX67:NUP82:LOC1:NUP84:NUP120
1-0-4	46483	heterocycle metabolic process	65 out of 143 genes, 45.5%	1622 out of 5817 genes, 27.9%	0.00286758	YHR197W:YER162C:YMR173W:YBR289W:YDR037W:YNL062C:YOL005C:YNL025C:YNL141W:YMR167W:YGR272C:YIL021W:YDL116W:YKL151C:YDL051W:YML075C:YPR007C:YDR182W:YLR192C:YCR081W:YGR075C:YNL113W:YCR020W-B:YNL220W:YDL125C:YKR024C:YDR439W:YLR336C:YML112W:YMR014W:YJR105W:YGL173C:YBL023C:YNR046W:YDR190C:YGR262C:YOL072W:YLR323C:YOL086C:YPR016C:YPR101W:YGR285C:YMR125W:YCR047C:YKR082W:YAR015W:YDL207W:YFR001W:YKL139W:YGR15…	RIX1:RAD4:DDR48:SNF5:KRS1:GCD10:RPB11:SSN8:AAH1:MLH1:EFG1:RPB3:NUP84:YKL151C:LHP1:HMG1:REC8:CDC1:HCR1:SRB8:PRP38:RPC19::ADE12:HNT1:DBP7:LRS4:SGD1:CTK3:BUD22:ADO1:XRN1:MCM2:TRM112:RVB1:BUD32:THP1:CWC24:ADH1:TIF6:SNT309:ZUO1:STO1:BUD23:NUP133:ADE1:GLE1:LOC1:CTK1:MTR3:ACP1:SAS10:IFM1:PRP24:SNU56:NUP120:APA2:HEM3:SPT10:PRO2:GPD1:RAD52:CDC8:NDE2:CDC33
1-0-4	50658	RNA transport	12 out of 143 genes, 8.4%	99 out of 5817 genes, 1.7%	0.00306808	YDR192C:YMR125W:YKR082W:YGL241W:YOL072W:YDL207W:YPL169C:YJL061W:YFR001W:YDL116W:YKL057C:YER131W	NUP42:STO1:NUP133:KAP114:THP1:GLE1:MEX67:NUP82:LOC1:NUP84:NUP120:RPS26B
1-0-4	51236	establishment of RNA localization	12 out of 143 genes, 8.4%	99 out of 5817 genes, 1.7%	0.00306808	YDR192C:YMR125W:YKR082W:YGL241W:YOL072W:YDL207W:YPL169C:YJL061W:YFR001W:YDL116W:YKL057C:YER131W	NUP42:STO1:NUP133:KAP114:THP1:GLE1:MEX67:NUP82:LOC1:NUP84:NUP120:RPS26B
1-0-4	34641	cellular nitrogen compound metabolic process	66 out of 143 genes, 46.2%	1668 out of 5817 genes, 28.7%	0.00360762	YHR197W:YER162C:YMR173W:YBR289W:YDR037W:YNL062C:YOL005C:YKL184W:YNL025C:YNL141W:YMR167W:YGR272C:YIL021W:YDL116W:YKL151C:YDL051W:YML075C:YPR007C:YDR182W:YLR192C:YCR081W:YGR075C:YNL113W:YCR020W-B:YNL220W:YDL125C:YKR024C:YDR439W:YLR336C:YML112W:YMR014W:YJR105W:YGL173C:YBL023C:YBR139W:YNR046W:YDR190C:YGR262C:YOL072W:YLR323C:YOL086C:YPR016C:YPR101W:YGR285C:YMR125W:YCR047C:YKR082W:YAR015W:YDL207W:YFR00…	RIX1:RAD4:DDR48:SNF5:KRS1:GCD10:RPB11:SPE1:SSN8:AAH1:MLH1:EFG1:RPB3:NUP84:YKL151C:LHP1:HMG1:REC8:CDC1:HCR1:SRB8:PRP38:RPC19::ADE12:HNT1:DBP7:LRS4:SGD1:CTK3:BUD22:ADO1:XRN1:MCM2:YBR139W:TRM112:RVB1:BUD32:THP1:CWC24:ADH1:TIF6:SNT309:ZUO1:STO1:BUD23:NUP133:ADE1:GLE1:LOC1:CTK1:MTR3:GCG1:SAS10:IFM1:SNU56:PRP24:NUP120:APA2:HEM3:SPT10:GPD1:RAD52:CDC8:NDE2:CDC33
1-0-4	6913	nucleocytoplasmic transport	14 out of 143 genes, 9.8%	137 out of 5817 genes, 2.4%	0.00373478	YHR197W:YDR192C:YGR285C:YCR047C:YKR082W:YGL241W:YPL169C:YOL072W:YDL207W:YJL061W:YDL116W:YKL057C:YPR016C:YER131W	RIX1:NUP42:ZUO1:BUD23:NUP133:KAP114:MEX67:THP1:GLE1:NUP82:NUP84:NUP120:TIF6:RPS26B
1-0-4	50657	nucleic acid transport	12 out of 143 genes, 8.4%	101 out of 5817 genes, 1.7%	0.00379322	YDR192C:YMR125W:YKR082W:YGL241W:YOL072W:YDL207W:YPL169C:YJL061W:YFR001W:YDL116W:YKL057C:YER131W	NUP42:STO1:NUP133:KAP114:THP1:GLE1:MEX67:NUP82:LOC1:NUP84:NUP120:RPS26B
1-0-4	1901360	organic cyclic compound metabolic process	66 out of 143 genes, 46.2%	1672 out of 5817 genes, 28.7%	0.00394323	YHR197W:YER162C:YMR173W:YBR289W:YDR037W:YNL062C:YOL005C:YNL025C:YNL141W:YMR167W:YGR272C:YIL021W:YDL116W:YKL151C:YDL051W:YML075C:YPR007C:YDR182W:YLR192C:YCR081W:YGR075C:YNL113W:YCR020W-B:YNL220W:YDL125C:YKR024C:YDR439W:YLR336C:YML112W:YMR014W:YJR105W:YGL173C:YBL023C:YNR046W:YDR190C:YGR262C:YOL072W:YLR323C:YOL086C:YPR016C:YPR101W:YGR285C:YMR125W:YCR047C:YKR082W:YAR015W:YDL207W:YFR001W:YKL139W:YGR15…	RIX1:RAD4:DDR48:SNF5:KRS1:GCD10:RPB11:SSN8:AAH1:MLH1:EFG1:RPB3:NUP84:YKL151C:LHP1:HMG1:REC8:CDC1:HCR1:SRB8:PRP38:RPC19::ADE12:HNT1:DBP7:LRS4:SGD1:CTK3:BUD22:ADO1:XRN1:MCM2:TRM112:RVB1:BUD32:THP1:CWC24:ADH1:TIF6:SNT309:ZUO1:STO1:BUD23:NUP133:ADE1:GLE1:LOC1:CTK1:MTR3:ACP1:SAS10:IFM1:ERG12:SNU56:PRP24:NUP120:APA2:HEM3:SPT10:PRO2:GPD1:RAD52:CDC8:NDE2:CDC33
1-0-4	51169	nuclear transport	14 out of 143 genes, 9.8%	138 out of 5817 genes, 2.4%	0.00406969	YHR197W:YDR192C:YGR285C:YCR047C:YKR082W:YGL241W:YPL169C:YOL072W:YDL207W:YJL061W:YDL116W:YKL057C:YPR016C:YER131W	RIX1:NUP42:ZUO1:BUD23:NUP133:KAP114:MEX67:THP1:GLE1:NUP82:NUP84:NUP120:TIF6:RPS26B
1-0-4	6139	nucleobase-containing compound metabolic process	62 out of 143 genes, 43.4%	1535 out of 5817 genes, 26.4%	0.00446171	YKR024C:YHR197W:YLR336C:YDR439W:YER162C:YMR014W:YML112W:YJR105W:YMR173W:YNR046W:YBL023C:YGL173C:YGR262C:YDR190C:YOL072W:YOL086C:YBR289W:YLR323C:YDR037W:YPR016C:YPR101W:YNL062C:YOL005C:YGR285C:YCR047C:YMR125W:YNL025C:YKR082W:YNL141W:YMR167W:YAR015W:YGR272C:YDL207W:YIL021W:YFR001W:YDL116W:YKL151C:YKL139W:YGR158C:YDL051W:YDL153C:YML075C:YOL023W:YPR007C:YDR240C:YMR268C:YDR182W:YKL057C:YDR530C:YLR192C…	DBP7:RIX1:SGD1:LRS4:RAD4:BUD22:CTK3:ADO1:DDR48:TRM112:MCM2:XRN1:BUD32:RVB1:THP1:ADH1:SNF5:CWC24:KRS1:TIF6:SNT309:GCD10:RPB11:ZUO1:BUD23:STO1:SSN8:NUP133:AAH1:MLH1:ADE1:EFG1:GLE1:RPB3:LOC1:NUP84:YKL151C:CTK1:MTR3:LHP1:SAS10:HMG1:IFM1:REC8:SNU56:PRP24:CDC1:NUP120:APA2:HCR1:SRB8:PRP38:RPC19::ADE12:SPT10:HNT1:GPD1:NDE2:CDC8:RAD52:CDC33
1-0-4	51640	organelle localization	13 out of 143 genes, 9.1%	121 out of 5817 genes, 2.1%	0.00472593	YHR197W:YBL058W:YPR131C:YGR285C:YLR370C:YCR047C:YKR082W:YPL169C:YJL061W:YDL116W:YKL057C:YPR016C:YDR488C	RIX1:SHP1:NAT3:ZUO1:ARC18:BUD23:NUP133:MEX67:NUP82:NUP84:NUP120:TIF6:PAC11
1-0-4	44238	primary metabolic process	98 out of 143 genes, 68.5%	2958 out of 5817 genes, 50.9%	0.00736355	YNL063W:YHR197W:YER162C:YBR029C:YMR173W:YBR280C:YBR289W:YDR037W:YHR025W:YNL062C:YOL005C:YKL184W:YNL025C:YGL156W:YNL141W:YMR167W:YGR272C:YIL021W:YLR193C:YDL116W:YBR082C:YMR142C:YKL151C:YDL051W:YML024W:YML075C:YNL229C:YDL081C:YPR007C:YDR182W:YKL145W:YLR192C:YCR081W:YGR075C:YNL113W:YCR020W-B:YNL220W:YLL029W:YDL125C:YKR024C:YLR336C:YDR439W:YMR135C:YPR131C:YML112W:YMR014W:YJR105W:YGL173C:YBL023C:YBR13…	MTQ1:RIX1:RAD4:CDS1:DDR48:SAF1:SNF5:KRS1:THR1:GCD10:RPB11:SPE1:SSN8:AMS1:AAH1:MLH1:EFG1:RPB3:UPS1:NUP84:UBC4:RPL13B:YKL151C:LHP1:RPS17A:HMG1:URE2:RPP1A:REC8:CDC1:RPT1:HCR1:SRB8:PRP38:RPC19::ADE12:FRA1:HNT1:DBP7:SGD1:LRS4:GID8:NAT3:CTK3:BUD22:ADO1:XRN1:MCM2:YBR139W:TRM112:RVB1:BUD32:THP1:ARG2:CWC24:ADH1:TIF6:ILV1:CCT2:SNT309:ZUO1:STO1:BUD23:NUP133:ADE1:GLE1:RPL27A:LOC1:RPS26B:MGE1:CTK1:SHP1:MTR3:A…
1-0-4	15931	nucleobase-containing compound transport	13 out of 143 genes, 9.1%	126 out of 5817 genes, 2.2%	0.00739974	YDR192C:YMR125W:YKR082W:YGL241W:YOL072W:YDL207W:YPL169C:YJL061W:YFR001W:YDL116W:YKL057C:YML038C:YER131W	NUP42:STO1:NUP133:KAP114:THP1:GLE1:MEX67:NUP82:LOC1:NUP84:NUP120:YMD8:RPS26B
1-0-4	22613	ribonucleoprotein complex biogenesis	23 out of 143 genes, 16.1%	350 out of 5817 genes, 6.0%	0.00788326	YKR024C:YHR197W:YLR336C:YGR158C:YMR014W:YML024W:YDL153C:YNR046W:YGL173C:YDR190C:YMR268C:YJL061W:YLR323C:YKL057C:YPR016C:YLR192C:YGR075C:YGR285C:YCR047C:YGR272C:YPL169C:YFR001W:YER131W	DBP7:RIX1:SGD1:MTR3:BUD22:RPS17A:SAS10:TRM112:XRN1:RVB1:PRP24:NUP82:CWC24:NUP120:TIF6:HCR1:PRP38:ZUO1:BUD23:EFG1:MEX67:LOC1:RPS26B
1-0-4	6725	cellular aromatic compound metabolic process	63 out of 143 genes, 44.1%	1606 out of 5817 genes, 27.6%	0.00979956	YKR024C:YHR197W:YLR336C:YDR439W:YER162C:YMR014W:YML112W:YJR105W:YMR173W:YNR046W:YBL023C:YGL173C:YGR262C:YDR190C:YOL072W:YOL086C:YBR289W:YLR323C:YDR037W:YPR016C:YPR101W:YNL062C:YOL005C:YGR285C:YCR047C:YMR125W:YNL025C:YKR082W:YNL141W:YMR167W:YAR015W:YGR272C:YDL207W:YIL021W:YFR001W:YDL116W:YKL151C:YKL139W:YGR158C:YDL051W:YDL153C:YML075C:YOL023W:YPR007C:YDR240C:YMR268C:YDR182W:YKL057C:YDR530C:YLR192C…	DBP7:RIX1:SGD1:LRS4:RAD4:BUD22:CTK3:ADO1:DDR48:TRM112:MCM2:XRN1:BUD32:RVB1:THP1:ADH1:SNF5:CWC24:KRS1:TIF6:SNT309:GCD10:RPB11:ZUO1:BUD23:STO1:SSN8:NUP133:AAH1:MLH1:ADE1:EFG1:GLE1:RPB3:LOC1:NUP84:YKL151C:CTK1:MTR3:LHP1:SAS10:HMG1:IFM1:REC8:SNU56:PRP24:CDC1:NUP120:APA2:HCR1:SRB8:PRP38:RPC19:HEM3::ADE12:SPT10:HNT1:GPD1:NDE2:CDC8:RAD52:CDC33
1-0-4	6403	RNA localization	12 out of 143 genes, 8.4%	113 out of 5817 genes, 1.9%	0.0122111	YDR192C:YMR125W:YKR082W:YGL241W:YOL072W:YDL207W:YPL169C:YJL061W:YFR001W:YDL116W:YKL057C:YER131W	NUP42:STO1:NUP133:KAP114:THP1:GLE1:MEX67:NUP82:LOC1:NUP84:NUP120:RPS26B
1-0-4	71705	nitrogen compound transport	17 out of 143 genes, 11.9%	217 out of 5817 genes, 3.7%	0.0133246	YCR028C:YOL072W:YJL061W:YKL057C:YML038C:YDR160W:YDR192C:YDR508C:YMR125W:YKR082W:YGL241W:YDL207W:YPL169C:YFR001W:YKR106W:YDL116W:YER131W	FEN2:THP1:NUP82:NUP120:YMD8:SSY1:NUP42:GNP1:STO1:NUP133:KAP114:GLE1:MEX67:LOC1:GEX2:NUP84:RPS26B
1-0-4	973	posttranscriptional tethering of RNA polymerase II gene DNA at nuclear periphery	5 out of 143 genes, 3.5%	15 out of 5817 genes, 0.3%	0.013956	YOL072W:YDR192C:YDL116W:YKL057C:YKR082W	THP1:NUP42:NUP84:NUP120:NUP133
1-0-4	71704	organic substance metabolic process	99 out of 143 genes, 69.2%	3052 out of 5817 genes, 52.5%	0.0184806	YNL063W:YHR197W:YER162C:YBR029C:YMR173W:YBR280C:YBR289W:YDR037W:YHR025W:YNL062C:YOL005C:YKL184W:YNL025C:YGL156W:YNL141W:YMR167W:YGR272C:YIL021W:YLR193C:YDL116W:YBR082C:YMR142C:YKL151C:YDL051W:YML024W:YML075C:YNL229C:YDL081C:YPR007C:YDR017C:YDR182W:YKL145W:YLR192C:YCR081W:YGR075C:YNL113W:YCR020W-B:YNL220W:YLL029W:YDL125C:YKR024C:YLR336C:YDR439W:YMR135C:YPR131C:YML112W:YMR014W:YJR105W:YGL173C:YBL02…	MTQ1:RIX1:RAD4:CDS1:DDR48:SAF1:SNF5:KRS1:THR1:GCD10:RPB11:SPE1:SSN8:AMS1:AAH1:MLH1:EFG1:RPB3:UPS1:NUP84:UBC4:RPL13B:YKL151C:LHP1:RPS17A:HMG1:URE2:RPP1A:REC8:KCS1:CDC1:RPT1:HCR1:SRB8:PRP38:RPC19::ADE12:FRA1:HNT1:DBP7:SGD1:LRS4:GID8:NAT3:CTK3:BUD22:ADO1:XRN1:MCM2:YBR139W:TRM112:RVB1:BUD32:THP1:ARG2:CWC24:ADH1:TIF6:ILV1:CCT2:SNT309:ZUO1:STO1:BUD23:NUP133:ADE1:GLE1:RPL27A:LOC1:RPS26B:MGE1:CTK1:SHP1:M…
1-0-4	6406	mRNA export from nucleus	8 out of 143 genes, 5.6%	51 out of 5817 genes, 0.9%	0.0193377	YDR192C:YKR082W:YOL072W:YDL207W:YPL169C:YJL061W:YDL116W:YKL057C	NUP42:NUP133:THP1:GLE1:MEX67:NUP82:NUP84:NUP120
1-0-4	54	ribosomal subunit export from nucleus	7 out of 143 genes, 4.9%	38 out of 5817 genes, 0.7%	0.0211408	YHR197W:YPL169C:YJL061W:YGR285C:YKL057C:YCR047C:YPR016C	RIX1:MEX67:NUP82:ZUO1:NUP120:BUD23:TIF6
1-0-4	33750	ribosome localization	7 out of 143 genes, 4.9%	38 out of 5817 genes, 0.7%	0.0211408	YHR197W:YPL169C:YJL061W:YGR285C:YKL057C:YCR047C:YPR016C	RIX1:MEX67:NUP82:ZUO1:NUP120:BUD23:TIF6
1-0-4	33753	establishment of ribosome localization	7 out of 143 genes, 4.9%	38 out of 5817 genes, 0.7%	0.0211408	YHR197W:YPL169C:YJL061W:YGR285C:YKL057C:YCR047C:YPR016C	RIX1:MEX67:NUP82:ZUO1:NUP120:BUD23:TIF6
1-0-4	71166	ribonucleoprotein complex localization	7 out of 143 genes, 4.9%	38 out of 5817 genes, 0.7%	0.0211408	YHR197W:YPL169C:YJL061W:YGR285C:YKL057C:YCR047C:YPR016C	RIX1:MEX67:NUP82:ZUO1:NUP120:BUD23:TIF6
1-0-4	71426	ribonucleoprotein complex export from nucleus	7 out of 143 genes, 4.9%	38 out of 5817 genes, 0.7%	0.0211408	YHR197W:YPL169C:YJL061W:YGR285C:YKL057C:YCR047C:YPR016C	RIX1:MEX67:NUP82:ZUO1:NUP120:BUD23:TIF6
1-0-4	71428	rRNA-containing ribonucleoprotein complex export from nucleus	7 out of 143 genes, 4.9%	38 out of 5817 genes, 0.7%	0.0211408	YHR197W:YPL169C:YJL061W:YGR285C:YKL057C:YCR047C:YPR016C	RIX1:MEX67:NUP82:ZUO1:NUP120:BUD23:TIF6
1-0-4	17038	protein import	11 out of 143 genes, 7.7%	104 out of 5817 genes, 1.8%	0.0287375	YOL026C:YDL065C:YDR192C:YNL070W:YKR082W:YGL241W:YJL054W:YJL061W:YDL116W:YKL057C:YOR232W	MIM1:PEX19:NUP42:TOM7:NUP133:KAP114:TIM54:NUP82:NUP84:NUP120:MGE1
1-0-4	51656	establishment of organelle localization	10 out of 143 genes, 7.0%	87 out of 5817 genes, 1.5%	0.0316249	YHR197W:YBL058W:YGR285C:YLR370C:YCR047C:YPL169C:YJL061W:YPR016C:YKL057C:YDR488C	RIX1:SHP1:ZUO1:ARC18:BUD23:MEX67:NUP82:TIF6:NUP120:PAC11
1-0-4	972	transcription-dependent tethering of RNA polymerase II gene DNA at nuclear periphery	5 out of 143 genes, 3.5%	18 out of 5817 genes, 0.3%	0.0375124	YOL072W:YDR192C:YDL116W:YKL057C:YKR082W	THP1:NUP42:NUP84:NUP120:NUP133
1-0-4	6405	RNA export from nucleus	9 out of 143 genes, 6.3%	72 out of 5817 genes, 1.2%	0.0393271	YDR192C:YKR082W:YOL072W:YDL207W:YPL169C:YJL061W:YDL116W:YKL057C:YER131W	NUP42:NUP133:THP1:GLE1:MEX67:NUP82:NUP84:NUP120:RPS26B
1-0-4	31990	mRNA export from nucleus in response to heat stress	4 out of 143 genes, 2.8%	10 out of 5817 genes, 0.2%	0.04438	YDR192C:YDL116W:YKL057C:YKR082W	NUP42:NUP84:NUP120:NUP133
1-0-4	42254	ribosome biogenesis	19 out of 143 genes, 13.3%	288 out of 5817 genes, 5.0%	0.046889	YKR024C:YHR197W:YLR336C:YGR158C:YMR014W:YML024W:YDL153C:YNR046W:YGL173C:YJL061W:YKL057C:YPR016C:YLR192C:YGR285C:YCR047C:YPL169C:YGR272C:YFR001W:YER131W	DBP7:RIX1:SGD1:MTR3:BUD22:RPS17A:SAS10:TRM112:XRN1:NUP82:NUP120:TIF6:HCR1:ZUO1:BUD23:MEX67:EFG1:LOC1:RPS26B
1-0-4	33365	protein localization to organelle	19 out of 143 genes, 13.3%	293 out of 5817 genes, 5.0%	0.0591534	YOL026C:YDR439W:YBR164C:YPR139C:YNL070W:YNL064C:YPR007C:YJL054W:YJL061W:YJL024C:YKL057C:YDL065C:YDR192C:YKR082W:YGL241W:YGR261C:YDL116W:YBR171W:YOR232W	MIM1:LRS4:ARL1:LOA1:TOM7:YDJ1:REC8:TIM54:NUP82:APS3:NUP120:PEX19:NUP42:NUP133:KAP114:APL6:NUP84:SEC66:MGE1
1-0-4	6605	protein targeting	17 out of 143 genes, 11.9%	248 out of 5817 genes, 4.3%	0.0728471	YOL026C:YBR164C:YPR139C:YNL070W:YNL064C:YJL054W:YJL061W:YJL024C:YKL057C:YDL065C:YDR192C:YGL241W:YKR082W:YGR261C:YDL116W:YBR171W:YOR232W	MIM1:ARL1:LOA1:TOM7:YDJ1:TIM54:NUP82:APS3:NUP120:PEX19:NUP42:KAP114:NUP133:APL6:NUP84:SEC66:MGE1
1-0-4	72594	establishment of protein localization to organelle	17 out of 143 genes, 11.9%	248 out of 5817 genes, 4.3%	0.0728471	YOL026C:YBR164C:YPR139C:YNL070W:YNL064C:YJL054W:YJL061W:YJL024C:YKL057C:YDL065C:YDR192C:YGL241W:YKR082W:YGR261C:YDL116W:YBR171W:YOR232W	MIM1:ARL1:LOA1:TOM7:YDJ1:TIM54:NUP82:APS3:NUP120:PEX19:NUP42:KAP114:NUP133:APL6:NUP84:SEC66:MGE1
1-0-4	44237	cellular metabolic process	98 out of 143 genes, 68.5%	3096 out of 5817 genes, 53.2%	0.0796195	YNL063W:YHR197W:YER162C:YBR029C:YMR173W:YBR280C:YBR289W:YDR037W:YHR025W:YNL062C:YOL005C:YKL184W:YNL025C:YGL156W:YNL141W:YMR167W:YGR272C:YIL021W:YLR193C:YDL116W:YBR082C:YMR142C:YKL151C:YDL051W:YML024W:YML075C:YNL229C:YDL081C:YPR007C:YDR017C:YDR182W:YKL145W:YLR192C:YCR081W:YGR075C:YNL113W:YCR020W-B:YNL220W:YDL125C:YKR024C:YLR336C:YDR439W:YMR135C:YPR131C:YML112W:YMR014W:YJR105W:YGL173C:YBL023C:YBR13…	MTQ1:RIX1:RAD4:CDS1:DDR48:SAF1:SNF5:KRS1:THR1:GCD10:RPB11:SPE1:SSN8:AMS1:AAH1:MLH1:EFG1:RPB3:UPS1:NUP84:UBC4:RPL13B:YKL151C:LHP1:RPS17A:HMG1:URE2:RPP1A:REC8:KCS1:CDC1:RPT1:HCR1:SRB8:PRP38:RPC19::ADE12:HNT1:DBP7:SGD1:LRS4:GID8:NAT3:CTK3:BUD22:ADO1:XRN1:MCM2:YBR139W:TRM112:RVB1:BUD32:THP1:ARG2:CWC24:ADH1:TIF6:ILV1:CCT2:SNT309:ZUO1:STO1:BUD23:NUP133:ADE1:GLE1:RPL27A:LOC1:RPS26B:MGE1:CTK1:SHP1:MTR3:A…
1-0-4	6396	RNA processing	25 out of 143 genes, 17.5%	463 out of 5817 genes, 8.0%	0.0873011	YKR024C:YHR197W:YKL139W:YGR158C:YMR014W:YML112W:YDL051W:YDL153C:YNR046W:YGL173C:YDR240C:YOL072W:YMR268C:YLR323C:YPR016C:YLR192C:YGR075C:YPR101W:YNL062C:YGR285C:YCR047C:YMR125W:YGR272C:YDL207W:YFR001W	DBP7:RIX1:CTK1:MTR3:BUD22:CTK3:LHP1:SAS10:TRM112:XRN1:SNU56:THP1:PRP24:CWC24:TIF6:HCR1:PRP38:SNT309:GCD10:ZUO1:BUD23:STO1:EFG1:GLE1:LOC1
1-0-4	6344	maintenance of chromatin silencing	3 out of 143 genes, 2.1%	5 out of 5817 genes, 0.1%	0.0950031	YDL116W:YKL057C:YKR082W	NUP84:NUP120:NUP133
1-0-4	35392	maintenance of chromatin silencing at telomere	3 out of 143 genes, 2.1%	5 out of 5817 genes, 0.1%	0.0950031	YDL116W:YKL057C:YKR082W	NUP84:NUP120:NUP133
1-0-5	9987	cellular process	2472 out of 3111 genes, 79.5%	4283 out of 5817 genes, 73.6%	4.58979e-25	YKR035W-A:YDR201W:YJR135C:YDR140W:YBR011C:YMR238W:YPL139C:YPR121W:YEL015W:YCL048W:YGL236C:YJR009C:YFR052W:YCR092C:YER060W:YDL087C:YHR115C:YGR177C:YPL158C:YDR130C:YIR034C:YLR093C:YDR510W:YEL047C:YDR031W:YLR408C:YGL037C:YKR099C-A:YMR185W:YCL040W:YMR223W:YPR001W:YGR207C:YGL131C:YDL164C:YLR059C:YLL051C:YJR045C:YIL158W:YDL112W:YMR305C:YJL005W:YAL002W:YCR036W:YPR049C:YCL031C:YHR094C:YER032W:YDR309C:YGR…	:SPC19:MCM22:MTQ2:IPP1:DFG5:UME1:THI22:EDC3:SPS22:MTO1:TDH2:RPN12:MSH3:FCY21:LUC7:DMA1:ATF2:AIM44:FIN1:LYS1:NYV1:SMT3:FRD1:MIC14:BLS1:PNC1::RTP1:GLK1:UBP8:CIT3:CIR1:SNT2:CDC9:REX2:FRE6:SSC1:AIM20:TRM3:SCW10:CYR1:VPS8:RBK1:ATG11:RRP7:HXT1:FIR1:GIC2:PEX4:ABP1:ERD1:PEX34:ENV7:DBP1:SAP185:ARG7:HDA3:MLH3:SGS1:PRO3:GPM3:SAH1:TRE2:TCD1:RNA1:GZF3:COG4:NHP6A:SKT5:YLR446W:MEP3:CWC27:SAR1:CCL1:CAD1:LAP2:RXT…
1-0-5	8152	metabolic process	1905 out of 3111 genes, 61.2%	3299 out of 5817 genes, 56.7%	4.50501e-11	YKL168C:YPL046C:YPL095C:YKL203C:YEL009C:YIL008W:YMR237W:YDR140W:YKL205W:YBR011C:YBR057C:YMR238W:YLR085C:YHR033W:YKL222C:YPL139C:YDL126C:YPR121W:YFL030W:YGL244W:YEL015W:YGR275W:YML028W:YGL236C:YCR060W:YJR009C:YLR362W:YFR052W:YCR092C:YHR001W-A:YDR540C:YNL122C:YMR012W:YDL087C:YGL175C:YAL015C:YHR115C:YFR032C:YOR047C:YGR177C:YDR380W:YGL210W:YBR244W:YPL207W:YPR031W:YGL179C:YIR034C:YDR510W:YDR430C:YEL04…	KKQ8:ELC1:EEB1:TOR2:GCN4:URM1:BCH1:MTQ2:LOS1:IPP1:MUM2:DFG5:ARP6:YHR033W:YKL222C:UME1:CDC48:THI22:AGX1:RTF1:EDC3:RTT102:TSA1:MTO1:TAH1:TDH2:STE11:RPN12:MSH3::IRC4:YNL122C:CLU1:LUC7:SAE2:NTG1:DMA1:RRT5:STD1:ATF2:ARO10:YPT32:GPX2:TYW1:NTO1:TOS3:LYS1:SMT3:CYM1:FRD1:MIC14:CCP1:PNC1:YGR093W:SEN15:GLK1:CDA1:UBP8:CIT3:CIR1:SNT2:CDC9:REX2:FRE6:SSC1:HSP78:YAE1:SGF73:ECM4:SWP82:TRM3:SCW10:CYR1:RBK1:ATG11:A…
1-0-5	8150	biological_process	616 out of 3111 genes, 19.8%	988 out of 5817 genes, 17.0%	8.31319e-07	YKR035W-A:YDR201W:YJR135C:YDR140W:YBR011C:YMR238W:YPL139C:YDR275W:YPR121W:YEL015W:YCL048W:YFL051C:YGL236C:YJR009C:YHL014C:YFR052W:YCR092C:YER060W:YAL018C:YDL087C:YHR115C:YGR177C:YBR129C:YPL158C:YDR130C:YPL247C:YIR034C:YLR093C:YDR510W:YEL047C:YDR031W:YLR408C:YGL037C:YGR093W:YKR099C-A:YMR185W:YCL040W:YMR223W:YPR001W:YGR207C:YGL131C:YDL164C:YLR059C:YLL051C:YJR045C:YIL158W:YDL112W:YMR305C:YJL005W:YAL…	:SPC19:MCM22:MTQ2:IPP1:DFG5:UME1:BSC2:THI22:EDC3:SPS22:YFL051C:MTO1:TDH2:YLF2:RPN12:MSH3:FCY21:LDS1:LUC7:DMA1:ATF2:OPY1:AIM44:FIN1:YPL247C:LYS1:NYV1:SMT3:FRD1:MIC14:BLS1:PNC1:YGR093W::RTP1:GLK1:UBP8:CIT3:CIR1:SNT2:CDC9:REX2:FRE6:SSC1:AIM20:TRM3:SCW10:CYR1:VPS8:RBK1:ATG11:RRP7:DAP1:HXT1:FIR1:GIC2:PEX4:ABP1:ERD1:PEX34:ENV7:DBP1:SAP185:ARG7:HDA3:MLH3:SVL3:SGS1:PRO3:GPM3:SAH1:TRE2:TCD1:RNA1:YNL208W:G…
1-0-5	44699	single-organism process	1596 out of 3111 genes, 51.3%	2774 out of 5817 genes, 47.7%	2.4113e-06	YOR357C:YPL046C:YIL123W:YKL203C:YKR035W-A:YDR201W:YEL009C:YJR135C:YIL008W:YMR237W:YKL205W:YBR057C:YPR095C:YMR238W:YLR085C:YLL003W:YPL139C:YDL126C:YGL244W:YEL015W:YGR275W:YER166W:YML028W:YCL048W:YML057W:YGL236C:YJR009C:YOL138C:YLR362W:YIL115C:YER180C:YCR092C:YER060W:YMR012W:YGL175C:YAL015C:YHR115C:YOR047C:YLR218C:YPL158C:YDR130C:YGL210W:YBR244W:YER185W:YPR031W:YLR093C:YOL103W:YEL047C:YKR066C:YLR40…	SNX3:ELC1:SIM1:TOR2::SPC19:GCN4:MCM22:URM1:BCH1:LOS1:MUM2:SYT1:DFG5:ARP6:SFI1:UME1:CDC48:RTF1:EDC3:RTT102:DNF1:TSA1:SPS22:CMP2:MTO1:TDH2:RTC1:STE11:NUP159:ISC10:MSH3:FCY21:CLU1:SAE2:NTG1:DMA1:STD1:COA4:AIM44:FIN1:YPT32:GPX2:PUG1:NTO1:NYV1:ITR2:FRD1:CCP1:BLS1:HUT1:PNC1::RTP1:GLK1:CDA1:UBP8:SNT2:ATO3:CDC9:REX2:FRE6:SSC1:HSP78:AIM20:ECM3:SGF73:SWP82:FIT3:CYR1:VPS8:ATG11:TIP20:RRP7:ECM23:HXT1:ASE1:GI…
1-0-5	50896	response to stimulus	626 out of 3111 genes, 20.1%	1010 out of 5817 genes, 17.4%	2.52871e-06	YPL046C:YNL242W:YDR135C:YKL203C:YLR035C:YFL038C:YEL009C:YDL042C:YOL090W:YIL008W:YDL105W:YGR116W:YDR294C:YPL139C:YDL126C:YGL244W:YOL111C:YIL047C:YML028W:YCR027C:YML057W:YOR057W:YPL203W:YLR362W:YHR204W:YCR092C:YGR023W:YGL175C:YAL015C:YOR047C:YGR177C:YGL210W:YBR244W:YER185W:YIL084C:YBL003C:YGL179C:YGL209W:YBR170C:YEL047C:YKR066C:YGL131C:YDL164C:YLR398C:YJR045C:YDR258C:YGL190C:YML116W:YJL005W:YBR006W…	ELC1:ATG2:YCF1:TOR2:MLH2:YPT1:GCN4:SIR2:MSH2:URM1:NSE4:SPT6:DPL1:UME1:CDC48:RTF1:MDY2:SYG1:TSA1:RHB1:CMP2:SGT1:TPK2:STE11:MNL1:MSH3:MTL1:SAE2:NTG1:STD1:ATF2:YPT32:GPX2:PUG1:SDS3:HTA2:TOS3:MIG2:NPL4:FRD1:CCP1:SNT2:CDC9:SKI2:SSC1:HSP78:CDC55:ATR1:CYR1:UGA2:TPS3:STI1:KAR2:ZPR1:ZEO1:MDG1:SSN2:CMK1:RPL40B:MLH3:SGS1:DUN1:FUS3:YKL075C:SLN1:STE5:YNR048W:PDR16:DAL80:CKA1:HRQ1:GZF3:COG4:YKU70:SPA2::LSP1:NH…
1-0-5	71704	organic substance metabolic process	1742 out of 3111 genes, 56.0%	3052 out of 5817 genes, 52.5%	5.32699e-06	YKL168C:YPL046C:YPL095C:YEL009C:YIL008W:YMR237W:YDR140W:YKL205W:YBR057C:YMR238W:YLR085C:YHR033W:YKL222C:YPL139C:YDL126C:YPR121W:YFL030W:YGL244W:YEL015W:YGR275W:YML028W:YGL236C:YCR060W:YJR009C:YLR362W:YFR052W:YCR092C:YDR540C:YNL122C:YMR012W:YDL087C:YGL175C:YAL015C:YHR115C:YFR032C:YOR047C:YGR177C:YDR380W:YPL207W:YPR031W:YGL179C:YIR034C:YDR510W:YDR430C:YGL037C:YMR059W:YCL040W:YLR307W:YMR223W:YPR001W…	KKQ8:ELC1:EEB1:GCN4:URM1:BCH1:MTQ2:LOS1:MUM2:DFG5:ARP6:YHR033W:YKL222C:UME1:CDC48:THI22:AGX1:RTF1:EDC3:RTT102:TSA1:MTO1:TAH1:TDH2:STE11:RPN12:MSH3:IRC4:YNL122C:CLU1:LUC7:SAE2:NTG1:DMA1:RRT5:STD1:ATF2:ARO10:TYW1:NTO1:TOS3:LYS1:SMT3:CYM1:PNC1:SEN15:GLK1:CDA1:UBP8:CIT3:SNT2:CDC9:REX2:SSC1:HSP78:YAE1:SGF73:ECM4:SWP82:TRM3:SCW10:CYR1:RBK1:RRP7:FIR1:PEX4:CBK1:ERD1:ENV7:DBP1:SAP185:ARG7:PTC5:HDA3:UTP9:G…
1-0-5	44237	cellular metabolic process	1761 out of 3111 genes, 56.6%	3096 out of 5817 genes, 53.2%	2.1145e-05	YKL168C:YPL046C:YPL095C:YKL203C:YEL009C:YIL008W:YMR237W:YDR140W:YKL205W:YBR011C:YBR057C:YLR085C:YHR033W:YKL222C:YPL139C:YDL126C:YPR121W:YFL030W:YGL244W:YEL015W:YGR275W:YML028W:YGL236C:YCR060W:YJR009C:YLR362W:YFR052W:YCR092C:YHR001W-A:YDR540C:YNL122C:YMR012W:YDL087C:YGL175C:YAL015C:YHR115C:YFR032C:YOR047C:YGR177C:YDR380W:YGL210W:YPL207W:YPR031W:YGL179C:YIR034C:YDR510W:YDR430C:YDR031W:YKR066C:YGL03…	KKQ8:ELC1:EEB1:TOR2:GCN4:URM1:BCH1:MTQ2:LOS1:IPP1:MUM2:ARP6:YHR033W:YKL222C:UME1:CDC48:THI22:AGX1:RTF1:EDC3:RTT102:TSA1:MTO1:TAH1:TDH2:STE11:RPN12:MSH3::IRC4:YNL122C:CLU1:LUC7:SAE2:NTG1:DMA1:RRT5:STD1:ATF2:ARO10:YPT32:TYW1:NTO1:TOS3:LYS1:SMT3:CYM1:MIC14:CCP1:PNC1:SEN15:GLK1:UBP8:CIT3:CIR1:SNT2:CDC9:REX2:FRE6:SSC1:HSP78:YAE1:SGF73:ECM4:SWP82:TRM3:CYR1:RBK1:ATG11:ATG33:RRP7:FIR1:PEX4:CBK1:ERD1:ENV7…
1-0-5	44763	single-organism cellular process	1540 out of 3111 genes, 49.5%	2687 out of 5817 genes, 46.2%	4.49082e-05	YOR357C:YPL046C:YIL123W:YKL203C:YKR035W-A:YDR201W:YEL009C:YJR135C:YIL008W:YMR237W:YKL205W:YBR057C:YPR095C:YMR238W:YLR085C:YLL003W:YPL139C:YDL126C:YGL244W:YEL015W:YGR275W:YER166W:YML028W:YCL048W:YML057W:YGL236C:YJR009C:YOL138C:YLR362W:YIL115C:YER180C:YCR092C:YER060W:YMR012W:YGL175C:YAL015C:YHR115C:YOR047C:YLR218C:YPL158C:YDR130C:YGL210W:YBR244W:YPR031W:YLR093C:YOL103W:YEL047C:YKR066C:YLR408C:YPL24…	SNX3:ELC1:SIM1:TOR2::SPC19:GCN4:MCM22:URM1:BCH1:LOS1:MUM2:SYT1:DFG5:ARP6:SFI1:UME1:CDC48:RTF1:EDC3:RTT102:DNF1:TSA1:SPS22:CMP2:MTO1:TDH2:RTC1:STE11:NUP159:ISC10:MSH3:FCY21:CLU1:SAE2:NTG1:DMA1:STD1:COA4:AIM44:FIN1:YPT32:GPX2:NTO1:NYV1:ITR2:FRD1:CCP1:BLS1:HUT1:PNC1::RTP1:CDA1:UBP8:SNT2:ATO3:CDC9:REX2:FRE6:SSC1:HSP78:AIM20:ECM3:SGF73:SWP82:FIT3:CYR1:VPS8:ATG11:TIP20:RRP7:ECM23:HXT1:ASE1:GIC2:PEX4:RM…
1-0-5	43412	macromolecule modification	421 out of 3111 genes, 13.5%	672 out of 5817 genes, 11.6%	0.000462711	YKL168C:YBL091C:YPL046C:YNL222W:YDL042C:YIL008W:YDR140W:YOL093W:YOR149C:YBR057C:YDL095W:YLR143W:YGL244W:YJR131W:YDL122W:YOL133W:YIL071C:YMR104C:YGL236C:YOR057W:YPL203W:YLR362W:YLR032W:YPR111W:YDR331W:YNL020C:YHR115C:YOR351C:YOL045W:YBR015C:YBL024W:YLR096W:YPL207W:YIL084C:YPL015C:YPR031W:YGL179C:YDR510W:YPL140C:YLR405W:YLR361C:YPR068C:YDL134C:YNL311C:YBR030W:YDR306C:YMR223W:YDR459C:YGL131C:YNL029C…	KKQ8:MAP2:ELC1:SSU72:SIR2:URM1:MTQ2:TRM10:SMP3:MUM2:PMT1:DPH6:RTF1:MNS1:UBP1:HRT1:PCI8:YPK2:MTO1:SGT1:TPK2:STE11:RAD5:DBF20:GPI8:ARK1:DMA1:MEK1:PSK2:MNN2:NCL1:KIN2:TYW1:SDS3:HST2:NTO1:TOS3:SMT3:MKK2:DUS4:DCR2:HOS1:PPH21:SKP2:RKM3:YDR306C:UBP8:PFA5:SNT2:KTR5:NHP2:RUB1:FMT1:ATG10:CDC55:SGF73:MET30:HUL4:NMT1:TRM3:RPL40A:GNT1:PEX4:TRM12:MAG1:CBK1:PTK2:TAF10:ERD1:ENV7:SAP185:PTC5:HDA3:CDC4:CMK1:SCY1:R…
1-0-5	44238	primary metabolic process	1676 out of 3111 genes, 53.9%	2958 out of 5817 genes, 50.9%	0.000602578	YKL168C:YPL046C:YPL095C:YEL009C:YIL008W:YMR237W:YDR140W:YKL205W:YBR057C:YMR238W:YLR085C:YHR033W:YKL222C:YPL139C:YDL126C:YFL030W:YGL244W:YEL015W:YGR275W:YML028W:YGL236C:YCR060W:YJR009C:YLR362W:YFR052W:YCR092C:YDR540C:YNL122C:YMR012W:YDL087C:YGL175C:YAL015C:YHR115C:YFR032C:YOR047C:YGR177C:YDR380W:YPL207W:YPR031W:YGL179C:YIR034C:YDR510W:YDR430C:YGL037C:YMR059W:YCL040W:YLR307W:YMR223W:YPR001W:YGL131C…	KKQ8:ELC1:EEB1:GCN4:URM1:BCH1:MTQ2:LOS1:MUM2:DFG5:ARP6:YHR033W:YKL222C:UME1:CDC48:AGX1:RTF1:EDC3:RTT102:TSA1:MTO1:TAH1:TDH2:STE11:RPN12:MSH3:IRC4:YNL122C:CLU1:LUC7:SAE2:NTG1:DMA1:RRT5:STD1:ATF2:ARO10:TYW1:NTO1:TOS3:LYS1:SMT3:CYM1:PNC1:SEN15:GLK1:CDA1:UBP8:CIT3:SNT2:CDC9:REX2:SSC1:HSP78:YAE1:SGF73:ECM4:SWP82:TRM3:SCW10:CYR1:RBK1:RRP7:FIR1:PEX4:CBK1:ERD1:ENV7:DBP1:SAP185:ARG7:PTC5:HDA3:UTP9:GAL80:C…
1-0-5	22402	cell cycle process	381 out of 3111 genes, 12.2%	605 out of 5817 genes, 10.4%	0.000882875	YOR083W:YHR079C-B:YKL203C:YLR035C:YDR201W:YJR135C:YPL027W:YOL090W:YLR286C:YBR057C:YGR116W:YLL003W:YPL269W:YPL139C:YDL126C:YNR049C:YML028W:YOL133W:YCL048W:YOR299W:YDL155W:YDR424C:YPR111W:YER180C:YCR092C:YDR364C:YHL023C:YHR143W:YOR326W:YGL249W:YGL175C:YNL020C:YFR048W:YHR115C:YOR351C:YPL158C:YDR130C:YBL051C:YNL031C:YBR023C:YBR170C:YDL134C:YBR148W:YLR307W:YKR037C:YNL261W:YMR117C:YOR269W:YDR113C:YML03…	WHI5::TOR2:MLH2:SPC19:MCM22:SMA1:MSH2:CTS1:MUM2:SPT6:SFI1:KAR9:UME1:CDC48:MSO1:TSA1:HRT1:SPS22:BUD7:CLB3:DYN2:DBF20:ISC10:MSH3:CDC40:NPR3:DSE2:MYO2:ZIP2:SAE2:ARK1:RMD8:DMA1:MEK1:AIM44:FIN1:PIN4:HHT2:CHS3:NPL4:PPH21:YSW1:CDA1:SPC34:ORC5:SPC24:PAC1:PDS1:NDC1:CDC55:RAD9:YOR338W:MET30:POG1:CSM3:NNF1:MSH5:ASE1:RMD6:LSG1:CBK1:PTK2:YNL194C:ZIP1:ADY3:EGT2:SAP185:CDC4:VHS2:CTF19:MLH3:BUD17:KIP2:SGS1:SHE1:…
1-0-5	9056	catabolic process	452 out of 3111 genes, 14.5%	729 out of 5817 genes, 12.5%	0.000933393	YPL046C:YNL242W:YDR135C:YPL095C:YFL038C:YOR153W:YFR044C:YOL090W:YLR286C:YMR238W:YHR104W:YDL095W:YBR273C:YDL126C:YPL111W:YIR029W:YEL015W:YJR131W:YDL122W:YOL133W:YCR027C:YJR009C:YHR204W:YFR052W:YPR127W:YCR092C:YDL109C:YGL175C:YAL015C:YHR115C:YDL170W:YDR380W:YGL210W:YMR205C:YJR078W:YPL140C:YDR430C:YBR170C:YKL218C:YER143W:YKR066C:YPL058C:YOR040W:YNL311C:YPL065W:YCR011C:YDR306C:YOL059W:YCL040W:YLR307W…	ELC1:ATG2:YCF1:EEB1:YPT1:PDR5:DUG1:MSH2:CTS1:DFG5:GRE3:PMT1:UBX7:CDC48:CAR1:DAL2:EDC3:MNS1:UBP1:HRT1:RHB1:TDH2:MNL1:RPN12:YPR127W:MSH3:YDL109C:SAE2:NTG1:DMA1:UGA3:ARO10:YPT32:PFK2:BNA2:MKK2:CYM1:NPL4:SRY1:DDI1:CCP1:PDR12:GLO4:SKP2:VPS28:ADP1:YDR306C:GPD2:GLK1:CDA1:UBP8:SKI7:CIT3:ISC1:SNT2:CTH1:SKI2:ATG10:YHR202W:SEC16:PRE2:POF1:MET30:YSP3:HUL4:HEF3:RBK1:ATG11:ATG33:AFG1:UGA2:TRE1:ALD6:KAR2:VMS1:M…
1-0-5	7049	cell cycle	415 out of 3111 genes, 13.3%	667 out of 5817 genes, 11.5%	0.00178606	YOR083W:YHR079C-B:YKL203C:YLR035C:YDR201W:YJR135C:YPL027W:YOL090W:YLR286C:YBR057C:YGR116W:YLL003W:YPL269W:YPL139C:YDL126C:YNR049C:YML028W:YOL133W:YCL048W:YOR299W:YOR057W:YDL155W:YDR424C:YPR111W:YER180C:YCR092C:YDR364C:YHL023C:YHR143W:YOR326W:YGL249W:YGL175C:YNL020C:YFR048W:YHR115C:YOR351C:YAL025C:YPL158C:YDR130C:YBL051C:YDL220C:YNL031C:YBR023C:YBR170C:YLR361C:YDL134C:YBR148W:YLR307W:YKR037C:YNL26…	WHI5::TOR2:MLH2:SPC19:MCM22:SMA1:MSH2:CTS1:MUM2:SPT6:SFI1:KAR9:UME1:CDC48:MSO1:TSA1:HRT1:SPS22:BUD7:SGT1:CLB3:DYN2:DBF20:ISC10:MSH3:CDC40:NPR3:DSE2:MYO2:ZIP2:SAE2:ARK1:RMD8:DMA1:MEK1:MAK16:AIM44:FIN1:PIN4:CDC13:HHT2:CHS3:NPL4:DCR2:PPH21:YSW1:CDA1:SPC34:ORC5:SPC24:PAC1:CDC9:PDS1:NDC1:SYP1:CDC55:RAD9:YOR338W:AIM20:MET30:POG1:CSM3:NNF1:MSH5:ASE1:RMD6:LSG1:CBK1:PTK2:YNL194C:ZIP1:ADY3:EGT2:SAP185:CDC4…
1-0-5	6950	response to stress	424 out of 3111 genes, 13.6%	685 out of 5817 genes, 11.8%	0.00304764	YBR223C:YPL046C:YNL242W:YHR079C-B:YLR035C:YKR072C:YFL038C:YER011W:YDL042C:YOL090W:YIL008W:YDL105W:YGR116W:YHR104W:YDL095W:YDR294C:YPL139C:YDL126C:YGL244W:YML028W:YBR279W:YMR172W:YER174C:YLR362W:YHR204W:YLR032W:YCR092C:YGR023W:YHL023C:YMR152W:YGL175C:YAL015C:YDR317W:YOR047C:YDR074W:YBR244W:YBL051C:YER185W:YIL084C:YBL003C:YGL179C:YNL031C:YPR065W:YPL196W:YBR170C:YEL047C:YLR361C:YKR066C:YER019W:YGL13…	TDP1:ELC1:ATG2::MLH2:SIS2:YPT1:TIR1:SIR2:MSH2:URM1:NSE4:SPT6:GRE3:PMT1:DPL1:UME1:CDC48:RTF1:TSA1:PAF1:HOT1:GRX4:STE11:MNL1:RAD5:MSH3:MTL1:NPR3:YIM1:SAE2:NTG1:HIM1:STD1:TPS2:GPX2:PIN4:PUG1:SDS3:HTA2:TOS3:HHT2:ROX1:OXR1:NPL4:FRD1:DCR2:CCP1:ISC1:SNT2:CDC9:PDS1:SKI2:SSC1:ATG10:HSP78:RAD9:YOR338W:SAP30:RPL40A:POG1:TPS1:AFG1:CSM3:UGA2:TPS3:MSH5:ALD6:STI1:KAR2:PSY3:VMS1:MAG1:PRX1:ZPR1:SEY1:ZEO1:PIF1:RPL…
1-0-5	6464	cellular protein modification process	369 out of 3111 genes, 11.9%	590 out of 5817 genes, 10.1%	0.0039058	YKL168C:YBL091C:YPL046C:YNL222W:YDL042C:YIL008W:YDR140W:YOR149C:YDL095W:YLR143W:YGL244W:YJR131W:YDL122W:YOL133W:YIL071C:YMR104C:YOR057W:YPL203W:YLR362W:YLR032W:YPR111W:YDR331W:YNL020C:YHR115C:YOR351C:YOL045W:YBR015C:YLR096W:YIL084C:YPL015C:YPR031W:YGL179C:YDR510W:YPL140C:YLR361C:YPR068C:YDL134C:YNL311C:YBR030W:YDR306C:YMR223W:YDR459C:YGL131C:YNL029C:YDR139C:YBL013W:YLL042C:YGL190C:YGL066W:YIL046W…	KKQ8:MAP2:ELC1:SSU72:SIR2:URM1:MTQ2:SMP3:PMT1:DPH6:RTF1:MNS1:UBP1:HRT1:PCI8:YPK2:SGT1:TPK2:STE11:RAD5:DBF20:GPI8:ARK1:DMA1:MEK1:PSK2:MNN2:KIN2:SDS3:HST2:NTO1:TOS3:SMT3:MKK2:DCR2:HOS1:PPH21:SKP2:RKM3:YDR306C:UBP8:PFA5:SNT2:KTR5:RUB1:FMT1:ATG10:CDC55:SGF73:MET30:HUL4:NMT1:RPL40A:GNT1:PEX4:CBK1:PTK2:TAF10:ERD1:ENV7:PTC5:HDA3:CDC4:CMK1:SCY1:RPL40B:LGE1:KIN82:SWD3:FPR4:HPA2:DUN1:FUS3:SLN1:YLR352W:OST3…
1-0-5	36211	protein modification process	369 out of 3111 genes, 11.9%	590 out of 5817 genes, 10.1%	0.0039058	YKL168C:YBL091C:YPL046C:YNL222W:YDL042C:YIL008W:YDR140W:YOR149C:YDL095W:YLR143W:YGL244W:YJR131W:YDL122W:YOL133W:YIL071C:YMR104C:YOR057W:YPL203W:YLR362W:YLR032W:YPR111W:YDR331W:YNL020C:YHR115C:YOR351C:YOL045W:YBR015C:YLR096W:YIL084C:YPL015C:YPR031W:YGL179C:YDR510W:YPL140C:YLR361C:YPR068C:YDL134C:YNL311C:YBR030W:YDR306C:YMR223W:YDR459C:YGL131C:YNL029C:YDR139C:YBL013W:YLL042C:YGL190C:YGL066W:YIL046W…	KKQ8:MAP2:ELC1:SSU72:SIR2:URM1:MTQ2:SMP3:PMT1:DPH6:RTF1:MNS1:UBP1:HRT1:PCI8:YPK2:SGT1:TPK2:STE11:RAD5:DBF20:GPI8:ARK1:DMA1:MEK1:PSK2:MNN2:KIN2:SDS3:HST2:NTO1:TOS3:SMT3:MKK2:DCR2:HOS1:PPH21:SKP2:RKM3:YDR306C:UBP8:PFA5:SNT2:KTR5:RUB1:FMT1:ATG10:CDC55:SGF73:MET30:HUL4:NMT1:RPL40A:GNT1:PEX4:CBK1:PTK2:TAF10:ERD1:ENV7:PTC5:HDA3:CDC4:CMK1:SCY1:RPL40B:LGE1:KIN82:SWD3:FPR4:HPA2:DUN1:FUS3:SLN1:YLR352W:OST3…
1-0-5	44248	cellular catabolic process	387 out of 3111 genes, 12.4%	624 out of 5817 genes, 10.7%	0.0073105	YPL046C:YNL242W:YDR135C:YPL095C:YFL038C:YOR153W:YFR044C:YOL090W:YDL095W:YBR273C:YDL126C:YPL111W:YIR029W:YEL015W:YJR131W:YDL122W:YOL133W:YCR027C:YHR204W:YFR052W:YPR127W:YCR092C:YGL175C:YAL015C:YHR115C:YDL170W:YDR380W:YGL210W:YJR078W:YPL140C:YDR430C:YBR170C:YKL218C:YER143W:YKR066C:YPL058C:YOR040W:YNL311C:YPL065W:YCR011C:YDR306C:YMR223W:YOR076C:YPR001W:YER019W:YGL131C:YDR151C:YLR398C:YLL042C:YHR202W…	ELC1:ATG2:YCF1:EEB1:YPT1:PDR5:DUG1:MSH2:PMT1:UBX7:CDC48:CAR1:DAL2:EDC3:MNS1:UBP1:HRT1:RHB1:MNL1:RPN12:YPR127W:MSH3:SAE2:NTG1:DMA1:UGA3:ARO10:YPT32:BNA2:MKK2:CYM1:NPL4:SRY1:DDI1:CCP1:PDR12:GLO4:SKP2:VPS28:ADP1:YDR306C:UBP8:SKI7:CIT3:ISC1:SNT2:CTH1:SKI2:ATG10:YHR202W:SEC16:PRE2:POF1:MET30:HUL4:HEF3:ATG11:ATG33:AFG1:UGA2:TRE1:KAR2:VMS1:MAG1:YOL075C:VTC1:ARB1:SEY1:PUF2:SEC61:CDC4:RPN10:DBP2:UBX2:UBP1…
2-0.0-2	16043	cellular component organization	15 out of 24 genes, 62.5%	1602 out of 5817 genes, 27.5%	0.082968	YBR044C:YGR104C:YPR159W:YKL009W:YDL160C:YMR307W:YNL121C:YLL002W:YOL004W:YOR036W:YOL076W:YNL310C:YMR244C-A:YJL179W:YOL145C	TCM62:SRB5:KRE6:MRT4:DHH1:GAS1:TOM70:RTT109:SIN3:PEP12:MDM20:ZIM17::PFD1:CTR9
2-0.0-2	51052	regulation of DNA metabolic process	4 out of 24 genes, 16.7%	87 out of 5817 genes, 1.5%	0.0935471	YOL004W:YOR080W:YLR182W:YOL145C	SIN3:DIA2:SWI6:CTR9
2-0.1-1	45722	positive regulation of gluconeogenesis	3 out of 37 genes, 8.1%	5 out of 5817 genes, 0.1%	0.000664765	YMR280C:YGL115W:YDR477W	CAT8:SNF4:SNF1
2-0.1-1	32543	mitochondrial translation	7 out of 37 genes, 18.9%	100 out of 5817 genes, 1.7%	0.000685968	YNL073W:YBR251W:YGR165W:YBR268W:YNR037C:YPL097W:YKL194C	MSK1:MRPS5:MRPS35:MRPL37:RSM19:MSY1:MST1
2-0.1-1	10907	positive regulation of glucose metabolic process	3 out of 37 genes, 8.1%	6 out of 5817 genes, 0.1%	0.0013237	YMR280C:YGL115W:YDR477W	CAT8:SNF4:SNF1
2-0.1-1	959	mitochondrial RNA metabolic process	4 out of 37 genes, 10.8%	26 out of 5817 genes, 0.4%	0.00530471	YNL073W:YMR287C:YPL097W:YKL194C	MSK1:DSS1:MSY1:MST1
2-0.1-1	10676	positive regulation of cellular carbohydrate metabolic process	3 out of 37 genes, 8.1%	11 out of 5817 genes, 0.2%	0.0106833	YMR280C:YGL115W:YDR477W	CAT8:SNF4:SNF1
2-0.1-1	45913	positive regulation of carbohydrate metabolic process	3 out of 37 genes, 8.1%	11 out of 5817 genes, 0.2%	0.0106833	YMR280C:YGL115W:YDR477W	CAT8:SNF4:SNF1
2-0.1-1	70127	tRNA aminoacylation for mitochondrial protein translation	3 out of 37 genes, 8.1%	13 out of 5817 genes, 0.2%	0.0183559	YNL073W:YPL097W:YKL194C	MSK1:MSY1:MST1
2-0.1-1	7005	mitochondrion organization	9 out of 37 genes, 24.3%	302 out of 5817 genes, 5.2%	0.0235821	YNL073W:YGR165W:YBR268W:YNR037C:YNR020C:YBR251W:YJR120W:YPL097W:YKL194C	MSK1:MRPS35:MRPL37:RSM19:ATP23:MRPS5:YJR120W:MSY1:MST1
2-0.1-1	6111	regulation of gluconeogenesis	3 out of 37 genes, 8.1%	15 out of 5817 genes, 0.3%	0.0289474	YMR280C:YGL115W:YDR477W	CAT8:SNF4:SNF1
2-0.1-2	6720	isoprenoid metabolic process	2 out of 8 genes, 25.0%	12 out of 5817 genes, 0.2%	0.00672684	YNR041C:YBR003W	COQ2:COQ1
2-0.1-2	8299	isoprenoid biosynthetic process	2 out of 8 genes, 25.0%	12 out of 5817 genes, 0.2%	0.00672684	YNR041C:YBR003W	COQ2:COQ1
2-0.1-2	6743	ubiquinone metabolic process	2 out of 8 genes, 25.0%	13 out of 5817 genes, 0.2%	0.00794443	YNR041C:YBR003W	COQ2:COQ1
2-0.1-2	6744	ubiquinone biosynthetic process	2 out of 8 genes, 25.0%	13 out of 5817 genes, 0.2%	0.00794443	YNR041C:YBR003W	COQ2:COQ1
2-0.1-2	42181	ketone biosynthetic process	2 out of 8 genes, 25.0%	13 out of 5817 genes, 0.2%	0.00794443	YNR041C:YBR003W	COQ2:COQ1
2-0.1-2	1901661	quinone metabolic process	2 out of 8 genes, 25.0%	13 out of 5817 genes, 0.2%	0.00794443	YNR041C:YBR003W	COQ2:COQ1
2-0.1-2	1901663	quinone biosynthetic process	2 out of 8 genes, 25.0%	13 out of 5817 genes, 0.2%	0.00794443	YNR041C:YBR003W	COQ2:COQ1
2-0.1-2	42180	cellular ketone metabolic process	2 out of 8 genes, 25.0%	22 out of 5817 genes, 0.4%	0.0233824	YNR041C:YBR003W	COQ2:COQ1
2-0.1-2	44710	single-organism metabolic process	6 out of 8 genes, 75.0%	1085 out of 5817 genes, 18.7%	0.0511426	YNR041C:YBR003W:YNL052W:YJL052W:YHR100C:YMR058W	COQ2:COQ1:COX5A:TDH1:GEP4:FET3
2-0.1-2	8610	lipid biosynthetic process	3 out of 8 genes, 37.5%	149 out of 5817 genes, 2.6%	0.0520332	YNR041C:YBR003W:YHR100C	COQ2:COQ1:GEP4
2-0.1-2	6879	cellular iron ion homeostasis	2 out of 8 genes, 25.0%	39 out of 5817 genes, 0.7%	0.0741325	YKL134C:YMR058W	OCT1:FET3
2-0.1-3	9443	pyridoxal 5'-phosphate salvage	2 out of 34 genes, 5.9%	3 out of 5817 genes, 0.1%	0.0226011	YEL029C:YBR035C	BUD16:PDX3
2-0.1-3	6739	NADP metabolic process	3 out of 34 genes, 8.8%	21 out of 5817 genes, 0.4%	0.0514953	YJL121C:YPL188W:YPR074C	RPE1:POS5:TKL1
2-0.1-3	22904	respiratory electron transport chain	3 out of 34 genes, 8.8%	23 out of 5817 genes, 0.4%	0.0680241	YGR183C:YOL071W:YLL041C	QCR9:EMI5:SDH2
2-0.1-3	42773	ATP synthesis coupled electron transport	3 out of 34 genes, 8.8%	23 out of 5817 genes, 0.4%	0.0680241	YGR183C:YOL071W:YLL041C	QCR9:EMI5:SDH2
2-0.1-3	42775	mitochondrial ATP synthesis coupled electron transport	3 out of 34 genes, 8.8%	23 out of 5817 genes, 0.4%	0.0680241	YGR183C:YOL071W:YLL041C	QCR9:EMI5:SDH2
2-0.1-3	6121	mitochondrial electron transport, succinate to ubiquinone	2 out of 34 genes, 5.9%	5 out of 5817 genes, 0.1%	0.0747855	YOL071W:YLL041C	EMI5:SDH2
2-0.1-3	72524	pyridine-containing compound metabolic process	4 out of 34 genes, 11.8%	58 out of 5817 genes, 1.0%	0.0752999	YJL121C:YPL188W:YBR035C:YPR074C	RPE1:POS5:PDX3:TKL1
2-0.1-3	6119	oxidative phosphorylation	3 out of 34 genes, 8.8%	24 out of 5817 genes, 0.4%	0.0774318	YGR183C:YOL071W:YLL041C	QCR9:EMI5:SDH2
2-0.1-3	44237	cellular metabolic process	28 out of 34 genes, 82.4%	3096 out of 5817 genes, 53.2%	0.0856801	YJL050W:YPL106C:YJL121C:YER013W:YOL049W:YKL067W:YPR134W:YGR183C:YPL188W:YNL169C:YPR074C:YBR248C:YHR189W:YMR260C:YML098W:YOL071W:YPL175W:YEL029C:YBR035C:YOR060C:YNL136W:YHR040W:YDR381W:YKL167C:YKL049C:YKL106W:YMR285C:YLL041C	MTR4:SSE1:RPE1:PRP22:GSH2:YNK1:MSS18:QCR9:POS5:PSD1:TKL1:HIS7:PTH1:TIF11:TAF13:EMI5:SPT14:BUD16:PDX3:SLD7:EAF7:BCD1:YRA1:MRP49:CSE4:AAT1:NGL2:SDH2
2-0.1-4	6633	fatty acid biosynthetic process	2 out of 12 genes, 16.7%	27 out of 5817 genes, 0.5%	0.0825082	YHR067W:YER061C	HTD2:CEM1
2-0.1-5	44085	cellular component biogenesis	14 out of 21 genes, 66.7%	814 out of 5817 genes, 14.0%	7.12093e-06	YLR129W:YER003C:YLL035W:YLL004W:YGL120C:YJL174W:YHR062C:YLR002C:YDR168W:YLR106C:YCL005W-A:YMR213W:YOR117W:YLR167W	DIP2:PMI40:GRC3:ORC3:PRP43:KRE9:RPP1:NOC3:CDC37:MDN1::CEF1:RPT5:RPS31
2-0.1-5	44260	cellular macromolecule metabolic process	19 out of 21 genes, 90.5%	2213 out of 5817 genes, 38.0%	0.000139378	YLR129W:YLR033W:YLL035W:YGR264C:YGL120C:YPL228W:YJL174W:YHR062C:YCL005W-A:YMR213W:YLR167W:YER003C:YDR341C:YLL004W:YIL051C:YLR002C:YFR028C:YLR106C:YOR117W	DIP2:RSC58:GRC3:MES1:PRP43:CET1:KRE9:RPP1::CEF1:RPS31:PMI40:YDR341C:ORC3:MMF1:NOC3:CDC14:MDN1:RPT5
2-0.1-5	43170	macromolecule metabolic process	19 out of 21 genes, 90.5%	2278 out of 5817 genes, 39.2%	0.000234152	YLR129W:YLR033W:YLL035W:YGR264C:YGL120C:YPL228W:YJL174W:YHR062C:YCL005W-A:YMR213W:YLR167W:YER003C:YDR341C:YLL004W:YIL051C:YLR002C:YFR028C:YLR106C:YOR117W	DIP2:RSC58:GRC3:MES1:PRP43:CET1:KRE9:RPP1::CEF1:RPS31:PMI40:YDR341C:ORC3:MMF1:NOC3:CDC14:MDN1:RPT5
2-0.1-5	34660	ncRNA metabolic process	9 out of 21 genes, 42.9%	353 out of 5817 genes, 6.1%	0.00024734	YLR129W:YLL035W:YDR341C:YGR264C:YGL120C:YHR062C:YLR002C:YLR106C:YLR167W	DIP2:GRC3:YDR341C:MES1:PRP43:RPP1:NOC3:MDN1:RPS31
2-0.1-5	6364	rRNA processing	7 out of 21 genes, 33.3%	205 out of 5817 genes, 3.5%	0.00074468	YLR129W:YHR062C:YLR002C:YLL035W:YLR106C:YGL120C:YLR167W	DIP2:RPP1:NOC3:GRC3:MDN1:PRP43:RPS31
2-0.1-5	43933	macromolecular complex subunit organization	10 out of 21 genes, 47.6%	527 out of 5817 genes, 9.1%	0.000770528	YLR033W:YLL004W:YGL120C:YLR002C:YDR168W:YLR106C:YMR213W:YCL005W-A:YOR117W:YLR167W	RSC58:ORC3:PRP43:NOC3:CDC37:MDN1:CEF1::RPT5:RPS31
2-0.1-5	16072	rRNA metabolic process	7 out of 21 genes, 33.3%	217 out of 5817 genes, 3.7%	0.00108681	YLR129W:YHR062C:YLR002C:YLL035W:YLR106C:YGL120C:YLR167W	DIP2:RPP1:NOC3:GRC3:MDN1:PRP43:RPS31
2-0.1-5	44238	primary metabolic process	20 out of 21 genes, 95.2%	2958 out of 5817 genes, 50.9%	0.00225074	YLR129W:YLR033W:YLL035W:YGR264C:YGL120C:YPL228W:YJL174W:YHR062C:YCL005W-A:YMR213W:YJL101C:YLR167W:YER003C:YDR341C:YLL004W:YIL051C:YLR002C:YFR028C:YLR106C:YOR117W	DIP2:RSC58:GRC3:MES1:PRP43:CET1:KRE9:RPP1::CEF1:GSH1:RPS31:PMI40:YDR341C:ORC3:MMF1:NOC3:CDC14:MDN1:RPT5
2-0.1-5	6396	RNA processing	9 out of 21 genes, 42.9%	463 out of 5817 genes, 8.0%	0.00234547	YLR129W:YLL035W:YGL120C:YPL228W:YHR062C:YLR002C:YLR106C:YMR213W:YLR167W	DIP2:GRC3:PRP43:CET1:RPP1:NOC3:MDN1:CEF1:RPS31
2-0.1-5	22613	ribonucleoprotein complex biogenesis	8 out of 21 genes, 38.1%	350 out of 5817 genes, 6.0%	0.00258398	YLR129W:YLL035W:YGL120C:YHR062C:YLR002C:YLR106C:YMR213W:YLR167W	DIP2:GRC3:PRP43:RPP1:NOC3:MDN1:CEF1:RPS31
2-0.1-5	71704	organic substance metabolic process	20 out of 21 genes, 95.2%	3052 out of 5817 genes, 52.5%	0.00409028	YLR129W:YLR033W:YLL035W:YGR264C:YGL120C:YPL228W:YJL174W:YHR062C:YCL005W-A:YMR213W:YJL101C:YLR167W:YER003C:YDR341C:YLL004W:YIL051C:YLR002C:YFR028C:YLR106C:YOR117W	DIP2:RSC58:GRC3:MES1:PRP43:CET1:KRE9:RPP1::CEF1:GSH1:RPS31:PMI40:YDR341C:ORC3:MMF1:NOC3:CDC14:MDN1:RPT5
2-0.1-5	44237	cellular metabolic process	20 out of 21 genes, 95.2%	3096 out of 5817 genes, 53.2%	0.00537237	YLR129W:YLR033W:YLL035W:YGR264C:YGL120C:YPL228W:YJL174W:YHR062C:YCL005W-A:YMR213W:YJL101C:YLR167W:YER003C:YDR341C:YLL004W:YIL051C:YLR002C:YFR028C:YLR106C:YOR117W	DIP2:RSC58:GRC3:MES1:PRP43:CET1:KRE9:RPP1::CEF1:GSH1:RPS31:PMI40:YDR341C:ORC3:MMF1:NOC3:CDC14:MDN1:RPT5
2-0.1-5	65003	macromolecular complex assembly	8 out of 21 genes, 38.1%	387 out of 5817 genes, 6.7%	0.005386	YLL004W:YLR002C:YDR168W:YLR106C:YMR213W:YCL005W-A:YOR117W:YLR167W	ORC3:NOC3:CDC37:MDN1:CEF1::RPT5:RPS31
2-0.1-5	71840	cellular component organization or biogenesis	16 out of 21 genes, 76.2%	1844 out of 5817 genes, 31.7%	0.00560853	YLR129W:YLR033W:YLL035W:YGL120C:YJL174W:YHR062C:YCL005W-A:YMR213W:YLR167W:YER003C:YLL004W:YIL051C:YLR002C:YDR168W:YLR106C:YOR117W	DIP2:RSC58:GRC3:PRP43:KRE9:RPP1::CEF1:RPS31:PMI40:ORC3:MMF1:NOC3:CDC37:MDN1:RPT5
2-0.1-5	6807	nitrogen compound metabolic process	16 out of 21 genes, 76.2%	1849 out of 5817 genes, 31.8%	0.00582448	YLR129W:YLR033W:YLL035W:YGR264C:YGL120C:YPL228W:YHR062C:YMR213W:YJL101C:YLR167W:YER003C:YDR341C:YLL004W:YIL051C:YLR002C:YLR106C	DIP2:RSC58:GRC3:MES1:PRP43:CET1:RPP1:CEF1:GSH1:RPS31:PMI40:YDR341C:ORC3:MMF1:NOC3:MDN1
2-0.1-5	16070	RNA metabolic process	12 out of 21 genes, 57.1%	1004 out of 5817 genes, 17.3%	0.00668414	YLR129W:YLR033W:YLL035W:YDR341C:YGR264C:YGL120C:YPL228W:YHR062C:YLR002C:YLR106C:YMR213W:YLR167W	DIP2:RSC58:GRC3:YDR341C:MES1:PRP43:CET1:RPP1:NOC3:MDN1:CEF1:RPS31
2-0.1-5	42254	ribosome biogenesis	7 out of 21 genes, 33.3%	288 out of 5817 genes, 5.0%	0.00692198	YLR129W:YHR062C:YLR002C:YLL035W:YLR106C:YGL120C:YLR167W	DIP2:RPP1:NOC3:GRC3:MDN1:PRP43:RPS31
2-0.1-5	10467	gene expression	13 out of 21 genes, 61.9%	1229 out of 5817 genes, 21.1%	0.00923921	YLR129W:YLR033W:YLL035W:YDR341C:YGR264C:YGL120C:YPL228W:YHR062C:YLR002C:YIL051C:YLR106C:YMR213W:YLR167W	DIP2:RSC58:GRC3:YDR341C:MES1:PRP43:CET1:RPP1:NOC3:MMF1:MDN1:CEF1:RPS31
2-0.1-5	34641	cellular nitrogen compound metabolic process	15 out of 21 genes, 71.4%	1668 out of 5817 genes, 28.7%	0.00944039	YLR129W:YER003C:YLR033W:YLL035W:YDR341C:YGR264C:YLL004W:YGL120C:YPL228W:YHR062C:YLR002C:YLR106C:YMR213W:YJL101C:YLR167W	DIP2:PMI40:RSC58:GRC3:YDR341C:MES1:ORC3:PRP43:CET1:RPP1:NOC3:MDN1:CEF1:GSH1:RPS31
2-0.1-5	34470	ncRNA processing	7 out of 21 genes, 33.3%	306 out of 5817 genes, 5.3%	0.0102176	YLR129W:YHR062C:YLR002C:YLL035W:YLR106C:YGL120C:YLR167W	DIP2:RPP1:NOC3:GRC3:MDN1:PRP43:RPS31
2-0.1-5	90304	nucleic acid metabolic process	13 out of 21 genes, 61.9%	1304 out of 5817 genes, 22.4%	0.0177878	YLR129W:YLR033W:YLL035W:YDR341C:YGR264C:YLL004W:YGL120C:YPL228W:YHR062C:YLR002C:YLR106C:YMR213W:YLR167W	DIP2:RSC58:GRC3:YDR341C:MES1:ORC3:PRP43:CET1:RPP1:NOC3:MDN1:CEF1:RPS31
2-0.1-5	8152	metabolic process	20 out of 21 genes, 95.2%	3299 out of 5817 genes, 56.7%	0.0179112	YLR129W:YLR033W:YLL035W:YGR264C:YGL120C:YPL228W:YJL174W:YHR062C:YCL005W-A:YMR213W:YJL101C:YLR167W:YER003C:YDR341C:YLL004W:YIL051C:YLR002C:YFR028C:YLR106C:YOR117W	DIP2:RSC58:GRC3:MES1:PRP43:CET1:KRE9:RPP1::CEF1:GSH1:RPS31:PMI40:YDR341C:ORC3:MMF1:NOC3:CDC14:MDN1:RPT5
2-0.1-5	6139	nucleobase-containing compound metabolic process	14 out of 21 genes, 66.7%	1535 out of 5817 genes, 26.4%	0.0200219	YLR129W:YER003C:YLR033W:YLL035W:YDR341C:YGR264C:YLL004W:YGL120C:YPL228W:YHR062C:YLR002C:YLR106C:YMR213W:YLR167W	DIP2:PMI40:RSC58:GRC3:YDR341C:MES1:ORC3:PRP43:CET1:RPP1:NOC3:MDN1:CEF1:RPS31
2-0.1-5	6725	cellular aromatic compound metabolic process	14 out of 21 genes, 66.7%	1606 out of 5817 genes, 27.6%	0.0340281	YLR129W:YER003C:YLR033W:YLL035W:YDR341C:YGR264C:YLL004W:YGL120C:YPL228W:YHR062C:YLR002C:YLR106C:YMR213W:YLR167W	DIP2:PMI40:RSC58:GRC3:YDR341C:MES1:ORC3:PRP43:CET1:RPP1:NOC3:MDN1:CEF1:RPS31
2-0.1-5	46483	heterocycle metabolic process	14 out of 21 genes, 66.7%	1622 out of 5817 genes, 27.9%	0.0381909	YLR129W:YER003C:YLR033W:YLL035W:YDR341C:YGR264C:YLL004W:YGL120C:YPL228W:YHR062C:YLR002C:YLR106C:YMR213W:YLR167W	DIP2:PMI40:RSC58:GRC3:YDR341C:MES1:ORC3:PRP43:CET1:RPP1:NOC3:MDN1:CEF1:RPS31
2-0.1-5	1901360	organic cyclic compound metabolic process	14 out of 21 genes, 66.7%	1672 out of 5817 genes, 28.7%	0.0542729	YLR129W:YER003C:YLR033W:YLL035W:YDR341C:YGR264C:YLL004W:YGL120C:YPL228W:YHR062C:YLR002C:YLR106C:YMR213W:YLR167W	DIP2:PMI40:RSC58:GRC3:YDR341C:MES1:ORC3:PRP43:CET1:RPP1:NOC3:MDN1:CEF1:RPS31
2-0.1-5	22607	cellular component assembly	8 out of 21 genes, 38.1%	536 out of 5817 genes, 9.2%	0.0543312	YLL004W:YLR002C:YDR168W:YLR106C:YMR213W:YCL005W-A:YOR117W:YLR167W	ORC3:NOC3:CDC37:MDN1:CEF1::RPT5:RPS31
2-0.1-5	34645	cellular macromolecule biosynthetic process	11 out of 21 genes, 52.4%	1087 out of 5817 genes, 18.7%	0.0826747	YER003C:YLR033W:YLL035W:YDR341C:YGR264C:YLL004W:YJL174W:YLR002C:YIL051C:YCL005W-A:YLR167W	PMI40:RSC58:GRC3:YDR341C:MES1:ORC3:KRE9:NOC3:MMF1::RPS31
2-0.1-5	9059	macromolecule biosynthetic process	11 out of 21 genes, 52.4%	1094 out of 5817 genes, 18.8%	0.087597	YER003C:YLR033W:YLL035W:YDR341C:YGR264C:YLL004W:YJL174W:YLR002C:YIL051C:YCL005W-A:YLR167W	PMI40:RSC58:GRC3:YDR341C:MES1:ORC3:KRE9:NOC3:MMF1::RPS31
2-0.1-6	9987	cellular process	51 out of 51 genes, 100.0%	4283 out of 5817 genes, 73.6%	5.03927e-05	YLR377C:YBL030C:YGR094W:YDL015C:YLR305C:YAL038W:YLR005W:YLR355C:YDL003W:YIL063C:YDL055C:YGL171W:YBR036C:YGR147C:YGL068W:YJL097W:YPL183W-A:YBR087W:YNR011C:YDL195W:YDL060W:YDR367W:YKR062W:YML065W:YER021W:YCR035C:YPL128C:YML091C:YMR113W:YNL260C:YGR090W:YLR276C:YJL166W:YFR027W:YDR407C:YGR099W:YDL217C:YDL148C:YJR076C:YJL203W:YMR197C:YBR160W:YFL024C:YBL014C:YDR527W:YML025C:YDR303C:YOR244W:YLR175W:YIL17…	FBP1:PET9:VAS1:TSC13:STT4:CDC19:SSL1:ILV5:MCD1:YRB2:PSA1:ROK1:CSG2:NAT2:MNP1:PHS1::RFC5:PRP2:SEC31:TSR1:KEI1:TFA2:ORC1:RPN3:RRP43:TBF1:RPM2:FOL3:LTO1:UTP22:DBP9:QCR8:ECO1:TRS120:TEL2:TIM22:NOP14:CDC11:PRP21:VTI1:CDC28:EPL1:RRN6:RBA50:YML6:RSC3:ESA1:CBF5:YIL171W:DBP6
2-0.1-6	44237	cellular metabolic process	44 out of 51 genes, 86.3%	3096 out of 5817 genes, 53.2%	0.000181493	YLR377C:YBL030C:YGR094W:YDL015C:YLR305C:YAL038W:YLR005W:YLR355C:YDL003W:YDL055C:YGL171W:YBR036C:YGR147C:YGL068W:YJL097W:YPL183W-A:YBR087W:YNR011C:YDL060W:YDR367W:YKR062W:YML065W:YER021W:YCR035C:YPL128C:YML091C:YMR113W:YNL260C:YLR276C:YJL166W:YGR090W:YFR027W:YGR099W:YDL148C:YJL203W:YBR160W:YFL024C:YBL014C:YDR527W:YML025C:YDR303C:YOR244W:YLR175W:YNR038W	FBP1:PET9:VAS1:TSC13:STT4:CDC19:SSL1:ILV5:MCD1:PSA1:ROK1:CSG2:NAT2:MNP1:PHS1::RFC5:PRP2:TSR1:KEI1:TFA2:ORC1:RPN3:RRP43:TBF1:RPM2:FOL3:LTO1:DBP9:QCR8:UTP22:ECO1:TEL2:NOP14:PRP21:CDC28:EPL1:RRN6:RBA50:YML6:RSC3:ESA1:CBF5:DBP6
2-0.1-6	44238	primary metabolic process	42 out of 51 genes, 82.4%	2958 out of 5817 genes, 50.9%	0.000896065	YLR377C:YGR094W:YDL015C:YLR305C:YAL038W:YLR005W:YLR355C:YDL003W:YDL055C:YGL171W:YBR036C:YGR147C:YGL068W:YJL097W:YPL183W-A:YBR087W:YNR011C:YDL060W:YDR367W:YKR062W:YML065W:YER021W:YCR035C:YPL128C:YML091C:YMR113W:YNL260C:YLR276C:YGR090W:YFR027W:YGR099W:YDL148C:YJL203W:YBR160W:YFL024C:YBL014C:YDR527W:YML025C:YDR303C:YOR244W:YLR175W:YNR038W	FBP1:VAS1:TSC13:STT4:CDC19:SSL1:ILV5:MCD1:PSA1:ROK1:CSG2:NAT2:MNP1:PHS1::RFC5:PRP2:TSR1:KEI1:TFA2:ORC1:RPN3:RRP43:TBF1:RPM2:FOL3:LTO1:DBP9:UTP22:ECO1:TEL2:NOP14:PRP21:CDC28:EPL1:RRN6:RBA50:YML6:RSC3:ESA1:CBF5:DBP6
2-0.1-6	6807	nitrogen compound metabolic process	32 out of 51 genes, 62.7%	1849 out of 5817 genes, 31.8%	0.00160979	YGR094W:YLR355C:YLR005W:YDL003W:YDL055C:YGL171W:YBR036C:YJL097W:YBR087W:YNR011C:YDL060W:YDR367W:YKR062W:YML065W:YCR035C:YPL128C:YML091C:YMR113W:YLR276C:YGR090W:YFR027W:YGR099W:YDL148C:YJL203W:YFL024C:YBR160W:YDR527W:YBL014C:YDR303C:YOR244W:YLR175W:YNR038W	VAS1:ILV5:SSL1:MCD1:PSA1:ROK1:CSG2:PHS1:RFC5:PRP2:TSR1:KEI1:TFA2:ORC1:RRP43:TBF1:RPM2:FOL3:DBP9:UTP22:ECO1:TEL2:NOP14:PRP21:EPL1:CDC28:RBA50:RRN6:RSC3:ESA1:CBF5:DBP6
2-0.1-6	8152	metabolic process	44 out of 51 genes, 86.3%	3299 out of 5817 genes, 56.7%	0.00181069	YLR377C:YBL030C:YGR094W:YDL015C:YLR305C:YAL038W:YLR005W:YLR355C:YDL003W:YDL055C:YGL171W:YBR036C:YGR147C:YGL068W:YJL097W:YPL183W-A:YBR087W:YNR011C:YDL060W:YDR367W:YKR062W:YML065W:YER021W:YCR035C:YPL128C:YML091C:YMR113W:YNL260C:YLR276C:YJL166W:YGR090W:YFR027W:YGR099W:YDL148C:YJL203W:YBR160W:YFL024C:YBL014C:YDR527W:YML025C:YDR303C:YOR244W:YLR175W:YNR038W	FBP1:PET9:VAS1:TSC13:STT4:CDC19:SSL1:ILV5:MCD1:PSA1:ROK1:CSG2:NAT2:MNP1:PHS1::RFC5:PRP2:TSR1:KEI1:TFA2:ORC1:RPN3:RRP43:TBF1:RPM2:FOL3:LTO1:DBP9:QCR8:UTP22:ECO1:TEL2:NOP14:PRP21:CDC28:EPL1:RRN6:RBA50:YML6:RSC3:ESA1:CBF5:DBP6
2-0.1-6	90304	nucleic acid metabolic process	26 out of 51 genes, 51.0%	1304 out of 5817 genes, 22.4%	0.00227737	YDL060W:YGR094W:YML065W:YKR062W:YCR035C:YLR005W:YPL128C:YML091C:YDL003W:YGR090W:YLR276C:YFR027W:YGL171W:YGR099W:YDL148C:YJL203W:YBR160W:YFL024C:YBL014C:YDR527W:YDR303C:YOR244W:YLR175W:YBR087W:YNR011C:YNR038W	TSR1:VAS1:ORC1:TFA2:RRP43:SSL1:TBF1:RPM2:MCD1:UTP22:DBP9:ECO1:ROK1:TEL2:NOP14:PRP21:CDC28:EPL1:RRN6:RBA50:RSC3:ESA1:CBF5:RFC5:PRP2:DBP6
2-0.1-6	71704	organic substance metabolic process	42 out of 51 genes, 82.4%	3052 out of 5817 genes, 52.5%	0.00253179	YLR377C:YGR094W:YDL015C:YLR305C:YAL038W:YLR005W:YLR355C:YDL003W:YDL055C:YGL171W:YBR036C:YGR147C:YGL068W:YJL097W:YPL183W-A:YBR087W:YNR011C:YDL060W:YDR367W:YKR062W:YML065W:YER021W:YCR035C:YPL128C:YML091C:YMR113W:YNL260C:YLR276C:YGR090W:YFR027W:YGR099W:YDL148C:YJL203W:YBR160W:YFL024C:YBL014C:YDR527W:YML025C:YDR303C:YOR244W:YLR175W:YNR038W	FBP1:VAS1:TSC13:STT4:CDC19:SSL1:ILV5:MCD1:PSA1:ROK1:CSG2:NAT2:MNP1:PHS1::RFC5:PRP2:TSR1:KEI1:TFA2:ORC1:RPN3:RRP43:TBF1:RPM2:FOL3:LTO1:DBP9:UTP22:ECO1:TEL2:NOP14:PRP21:CDC28:EPL1:RRN6:RBA50:YML6:RSC3:ESA1:CBF5:DBP6
2-0.1-6	10467	gene expression	25 out of 51 genes, 49.0%	1229 out of 5817 genes, 21.1%	0.00275467	YDL060W:YGR094W:YKR062W:YCR035C:YLR005W:YPL128C:YML091C:YNL260C:YGR090W:YLR276C:YGL171W:YDL148C:YJL203W:YBR160W:YFL024C:YBL014C:YDR527W:YML025C:YDR303C:YGL068W:YPL183W-A:YOR244W:YLR175W:YNR011C:YNR038W	TSR1:VAS1:TFA2:RRP43:SSL1:TBF1:RPM2:LTO1:UTP22:DBP9:ROK1:NOP14:PRP21:CDC28:EPL1:RRN6:RBA50:YML6:RSC3:MNP1::ESA1:CBF5:PRP2:DBP6
2-0.1-6	42254	ribosome biogenesis	11 out of 51 genes, 21.6%	288 out of 5817 genes, 5.0%	0.00961439	YDL148C:YDL060W:YCR035C:YPL183W-A:YLR175W:YNL260C:YLR276C:YGR090W:YNR038W:YIL063C:YGL171W	NOP14:TSR1:RRP43::CBF5:LTO1:DBP9:UTP22:DBP6:YRB2:ROK1
2-0.1-6	6725	cellular aromatic compound metabolic process	28 out of 51 genes, 54.9%	1606 out of 5817 genes, 27.6%	0.0111831	YDL060W:YGR094W:YML065W:YKR062W:YCR035C:YPL128C:YLR005W:YML091C:YMR113W:YDL003W:YGR090W:YLR276C:YFR027W:YDL055C:YGL171W:YGR099W:YDL148C:YJL203W:YBR160W:YFL024C:YBL014C:YDR527W:YDR303C:YOR244W:YLR175W:YBR087W:YNR011C:YNR038W	TSR1:VAS1:ORC1:TFA2:RRP43:TBF1:SSL1:RPM2:FOL3:MCD1:UTP22:DBP9:ECO1:PSA1:ROK1:TEL2:NOP14:PRP21:CDC28:EPL1:RRN6:RBA50:RSC3:ESA1:CBF5:RFC5:PRP2:DBP6
2-0.1-6	22613	ribonucleoprotein complex biogenesis	12 out of 51 genes, 23.5%	350 out of 5817 genes, 6.0%	0.0114991	YDL148C:YDL060W:YCR035C:YPL183W-A:YLR175W:YNR011C:YNL260C:YLR276C:YGR090W:YNR038W:YIL063C:YGL171W	NOP14:TSR1:RRP43::CBF5:PRP2:LTO1:DBP9:UTP22:DBP6:YRB2:ROK1
2-0.1-6	46483	heterocycle metabolic process	28 out of 51 genes, 54.9%	1622 out of 5817 genes, 27.9%	0.0136271	YDL060W:YGR094W:YML065W:YKR062W:YCR035C:YPL128C:YLR005W:YML091C:YMR113W:YDL003W:YGR090W:YLR276C:YFR027W:YDL055C:YGL171W:YGR099W:YDL148C:YJL203W:YBR160W:YFL024C:YBL014C:YDR527W:YDR303C:YOR244W:YLR175W:YBR087W:YNR011C:YNR038W	TSR1:VAS1:ORC1:TFA2:RRP43:TBF1:SSL1:RPM2:FOL3:MCD1:UTP22:DBP9:ECO1:PSA1:ROK1:TEL2:NOP14:PRP21:CDC28:EPL1:RRN6:RBA50:RSC3:ESA1:CBF5:RFC5:PRP2:DBP6
2-0.1-6	6139	nucleobase-containing compound metabolic process	27 out of 51 genes, 52.9%	1535 out of 5817 genes, 26.4%	0.0152052	YDL060W:YGR094W:YML065W:YKR062W:YCR035C:YPL128C:YLR005W:YML091C:YDL003W:YGR090W:YLR276C:YFR027W:YDL055C:YGL171W:YGR099W:YDL148C:YJL203W:YBR160W:YFL024C:YBL014C:YDR527W:YDR303C:YOR244W:YLR175W:YBR087W:YNR011C:YNR038W	TSR1:VAS1:ORC1:TFA2:RRP43:TBF1:SSL1:RPM2:MCD1:UTP22:DBP9:ECO1:PSA1:ROK1:TEL2:NOP14:PRP21:CDC28:EPL1:RRN6:RBA50:RSC3:ESA1:CBF5:RFC5:PRP2:DBP6
2-0.1-6	16070	RNA metabolic process	21 out of 51 genes, 41.2%	1004 out of 5817 genes, 17.3%	0.0154167	YDL060W:YGR094W:YKR062W:YCR035C:YLR005W:YPL128C:YML091C:YGR090W:YLR276C:YGL171W:YDL148C:YJL203W:YBR160W:YFL024C:YBL014C:YDR527W:YDR303C:YOR244W:YLR175W:YNR011C:YNR038W	TSR1:VAS1:TFA2:RRP43:SSL1:TBF1:RPM2:UTP22:DBP9:ROK1:NOP14:PRP21:CDC28:EPL1:RRN6:RBA50:RSC3:ESA1:CBF5:PRP2:DBP6
2-0.1-6	34641	cellular nitrogen compound metabolic process	28 out of 51 genes, 54.9%	1668 out of 5817 genes, 28.7%	0.0236544	YDL060W:YGR094W:YML065W:YKR062W:YCR035C:YPL128C:YLR005W:YML091C:YMR113W:YDL003W:YGR090W:YLR276C:YFR027W:YDL055C:YGL171W:YGR099W:YDL148C:YJL203W:YBR160W:YFL024C:YBL014C:YDR527W:YDR303C:YOR244W:YLR175W:YBR087W:YNR011C:YNR038W	TSR1:VAS1:ORC1:TFA2:RRP43:TBF1:SSL1:RPM2:FOL3:MCD1:UTP22:DBP9:ECO1:PSA1:ROK1:TEL2:NOP14:PRP21:CDC28:EPL1:RRN6:RBA50:RSC3:ESA1:CBF5:RFC5:PRP2:DBP6
2-0.1-6	1901360	organic cyclic compound metabolic process	28 out of 51 genes, 54.9%	1672 out of 5817 genes, 28.7%	0.0247879	YDL060W:YGR094W:YML065W:YKR062W:YCR035C:YPL128C:YLR005W:YML091C:YMR113W:YDL003W:YGR090W:YLR276C:YFR027W:YDL055C:YGL171W:YGR099W:YDL148C:YJL203W:YBR160W:YFL024C:YBL014C:YDR527W:YDR303C:YOR244W:YLR175W:YBR087W:YNR011C:YNR038W	TSR1:VAS1:ORC1:TFA2:RRP43:TBF1:SSL1:RPM2:FOL3:MCD1:UTP22:DBP9:ECO1:PSA1:ROK1:TEL2:NOP14:PRP21:CDC28:EPL1:RRN6:RBA50:RSC3:ESA1:CBF5:RFC5:PRP2:DBP6
2-0.1-6	44260	cellular macromolecule metabolic process	33 out of 51 genes, 64.7%	2213 out of 5817 genes, 38.0%	0.0319156	YGR094W:YLR005W:YDL003W:YDL055C:YGL171W:YGR147C:YGL068W:YPL183W-A:YBR087W:YNR011C:YDL060W:YKR062W:YML065W:YER021W:YCR035C:YPL128C:YML091C:YNL260C:YLR276C:YGR090W:YFR027W:YGR099W:YDL148C:YJL203W:YFL024C:YBR160W:YBL014C:YDR527W:YML025C:YDR303C:YOR244W:YLR175W:YNR038W	VAS1:SSL1:MCD1:PSA1:ROK1:NAT2:MNP1::RFC5:PRP2:TSR1:TFA2:ORC1:RPN3:RRP43:TBF1:RPM2:LTO1:DBP9:UTP22:ECO1:TEL2:NOP14:PRP21:EPL1:CDC28:RRN6:RBA50:YML6:RSC3:ESA1:CBF5:DBP6
2-0.1-6	71840	cellular component organization or biogenesis	29 out of 51 genes, 56.9%	1844 out of 5817 genes, 31.7%	0.0553883	YDL060W:YML065W:YCR035C:YLR355C:YPL128C:YML091C:YDL003W:YNL260C:YGR090W:YLR276C:YFR027W:YIL063C:YDL055C:YGL171W:YGR099W:YDL217C:YDL148C:YMR197C:YBR160W:YFL024C:YML025C:YDR303C:YPL183W-A:YOR244W:YLR175W:YBR087W:YNR011C:YNR038W:YDL195W	TSR1:ORC1:RRP43:ILV5:TBF1:RPM2:MCD1:LTO1:UTP22:DBP9:ECO1:YRB2:PSA1:ROK1:TEL2:TIM22:NOP14:VTI1:CDC28:EPL1:YML6:RSC3::ESA1:CBF5:RFC5:PRP2:DBP6:SEC31
2-0.1-6	34660	ncRNA metabolic process	11 out of 51 genes, 21.6%	353 out of 5817 genes, 6.1%	0.0610784	YDL148C:YDL060W:YGR094W:YCR035C:YPL128C:YLR175W:YML091C:YLR276C:YGR090W:YNR038W:YGL171W	NOP14:TSR1:VAS1:RRP43:TBF1:CBF5:RPM2:DBP9:UTP22:DBP6:ROK1
2-0.1-6	43170	macromolecule metabolic process	33 out of 51 genes, 64.7%	2278 out of 5817 genes, 39.2%	0.0614373	YGR094W:YLR005W:YDL003W:YDL055C:YGL171W:YGR147C:YGL068W:YPL183W-A:YBR087W:YNR011C:YDL060W:YKR062W:YML065W:YER021W:YCR035C:YPL128C:YML091C:YNL260C:YLR276C:YGR090W:YFR027W:YGR099W:YDL148C:YJL203W:YFL024C:YBR160W:YBL014C:YDR527W:YML025C:YDR303C:YOR244W:YLR175W:YNR038W	VAS1:SSL1:MCD1:PSA1:ROK1:NAT2:MNP1::RFC5:PRP2:TSR1:TFA2:ORC1:RPN3:RRP43:TBF1:RPM2:LTO1:DBP9:UTP22:ECO1:TEL2:NOP14:PRP21:EPL1:CDC28:RRN6:RBA50:YML6:RSC3:ESA1:CBF5:DBP6
2-0.1-6	33262	regulation of nuclear cell cycle DNA replication	2 out of 51 genes, 3.9%	3 out of 5817 genes, 0.1%	0.0739754	YDR303C:YBR160W	RSC3:CDC28
2-0.2-0	6996	organelle organization	9 out of 14 genes, 64.3%	1180 out of 5817 genes, 20.3%	0.0386006	YDR470C:YNL284C:YBR163W:YGL095C:YAL010C:YIL144W:YER169W:YNL084C:YDL202W	UGO1:MRPL10:EXO5:VPS45:MDM10:TID3:RPH1:END3:MRPL11
2-0.2-0	7005	mitochondrion organization	5 out of 14 genes, 35.7%	302 out of 5817 genes, 5.2%	0.0455819	YDR470C:YNL284C:YAL010C:YBR163W:YDL202W	UGO1:MRPL10:MDM10:EXO5:MRPL11
2-0.2-2	44249	cellular biosynthetic process	8 out of 10 genes, 80.0%	1504 out of 5817 genes, 25.9%	0.0469512	YOL094C:YKL108W:YKL165C:YLR233C:YER026C:YKL016C:YER017C:YCR084C	RFC4:SLD2:MCD4:EST1:CHO1:ATP7:AFG3:TUP1
2-0.2-2	1901576	organic substance biosynthetic process	8 out of 10 genes, 80.0%	1543 out of 5817 genes, 26.5%	0.056765	YOL094C:YKL108W:YKL165C:YLR233C:YER026C:YKL016C:YER017C:YCR084C	RFC4:SLD2:MCD4:EST1:CHO1:ATP7:AFG3:TUP1
2-0.2-2	9058	biosynthetic process	8 out of 10 genes, 80.0%	1570 out of 5817 genes, 27.0%	0.0645367	YOL094C:YKL108W:YKL165C:YLR233C:YER026C:YKL016C:YER017C:YCR084C	RFC4:SLD2:MCD4:EST1:CHO1:ATP7:AFG3:TUP1
2-0.2-2	16043	cellular component organization	8 out of 10 genes, 80.0%	1602 out of 5817 genes, 27.5%	0.0749008	YOL094C:YKL108W:YLR233C:YKL016C:YML064C:YER017C:YHR083W:YCR084C	RFC4:SLD2:EST1:ATP7:TEM1:AFG3:SAM35:TUP1
2-0.2-2	6260	DNA replication	3 out of 10 genes, 30.0%	117 out of 5817 genes, 2.0%	0.0764045	YOL094C:YKL108W:YLR233C	RFC4:SLD2:EST1
2-0.2-2	43933	macromolecular complex subunit organization	5 out of 10 genes, 50.0%	527 out of 5817 genes, 9.1%	0.0913434	YKL108W:YER017C:YHR083W:YKL016C:YCR084C	SLD2:AFG3:SAM35:ATP7:TUP1
2-0.2-2	22607	cellular component assembly	5 out of 10 genes, 50.0%	536 out of 5817 genes, 9.2%	0.0987613	YKL108W:YER017C:YHR083W:YKL016C:YCR084C	SLD2:AFG3:SAM35:ATP7:TUP1
2-0.2-4	7005	mitochondrion organization	97 out of 241 genes, 40.2%	302 out of 5817 genes, 5.2%	1.02797e-62	YJL063C:YOR187W:YDR175C:YMR228W:YOL033W:YLR439W:YPR047W:YDL045W-A:YKR006C:YCR003W:YER154W:YLR139C:YJL180C:YPL013C:YER058W:YHR011W:YOR158W:YMR089C:YBL022C:YBL090W:YNL213C:YMR072W:YGL129C:YMR286W:YBL080C:YML129C:YPL104W:YFL016C:YDL104C:YBR282W:YFL036W:YNR036C:YBR120C:YBR179C:YER050C:YJR101W:YLR382C:YPL118W:YGR076C:YGR215W:YHR147C:YDL033C:YKL155C:YOR211C:YPR116W:YMR150C:YDL107W:YBL038W:YMR024W:YNL17…	MRPL8:TUF1:RSM24:MTF1:MSE1:MRPL4:MSF1::MRPL13:MRPL32:OXA1:SLS1:ATP12:MRPS16:PET117:DIA4:PET123:YTA12:PIM1:MRP21:RRG9:ABF2:RSM23:MRPL33:PET112:COX14:MSD1:MDJ1:QRI7:MRPL27:RPO41:MRPS12:CBP6:FZO1:RSM18:RSM26:NAM2:MRP51:MRPL25:RSM27:MRPL6:SLM3:RSM22:MGM1:RRG8:IMP1:MSS2:MRPL16:MRPL3:MRPL22:IMP2:MHR1:ATP25:MRPL20:SWS2:COX12:MRPL40:MRP20:PET100:MRPL7:MRP7:MRP4:RRG1:GEM1:GEP5:COX23:MRPL35:YDR115W:MSH1:RS…
2-0.2-4	32543	mitochondrial translation	55 out of 241 genes, 22.8%	100 out of 5817 genes, 1.7%	1.47013e-48	YJL063C:YOR187W:YDR175C:YOL033W:YKR085C:YLR439W:YPR047W:YNL081C:YDL045W-A:YKR006C:YPL173W:YCR003W:YDR405W:YLR139C:YPL013C:YDR237W:YHR011W:YNL005C:YOR158W:YHL004W:YBL090W:YGL129C:YMR286W:YDR322W:YBL080C:YPL104W:YDR115W:YBR282W:YMR293C:YJR113C:YCR024C:YNR036C:YCR046C:YER050C:YJR101W:YLR382C:YLR069C:YPL118W:YGR076C:YGR215W:YHR147C:YKL155C:YNL252C:YCR071C:YGR102C:YKL170W:YBL038W:YMR024W:YNL177C:YDR26…	MRPL8:TUF1:RSM24:MSE1:MRPL20:MRPL4:MSF1:SWS2::MRPL13:MRPL40:MRPL32:MRP20:SLS1:MRPS16:MRPL7:DIA4:MRP7:PET123:MRP4:MRP21:RSM23:MRPL33:MRPL35:PET112:MSD1:YDR115W:MRPL27:HER2:RSM7:SLM5:MRPS12:IMG1:RSM18:RSM26:NAM2:MEF1:MRP51:MRPL25:RSM27:MRPL6:RSM22:MRPL17:IMG2:GTF1:MRPL38:MRPL16:MRPL3:MRPL22:MSW1:MTG1:MRP17:AEP3:MRPL51:
2-0.2-4	6412	translation	65 out of 241 genes, 27.0%	330 out of 5817 genes, 5.7%	1.76778e-25	YEL050C:YJL063C:YOR187W:YDR175C:YOL033W:YLR439W:YPR047W:YDL045W-A:YKR006C:YCR003W:YLR139C:YPL013C:YHR011W:YGR220C:YOR158W:YBL090W:YGL129C:YMR286W:YBL080C:YPL104W:YBR282W:YNR036C:YER050C:YJL102W:YJR101W:YLR382C:YPL118W:YGR076C:YAL035W:YGR215W:YHR147C:YKL155C:YGL107C:YBL038W:YMR024W:YNL177C:YKR085C:YPL173W:YNL081C:YDR405W:YGR171C:YDR237W:YNL005C:YHL004W:YDL044C:YDR322W:YDR115W:YJR113C:YMR293C:YCR02…	RML2:MRPL8:TUF1:RSM24:MSE1:MRPL4:MSF1::MRPL13:MRPL32:SLS1:MRPS16:DIA4:MRPL9:PET123:MRP21:RSM23:MRPL33:PET112:MSD1:MRPL27:MRPS12:RSM18:MEF2:RSM26:NAM2:MRP51:MRPL25:FUN12:RSM27:MRPL6:RSM22:RMD9:MRPL16:MRPL3:MRPL22:MRPL20:MRPL40:SWS2:MRP20:MSM1:MRPL7:MRP7:MRP4:MTF2:MRPL35:YDR115W:RSM7:HER2:SLM5:IMG1:MTG2:MEF1:TEF4:MRPL17:IMG2:RPL6A:GTF1:MRPL38:MSW1:MTG1:AEP3:MRP17:MRPL51:
2-0.2-4	6996	organelle organization	116 out of 241 genes, 48.1%	1180 out of 5817 genes, 20.3%	2.54627e-20	YHL025W:YGL240W:YDR295C:YJL063C:YOR187W:YDR175C:YMR228W:YOL033W:YLR439W:YPR047W:YDL045W-A:YKR006C:YLR148W:YCR003W:YER154W:YLR139C:YJL180C:YPL013C:YER058W:YHR011W:YOR158W:YMR089C:YBL022C:YBL090W:YNL213C:YMR072W:YGL129C:YMR286W:YBL080C:YML129C:YPL104W:YOL100W:YFL016C:YDL104C:YBR282W:YFL036W:YNR036C:YBR120C:YBR179C:YER050C:YJR101W:YLR382C:YPL118W:YGR076C:YGR098C:YLR321C:YGR215W:YER122C:YHR147C:YDL03…	SNF6:DOC1:HDA2:MRPL8:TUF1:RSM24:MTF1:MSE1:MRPL4:MSF1::MRPL13:PEP3:MRPL32:OXA1:SLS1:ATP12:MRPS16:PET117:DIA4:PET123:YTA12:PIM1:MRP21:RRG9:ABF2:RSM23:MRPL33:PET112:COX14:MSD1:PKH2:MDJ1:QRI7:MRPL27:RPO41:MRPS12:CBP6:FZO1:RSM18:RSM26:NAM2:MRP51:MRPL25:ESP1:SFH1:RSM27:GLO3:MRPL6:SLM3:RSM22:MGM1:RRG8:NUP145:IMP1:VMA3:MSS2:MRPL16:MRPL3:MRPL22:IMP2:MHR1:ATP25:SNF2:MRPL20:SWS2:COX12:MRPL40:SHU2:MRP20:HFI1…
2-0.2-4	16043	cellular component organization	136 out of 241 genes, 56.4%	1602 out of 5817 genes, 27.5%	3.87769e-19	YGL240W:YJL063C:YDR394W:YOR187W:YOL033W:YDL045W-A:YKR006C:YLR148W:YPL031C:YER154W:YLL027W:YPL013C:YHR011W:YOR158W:YMR089C:YBL022C:YNL213C:YMR072W:YMR286W:YML129C:YPL104W:YFL016C:YBR282W:YFL036W:YBR120C:YBR179C:YER050C:YJR101W:YPL118W:YGR076C:YGR215W:YHR147C:YDL033C:YKL155C:YIL075C:YGL092W:YMR150C:YEL027W:YDL107W:YNL177C:YMR098C:YOR290C:YPL254W:YDR079W:YDR237W:YJL076W:YNL236W:YGR105W:YDR507C:YDR32…	DOC1:MRPL8:RPT3:TUF1:MSE1::MRPL13:PEP3:PHO85:OXA1:ISA1:MRPS16:DIA4:PET123:YTA12:PIM1:RRG9:ABF2:MRPL33:COX14:MSD1:MDJ1:MRPL27:RPO41:CBP6:FZO1:RSM18:RSM26:MRP51:MRPL25:RSM27:MRPL6:SLM3:RSM22:RPN2:NUP145:IMP1:VMA3:MSS2:MRPL22:ATP25:SNF2:HFI1:PET100:MRPL7:NET1:SIN4:VMA21:GIN4:MRPL35:YDR115W:VMA22:HER2:IMG1:GGC1:MEF1:MIP1:COX20:MRPL17:SUV3:RPL6A:IMG2:GRX5:MRPL38:BCS1:MSW1:MGM101:MRP17:VPS34:SHY1::SNF6…
2-0.2-4	71840	cellular component organization or biogenesis	145 out of 241 genes, 60.2%	1844 out of 5817 genes, 31.7%	1.01512e-17	YGL240W:YJL063C:YDR394W:YOR187W:YOL033W:YDL045W-A:YKR006C:YLR148W:YPL031C:YER154W:YLL027W:YPL013C:YHR011W:YOR158W:YMR089C:YBL022C:YNL213C:YMR072W:YMR286W:YML129C:YPL104W:YFL016C:YBR282W:YFL036W:YBR120C:YBR179C:YER050C:YJR101W:YPL118W:YGR076C:YGR215W:YHR147C:YDL033C:YKL155C:YIL075C:YGL092W:YMR150C:YEL027W:YDL107W:YNL177C:YMR098C:YOR290C:YPL254W:YDR079W:YDR237W:YJL076W:YNL236W:YGR105W:YDR507C:YDR32…	DOC1:MRPL8:RPT3:TUF1:MSE1::MRPL13:PEP3:PHO85:OXA1:ISA1:MRPS16:DIA4:PET123:YTA12:PIM1:RRG9:ABF2:MRPL33:COX14:MSD1:MDJ1:MRPL27:RPO41:CBP6:FZO1:RSM18:RSM26:MRP51:MRPL25:RSM27:MRPL6:SLM3:RSM22:RPN2:NUP145:IMP1:VMA3:MSS2:MRPL22:ATP25:SNF2:HFI1:PET100:MRPL7:NET1:SIN4:VMA21:GIN4:MRPL35:YDR115W:VMA22:HER2:MSS51:IMG1:GGC1:MEF1:KNH1:MIP1:COX20:MRPL17:SUV3:RPL6A:IMG2:GRX5:MRPL38:BCS1:MSW1:MGM101:MRP17:VPS34…
2-0.2-4	2	mitochondrial genome maintenance	20 out of 241 genes, 8.3%	41 out of 5817 genes, 0.7%	8.95785e-15	YLL006W:YJL063C:YDL198C:YGR150C:YOR330C:YER154W:YOR211C:YDR065W:YPL029W:YPR116W:YLR091W:YDR148C:YMR072W:YNL213C:YDR296W:YHR120W:YFL016C:YJR144W:YCR028C-A:YFL036W	MMM1:MRPL8:GGC1:CCM1:MIP1:OXA1:MGM1:RRG1:SUV3:RRG8:GEP5:KGD2:ABF2:RRG9:MHR1:MSH1:MDJ1:MGM101::RPO41
2-0.2-4	19538	protein metabolic process	102 out of 241 genes, 42.3%	1192 out of 5817 genes, 20.5%	2.15346e-12	YGL240W:YEL050C:YDR295C:YJL063C:YDR394W:YMR184W:YOR187W:YDR175C:YOL033W:YER012W:YLR439W:YML092C:YPR047W:YDL045W-A:YKR006C:YCR003W:YPL031C:YLR139C:YPL013C:YHR011W:YGR220C:YOR158W:YML088W:YMR089C:YBL022C:YGR048W:YBL090W:YGL129C:YMR286W:YBL080C:YPL104W:YOL100W:YFL016C:YOR157C:YBR282W:YAL044C:YNR036C:YER050C:YJL102W:YJR101W:YLR382C:YPL118W:YGR036C:YGR076C:YGR098C:YGR215W:YAL035W:YHR147C:YKL155C:YIL07…	DOC1:RML2:HDA2:MRPL8:RPT3:ADD37:TUF1:RSM24:MSE1:PRE1:MRPL4:PRE8:MSF1::MRPL13:MRPL32:PHO85:SLS1:MRPS16:DIA4:MRPL9:PET123:UFO1:YTA12:PIM1:UFD1:MRP21:RSM23:MRPL33:PET112:MSD1:PKH2:MDJ1:PUP1:MRPL27:GCV3:MRPS12:RSM18:MEF2:RSM26:NAM2:MRP51:CAX4:MRPL25:ESP1:RSM27:FUN12:MRPL6:RSM22:RPN2:IMP1:PRE6:RMD9:NAT1:MRPL16:MRPL3:MRPL22:IMP2:QCR2:YKE2:SPS1:CYT2:OST1:MRPL20:SWS2:PPT2:MRPL40:MRP20:MSM1:RPN8:HFI1:MRPL…
2-0.2-4	9987	cellular process	224 out of 241 genes, 92.9%	4283 out of 5817 genes, 73.6%	3.90074e-12	YGL240W:YMR083W:YJL063C:YDR394W:YOR187W:YOL033W:YHR051W:YML092C:YDL045W-A:YGL119W:YKR006C:YLR148W:YPL031C:YER154W:YLL027W:YBR127C:YBL021C:YPL013C:YHR011W:YOR341W:YLR204W:YGR220C:YOR158W:YMR089C:YBL022C:YGR048W:YNL213C:YMR072W:YOR125C:YMR286W:YGL070C:YML129C:YPL104W:YFL016C:YBR282W:YFL036W:YDR377W:YAL044C:YBR120C:YBR179C:YER050C:YJR101W:YPL271W:YKL109W:YPL118W:YLR201C:YGR076C:YGR215W:YHR147C:YDL03…	DOC1:ADH3:MRPL8:RPT3:TUF1:MSE1:COX6:PRE8::COQ8:MRPL13:PEP3:PHO85:OXA1:ISA1:VMA2:HAP3:MRPS16:DIA4:RPA190:QRI5:MRPL9:PET123:YTA12:PIM1:UFD1:RRG9:ABF2:CAT5:MRPL33:RPB9:COX14:MSD1:MDJ1:MRPL27:RPO41:ATP17:GCV3:CBP6:FZO1:RSM18:RSM26:ATP15:HAP4:MRP51:COQ9:MRPL25:RSM27:MRPL6:SLM3:RSM22:MSS116:RPN2:NUP145:IDH2:IMP1:VMA3:PRE6:RMD9:MSS2:NAT1:MRPL22:ATG20:MED7:COQ4:ATP25:SNF2:PPT2:CBP2:HFI1:PET100:MRPL7:CBP1…
2-0.2-4	44267	cellular protein metabolic process	98 out of 241 genes, 40.7%	1135 out of 5817 genes, 19.5%	6.13941e-12	YGL240W:YEL050C:YDR295C:YJL063C:YDR394W:YMR184W:YOR187W:YDR175C:YOL033W:YER012W:YLR439W:YML092C:YPR047W:YDL045W-A:YKR006C:YCR003W:YPL031C:YLR139C:YPL013C:YHR011W:YGR220C:YOR158W:YML088W:YMR089C:YBL022C:YGR048W:YBL090W:YGL129C:YMR286W:YBL080C:YPL104W:YOL100W:YFL016C:YOR157C:YBR282W:YAL044C:YNR036C:YER050C:YJL102W:YJR101W:YLR382C:YPL118W:YGR036C:YGR076C:YGR215W:YAL035W:YHR147C:YKL155C:YIL075C:YMR15…	DOC1:RML2:HDA2:MRPL8:RPT3:ADD37:TUF1:RSM24:MSE1:PRE1:MRPL4:PRE8:MSF1::MRPL13:MRPL32:PHO85:SLS1:MRPS16:DIA4:MRPL9:PET123:UFO1:YTA12:PIM1:UFD1:MRP21:RSM23:MRPL33:PET112:MSD1:PKH2:MDJ1:PUP1:MRPL27:GCV3:MRPS12:RSM18:MEF2:RSM26:NAM2:MRP51:CAX4:MRPL25:RSM27:FUN12:MRPL6:RSM22:RPN2:IMP1:PRE6:RMD9:NAT1:MRPL16:MRPL3:MRPL22:IMP2:YKE2:SPS1:CYT2:OST1:MRPL20:SWS2:PPT2:MRPL40:MRP20:MSM1:RPN8:HFI1:MRPL7:MRP7:MRP…
2-0.2-4	10467	gene expression	103 out of 241 genes, 42.7%	1229 out of 5817 genes, 21.1%	6.21666e-12	YHL025W:YEL050C:YDR295C:YJL063C:YOR187W:YDR175C:YMR228W:YOL033W:YLR439W:YPR047W:YDL045W-A:YKR006C:YCR003W:YLR139C:YBL021C:YPL013C:YHR011W:YOR341W:YLR204W:YGR220C:YOR158W:YMR089C:YBL090W:YGL129C:YMR286W:YBL080C:YGL070C:YPL104W:YDL104C:YBR282W:YFL036W:YNR036C:YBR120C:YDR195W:YER050C:YJL102W:YJR101W:YOR358W:YLR382C:YKL109W:YPL118W:YGR076C:YLR321C:YGR215W:YAL035W:YNL317W:YHR147C:YDL033C:YKL155C:YDR19…	SNF6:RML2:HDA2:MRPL8:TUF1:RSM24:MTF1:MSE1:MRPL4:MSF1::MRPL13:MRPL32:SLS1:HAP3:MRPS16:DIA4:RPA190:QRI5:MRPL9:PET123:YTA12:MRP21:RSM23:MRPL33:PET112:RPB9:MSD1:QRI7:MRPL27:RPO41:MRPS12:CBP6:REF2:RSM18:MEF2:RSM26:HAP5:NAM2:HAP4:MRP51:MRPL25:SFH1:RSM27:FUN12:PFS2:MRPL6:SLM3:RSM22:MSS116:IMP1:RMD9:MRPL16:MRPL3:MRPL22:IMP2:MHR1:MED7:SNF2:MRPL20:SWS2:MRPL40:MRP20:MSM1:CBP2:HFI1:MRPL7:CBP1:MRP7:SIN4:MRP4:…
2-0.2-4	9059	macromolecule biosynthetic process	93 out of 241 genes, 38.6%	1094 out of 5817 genes, 18.8%	1.27014e-10	YHL025W:YEL050C:YDR295C:YJL063C:YOR187W:YDR175C:YMR228W:YOL033W:YLR439W:YPR047W:YDL045W-A:YKR006C:YCR003W:YLR139C:YBL021C:YPL013C:YHR011W:YOR341W:YGR220C:YOR158W:YBL090W:YGL129C:YMR286W:YBL080C:YGL070C:YPL104W:YBR282W:YFL036W:YNR036C:YDR195W:YER050C:YJL102W:YJR101W:YOR358W:YLR382C:YKL109W:YPL118W:YGR036C:YGR076C:YLR321C:YGR215W:YAL035W:YHR147C:YKL155C:YGL107C:YBL038W:YMR024W:YNL177C:YDR296W:YOL13…	SNF6:RML2:HDA2:MRPL8:TUF1:RSM24:MTF1:MSE1:MRPL4:MSF1::MRPL13:MRPL32:SLS1:HAP3:MRPS16:DIA4:RPA190:MRPL9:PET123:MRP21:RSM23:MRPL33:PET112:RPB9:MSD1:MRPL27:RPO41:MRPS12:REF2:RSM18:MEF2:RSM26:HAP5:NAM2:HAP4:MRP51:CAX4:MRPL25:SFH1:RSM27:FUN12:MRPL6:RSM22:RMD9:MRPL16:MRPL3:MRPL22:MHR1:MED7:OST1:SNF2:MRPL20:SWS2:PPT2:MRPL40:MRP20:MSM1:SHU2:HFI1:MRPL7:MRP7:SIN4:MRP4:CST6:MTF2:MRPL35:YDR115W:HER2:RSM7:SLM…
2-0.2-4	9058	biosynthetic process	117 out of 241 genes, 48.5%	1570 out of 5817 genes, 27.0%	1.78228e-10	YHL025W:YMR083W:YEL050C:YOL008W:YDR295C:YJL063C:YLR056W:YOR187W:YDR175C:YMR228W:YOL033W:YLR439W:YPR047W:YDL045W-A:YGL119W:YKR006C:YCR003W:YLR139C:YMR084W:YLL027W:YBL021C:YPL013C:YHR011W:YOR341W:YGR220C:YOR158W:YBL090W:YGL129C:YOR125C:YMR286W:YBL080C:YGL070C:YPL104W:YBL033C:YBR282W:YFL036W:YDR377W:YNR036C:YPR067W:YDR195W:YER050C:YJL102W:YJR101W:YOR358W:YLR382C:YOL096C:YPL271W:YKL109W:YPL118W:YLR20…	SNF6:ADH3:RML2:COQ10:HDA2:MRPL8:ERG3:TUF1:RSM24:MTF1:MSE1:MRPL4:MSF1::COQ8:MRPL13:MRPL32:SLS1:YMR084W:ISA1:HAP3:MRPS16:DIA4:RPA190:MRPL9:PET123:MRP21:RSM23:CAT5:MRPL33:PET112:RPB9:MSD1:RIB1:MRPL27:RPO41:ATP17:MRPS12:ISA2:REF2:RSM18:MEF2:RSM26:HAP5:NAM2:COQ3:ATP15:HAP4:MRP51:COQ9:CAX4:MRPL25:SFH1:RSM27:FAD1:FUN12:MRPL6:RSM22:IDH2:RMD9:MRPL16:MRPL3:MRPL22:MHR1:MED7:COX10:COQ4:OST1:SNF2:MRPL20:ERG13…
2-0.2-4	34645	cellular macromolecule biosynthetic process	92 out of 241 genes, 38.2%	1087 out of 5817 genes, 18.7%	2.4574e-10	YHL025W:YEL050C:YDR295C:YJL063C:YOR187W:YDR175C:YMR228W:YOL033W:YLR439W:YPR047W:YDL045W-A:YKR006C:YCR003W:YLR139C:YBL021C:YPL013C:YHR011W:YOR341W:YGR220C:YOR158W:YBL090W:YGL129C:YMR286W:YBL080C:YGL070C:YPL104W:YBR282W:YFL036W:YNR036C:YDR195W:YER050C:YJL102W:YJR101W:YOR358W:YLR382C:YKL109W:YPL118W:YGR036C:YGR076C:YLR321C:YGR215W:YAL035W:YHR147C:YKL155C:YGL107C:YBL038W:YMR024W:YNL177C:YDR296W:YOL13…	SNF6:RML2:HDA2:MRPL8:TUF1:RSM24:MTF1:MSE1:MRPL4:MSF1::MRPL13:MRPL32:SLS1:HAP3:MRPS16:DIA4:RPA190:MRPL9:PET123:MRP21:RSM23:MRPL33:PET112:RPB9:MSD1:MRPL27:RPO41:MRPS12:REF2:RSM18:MEF2:RSM26:HAP5:NAM2:HAP4:MRP51:CAX4:MRPL25:SFH1:RSM27:FUN12:MRPL6:RSM22:RMD9:MRPL16:MRPL3:MRPL22:MHR1:MED7:OST1:SNF2:MRPL20:SWS2:MRPL40:MRP20:MSM1:SHU2:HFI1:MRPL7:MRP7:SIN4:MRP4:CST6:MTF2:MRPL35:YDR115W:HER2:RSM7:SLM5:IMG…
2-0.2-4	44249	cellular biosynthetic process	113 out of 241 genes, 46.9%	1504 out of 5817 genes, 25.9%	3.84408e-10	YHL025W:YEL050C:YOL008W:YDR295C:YJL063C:YLR056W:YOR187W:YDR175C:YMR228W:YOL033W:YLR439W:YPR047W:YDL045W-A:YGL119W:YKR006C:YCR003W:YLR139C:YMR084W:YLL027W:YBL021C:YPL013C:YHR011W:YOR341W:YGR220C:YOR158W:YBL090W:YGL129C:YOR125C:YMR286W:YBL080C:YGL070C:YPL104W:YBL033C:YBR282W:YFL036W:YDR377W:YNR036C:YPR067W:YDR195W:YER050C:YJL102W:YJR101W:YOR358W:YLR382C:YOL096C:YPL271W:YKL109W:YPL118W:YLR201C:YGR03…	SNF6:RML2:COQ10:HDA2:MRPL8:ERG3:TUF1:RSM24:MTF1:MSE1:MRPL4:MSF1::COQ8:MRPL13:MRPL32:SLS1:YMR084W:ISA1:HAP3:MRPS16:DIA4:RPA190:MRPL9:PET123:MRP21:RSM23:CAT5:MRPL33:PET112:RPB9:MSD1:RIB1:MRPL27:RPO41:ATP17:MRPS12:ISA2:REF2:RSM18:MEF2:RSM26:HAP5:NAM2:COQ3:ATP15:HAP4:MRP51:COQ9:CAX4:MRPL25:SFH1:RSM27:FAD1:FUN12:MRPL6:RSM22:IDH2:RMD9:MRPL16:MRPL3:MRPL22:MHR1:MED7:COX10:COQ4:OST1:SNF2:MRPL20:ERG13:SWS2…
2-0.2-4	45333	cellular respiration	23 out of 241 genes, 9.5%	89 out of 5817 genes, 1.5%	4.08349e-10	YOL008W:YHR051W:YGL119W:YLR201C:YLR139C:YDR079W:YJL209W:YDR231C:YBL045C:YPL132W:YEL024W:YDR148C:YML110C:YOR136W:YMR256C:YOR065W:YGL107C:YMR267W:YDR529C:YPR191W:YPR100W:YGR112W:YLR067C	COQ10:COX6:COQ8:COQ9:SLS1:PET100:CBP1:COX20:COR1:COX11:RIP1:KGD2:COQ5:IDH2:COX7:CYT1:RMD9:PPA2:QCR7:QCR2:MRPL51:SHY1:PET309
2-0.2-4	1901576	organic substance biosynthetic process	114 out of 241 genes, 47.3%	1543 out of 5817 genes, 26.5%	9.33312e-10	YHL025W:YMR083W:YEL050C:YOL008W:YDR295C:YJL063C:YLR056W:YOR187W:YDR175C:YMR228W:YOL033W:YLR439W:YPR047W:YDL045W-A:YGL119W:YKR006C:YCR003W:YLR139C:YMR084W:YLL027W:YBL021C:YPL013C:YHR011W:YOR341W:YGR220C:YOR158W:YBL090W:YGL129C:YOR125C:YMR286W:YBL080C:YGL070C:YPL104W:YBL033C:YBR282W:YFL036W:YDR377W:YNR036C:YPR067W:YDR195W:YER050C:YJL102W:YJR101W:YOR358W:YLR382C:YOL096C:YPL271W:YKL109W:YPL118W:YLR20…	SNF6:ADH3:RML2:COQ10:HDA2:MRPL8:ERG3:TUF1:RSM24:MTF1:MSE1:MRPL4:MSF1::COQ8:MRPL13:MRPL32:SLS1:YMR084W:ISA1:HAP3:MRPS16:DIA4:RPA190:MRPL9:PET123:MRP21:RSM23:CAT5:MRPL33:PET112:RPB9:MSD1:RIB1:MRPL27:RPO41:ATP17:MRPS12:ISA2:REF2:RSM18:MEF2:RSM26:HAP5:NAM2:COQ3:ATP15:HAP4:MRP51:COQ9:CAX4:MRPL25:SFH1:RSM27:FAD1:FUN12:MRPL6:RSM22:IDH2:RMD9:MRPL16:MRPL3:MRPL22:MHR1:MED7:COX10:COQ4:OST1:SNF2:MRPL20:ERG13…
2-0.2-4	44237	cellular metabolic process	180 out of 241 genes, 74.7%	3096 out of 5817 genes, 53.2%	1.55503e-09	YGL240W:YMR083W:YJL063C:YDR394W:YOR187W:YOL033W:YHR051W:YML092C:YDL045W-A:YGL119W:YKR006C:YPL031C:YLL027W:YBR127C:YBL021C:YPL013C:YHR011W:YOR341W:YLR204W:YGR220C:YOR158W:YMR089C:YBL022C:YGR048W:YMR072W:YOR125C:YMR286W:YGL070C:YPL104W:YFL016C:YBR282W:YFL036W:YDR377W:YAL044C:YBR120C:YBR179C:YER050C:YJR101W:YPL271W:YKL109W:YPL118W:YLR201C:YGR076C:YGR215W:YHR147C:YDL033C:YKL155C:YDR194C:YIL075C:YGL09…	DOC1:ADH3:MRPL8:RPT3:TUF1:MSE1:COX6:PRE8::COQ8:MRPL13:PHO85:ISA1:VMA2:HAP3:MRPS16:DIA4:RPA190:QRI5:MRPL9:PET123:YTA12:PIM1:UFD1:ABF2:CAT5:MRPL33:RPB9:MSD1:MDJ1:MRPL27:RPO41:ATP17:GCV3:CBP6:FZO1:RSM18:RSM26:ATP15:HAP4:MRP51:COQ9:MRPL25:RSM27:MRPL6:SLM3:RSM22:MSS116:RPN2:NUP145:IDH2:IMP1:PRE6:RMD9:NAT1:MRPL22:ATG20:MED7:COQ4:SNF2:PPT2:CBP2:HFI1:PET100:MRPL7:CBP1:COR1:SIN4:GIN4:MRPL35:YDR115W:HER2:M…
2-0.2-4	959	mitochondrial RNA metabolic process	13 out of 241 genes, 5.4%	26 out of 5817 genes, 0.4%	3.51946e-09	YPL029W:YMR228W:YOL033W:YPR047W:YDR268W:YPL104W:YGR150C:YDL104C:YDL033C:YJL209W:YFL036W:YHR011W:YCR024C	SUV3:MTF1:MSE1:MSF1:MSW1:MSD1:CCM1:QRI7:SLM3:CBP1:RPO41:DIA4:SLM5
2-0.2-4	10821	regulation of mitochondrion organization	12 out of 241 genes, 5.0%	22 out of 5817 genes, 0.4%	6.20515e-09	YDR350C:YBR120C:YAL048C:YMR257C:YLR203C:YBL022C:YGR101W:YDR296W:YML129C:YDR197W:YGR222W:YLR067C	ATP22:CBP6:GEM1:PET111:MSS51:PIM1:PCP1:MHR1:COX14:CBS2:PET54:PET309
2-0.2-4	8152	metabolic process	186 out of 241 genes, 77.2%	3299 out of 5817 genes, 56.7%	7.24751e-09	YGL240W:YMR083W:YJL063C:YDR394W:YOR187W:YOL033W:YHR051W:YML092C:YDL045W-A:YGL119W:YKR006C:YPL031C:YLL027W:YBR127C:YBL021C:YPL013C:YHR011W:YOR341W:YLR204W:YGR220C:YOR158W:YMR089C:YBL022C:YGR048W:YMR072W:YOR125C:YMR286W:YGL070C:YPL104W:YFL016C:YBR282W:YFL036W:YDR377W:YAL044C:YBR120C:YBR179C:YER050C:YJR101W:YPL271W:YKL109W:YPL118W:YLR201C:YGR076C:YGR215W:YHR147C:YDL033C:YKL155C:YDR194C:YIL075C:YGL09…	DOC1:ADH3:MRPL8:RPT3:TUF1:MSE1:COX6:PRE8::COQ8:MRPL13:PHO85:ISA1:VMA2:HAP3:MRPS16:DIA4:RPA190:QRI5:MRPL9:PET123:YTA12:PIM1:UFD1:ABF2:CAT5:MRPL33:RPB9:MSD1:MDJ1:MRPL27:RPO41:ATP17:GCV3:CBP6:FZO1:RSM18:RSM26:ATP15:HAP4:MRP51:COQ9:MRPL25:RSM27:MRPL6:SLM3:RSM22:MSS116:RPN2:NUP145:IDH2:IMP1:PRE6:RMD9:NAT1:MRPL22:ATG20:MED7:COQ4:SNF2:PPT2:CBP2:HFI1:PET100:MRPL7:CBP1:COR1:SIN4:GIN4:MRPL35:YDR115W:HER2:M…
2-0.2-4	43170	macromolecule metabolic process	144 out of 241 genes, 59.8%	2278 out of 5817 genes, 39.2%	2.44447e-08	YGL240W:YJL063C:YDR394W:YOR187W:YOL033W:YML092C:YDL045W-A:YKR006C:YPL031C:YBL021C:YPL013C:YHR011W:YOR341W:YLR204W:YGR220C:YOR158W:YMR089C:YBL022C:YGR048W:YMR072W:YMR286W:YGL070C:YPL104W:YFL016C:YBR282W:YFL036W:YAL044C:YBR120C:YER050C:YJR101W:YKL109W:YPL118W:YGR076C:YGR215W:YHR147C:YDL033C:YKL155C:YDR194C:YIL075C:YGL092W:YMR150C:YOL038W:YGL107C:YDL040C:YNL177C:YOL135C:YOR290C:YPL148C:YHL038C:YPL25…	DOC1:MRPL8:RPT3:TUF1:MSE1:PRE8::MRPL13:PHO85:HAP3:MRPS16:DIA4:RPA190:QRI5:MRPL9:PET123:YTA12:PIM1:UFD1:ABF2:MRPL33:RPB9:MSD1:MDJ1:MRPL27:RPO41:GCV3:CBP6:RSM18:RSM26:HAP4:MRP51:MRPL25:RSM27:MRPL6:SLM3:RSM22:MSS116:RPN2:NUP145:IMP1:PRE6:RMD9:NAT1:MRPL22:MED7:SNF2:PPT2:CBP2:HFI1:MRPL7:CBP1:SIN4:GIN4:MRPL35:YDR115W:HER2:MSS51:IMG1:MTG2:MEF1:HUR1:KNH1:MIP1:COX20:MRPL17:SUV3:RPL6A:IMG2:MRPL38:PCP1:MSW1…
2-0.2-4	9060	aerobic respiration	19 out of 241 genes, 7.9%	75 out of 5817 genes, 1.3%	6.78664e-08	YGL119W:YLR201C:YLR139C:YDR079W:YJL209W:YDR231C:YBL045C:YPL132W:YEL024W:YDR148C:YML110C:YOR136W:YGL107C:YMR267W:YPR191W:YDR529C:YPR100W:YGR112W:YLR067C	COQ8:COQ9:SLS1:PET100:CBP1:COX20:COR1:COX11:RIP1:KGD2:COQ5:IDH2:RMD9:PPA2:QCR2:QCR7:MRPL51:SHY1:PET309
2-0.2-4	44260	cellular macromolecule metabolic process	140 out of 241 genes, 58.1%	2213 out of 5817 genes, 38.0%	6.9061e-08	YGL240W:YJL063C:YDR394W:YOR187W:YOL033W:YML092C:YDL045W-A:YKR006C:YPL031C:YBL021C:YPL013C:YHR011W:YOR341W:YLR204W:YGR220C:YOR158W:YMR089C:YBL022C:YGR048W:YMR072W:YMR286W:YGL070C:YPL104W:YFL016C:YBR282W:YFL036W:YAL044C:YBR120C:YER050C:YJR101W:YKL109W:YPL118W:YGR076C:YGR215W:YHR147C:YDL033C:YKL155C:YDR194C:YIL075C:YGL092W:YMR150C:YOL038W:YGL107C:YDL040C:YNL177C:YOL135C:YOR290C:YPL148C:YHL038C:YPL25…	DOC1:MRPL8:RPT3:TUF1:MSE1:PRE8::MRPL13:PHO85:HAP3:MRPS16:DIA4:RPA190:QRI5:MRPL9:PET123:YTA12:PIM1:UFD1:ABF2:MRPL33:RPB9:MSD1:MDJ1:MRPL27:RPO41:GCV3:CBP6:RSM18:RSM26:HAP4:MRP51:MRPL25:RSM27:MRPL6:SLM3:RSM22:MSS116:RPN2:NUP145:IMP1:PRE6:RMD9:NAT1:MRPL22:MED7:SNF2:PPT2:CBP2:HFI1:MRPL7:CBP1:SIN4:GIN4:MRPL35:YDR115W:HER2:MSS51:IMG1:MTG2:MEF1:HUR1:KNH1:MIP1:MRPL17:SUV3:RPL6A:IMG2:MRPL38:PCP1:MSW1:MGM10…
2-0.2-4	44763	single-organism cellular process	159 out of 241 genes, 66.0%	2687 out of 5817 genes, 46.2%	1.51833e-07	YGL240W:YJL063C:YOR187W:YOL033W:YDL045W-A:YKR006C:YLR148W:YPL031C:YER154W:YBR127C:YBL021C:YPL013C:YHR011W:YOR158W:YMR089C:YBL022C:YGR048W:YNL213C:YMR072W:YMR286W:YGL070C:YML129C:YPL104W:YFL016C:YBR282W:YFL036W:YDR377W:YBR120C:YBR179C:YER050C:YJR101W:YPL271W:YKL109W:YPL118W:YGR076C:YGR215W:YHR147C:YDL033C:YKL155C:YGL092W:YMR150C:YEL027W:YGL107C:YDL107W:YNL177C:YDL113C:YMR098C:YOR290C:YPL254W:YDR07…	DOC1:MRPL8:TUF1:MSE1::MRPL13:PEP3:PHO85:OXA1:VMA2:HAP3:MRPS16:DIA4:PET123:YTA12:PIM1:UFD1:RRG9:ABF2:MRPL33:RPB9:COX14:MSD1:MDJ1:MRPL27:RPO41:ATP17:CBP6:FZO1:RSM18:RSM26:ATP15:HAP4:MRP51:MRPL25:RSM27:MRPL6:SLM3:RSM22:NUP145:IMP1:VMA3:RMD9:MSS2:MRPL22:ATG20:ATP25:SNF2:HFI1:PET100:MRPL7:NET1:GIN4:MRPL35:YPP1:YDR115W:VMA22:HER2:VMA16:IMG1:MRS2:GGC1:MEF1:KNH1:MIP1:COX20:ATP5:MRPL17:SUV3:RPL6A:IMG2:GRX…
2-0.2-4	15980	energy derivation by oxidation of organic compounds	24 out of 241 genes, 10.0%	132 out of 5817 genes, 2.3%	3.80037e-07	YMR083W:YOL008W:YHR051W:YGL119W:YLR201C:YLR139C:YDR079W:YJL209W:YDR231C:YBL045C:YPL132W:YEL024W:YDR148C:YML110C:YOR136W:YMR256C:YOR065W:YGL107C:YMR267W:YDR529C:YPR191W:YPR100W:YGR112W:YLR067C	ADH3:COQ10:COX6:COQ8:COQ9:SLS1:PET100:CBP1:COX20:COR1:COX11:RIP1:KGD2:COQ5:IDH2:COX7:CYT1:RMD9:PPA2:QCR7:QCR2:MRPL51:SHY1:PET309
2-0.2-4	70271	protein complex biogenesis	32 out of 241 genes, 13.3%	236 out of 5817 genes, 4.1%	1.15294e-06	YDR350C:YMR257C:YKL087C:YDR394W:YMR098C:YDL045W-A:YLR038C:YER154W:YJL180C:YER058W:YDR079W:YGR105W:YMR089C:YBL022C:YHR116W:YDR507C:YML129C:YHR060W:YBR120C:YLR203C:YDR231C:YPL132W:YKL122C:YIL075C:YDR375C:YDR197W:YLR200W:YDR529C:YGR222W:YGR112W:YAL039C:YLR067C	ATP22:PET111:CYT2:RPT3:ATP25::COX12:OXA1:ATP12:PET117:PET100:VMA21:YTA12:PIM1:COX23:GIN4:COX14:VMA22:CBP6:MSS51:COX20:COX11:SRP21:RPN2:BCS1:CBS2:YKE2:QCR7:PET54:SHY1:CYC3:PET309
2-0.2-4	44699	single-organism process	160 out of 241 genes, 66.4%	2774 out of 5817 genes, 47.7%	1.25922e-06	YGL240W:YJL063C:YGR257C:YOR187W:YOL033W:YDL045W-A:YKR006C:YLR148W:YPL031C:YER154W:YBR127C:YBL021C:YPL013C:YHR011W:YOR158W:YMR089C:YBL022C:YGR048W:YNL213C:YMR072W:YMR286W:YGL070C:YML129C:YPL104W:YFL016C:YBR282W:YFL036W:YDR377W:YBR120C:YBR179C:YER050C:YJR101W:YPL271W:YKL109W:YPL118W:YGR076C:YGR215W:YHR147C:YDL033C:YKL155C:YGL092W:YMR150C:YEL027W:YGL107C:YDL107W:YNL177C:YDL113C:YMR098C:YOR290C:YPL25…	DOC1:MRPL8:MTM1:TUF1:MSE1::MRPL13:PEP3:PHO85:OXA1:VMA2:HAP3:MRPS16:DIA4:PET123:YTA12:PIM1:UFD1:RRG9:ABF2:MRPL33:RPB9:COX14:MSD1:MDJ1:MRPL27:RPO41:ATP17:CBP6:FZO1:RSM18:RSM26:ATP15:HAP4:MRP51:MRPL25:RSM27:MRPL6:SLM3:RSM22:NUP145:IMP1:VMA3:RMD9:MSS2:MRPL22:ATG20:ATP25:SNF2:HFI1:PET100:MRPL7:NET1:GIN4:MRPL35:YPP1:YDR115W:VMA22:HER2:VMA16:IMG1:MRS2:GGC1:MEF1:KNH1:MIP1:COX20:ATP5:MRPL17:SUV3:RPL6A:IMG…
2-0.2-4	71704	organic substance metabolic process	170 out of 241 genes, 70.5%	3052 out of 5817 genes, 52.5%	2.89669e-06	YGL240W:YMR083W:YJL063C:YDR394W:YOR187W:YOL033W:YML092C:YDL045W-A:YGL119W:YKR006C:YPL031C:YLL027W:YBR127C:YBL021C:YPL013C:YHR011W:YOR341W:YLR204W:YGR220C:YOR158W:YMR089C:YBL022C:YGR048W:YMR072W:YOR125C:YMR286W:YGL070C:YPL104W:YFL016C:YBR282W:YFL036W:YDR377W:YAL044C:YBR120C:YBR179C:YER050C:YJR101W:YPL271W:YKL109W:YPL118W:YLR201C:YGR076C:YGR215W:YHR147C:YDL033C:YKL155C:YDR194C:YIL075C:YGL092W:YOR13…	DOC1:ADH3:MRPL8:RPT3:TUF1:MSE1:PRE8::COQ8:MRPL13:PHO85:ISA1:VMA2:HAP3:MRPS16:DIA4:RPA190:QRI5:MRPL9:PET123:YTA12:PIM1:UFD1:ABF2:CAT5:MRPL33:RPB9:MSD1:MDJ1:MRPL27:RPO41:ATP17:GCV3:CBP6:FZO1:RSM18:RSM26:ATP15:HAP4:MRP51:COQ9:MRPL25:RSM27:MRPL6:SLM3:RSM22:MSS116:RPN2:NUP145:IDH2:IMP1:PRE6:RMD9:NAT1:MRPL22:MED7:COQ4:SNF2:PPT2:CBP2:HFI1:MRPL7:CBP1:SIN4:GIN4:MRPL35:YDR115W:HER2:MSS51:IMG1:MTG2:MEF1:HUR…
2-0.2-4	43623	cellular protein complex assembly	24 out of 241 genes, 10.0%	148 out of 5817 genes, 2.5%	4.22499e-06	YBR120C:YKL087C:YDR394W:YMR098C:YDL045W-A:YLR038C:YER154W:YJL180C:YER058W:YDR079W:YDR231C:YKL122C:YGR105W:YBL022C:YIL075C:YHR116W:YDR507C:YDR375C:YML129C:YDR529C:YLR200W:YHR060W:YGR112W:YAL039C	CBP6:CYT2:RPT3:ATP25::COX12:OXA1:ATP12:PET117:PET100:COX20:SRP21:VMA21:PIM1:RPN2:COX23:GIN4:BCS1:COX14:QCR7:YKE2:VMA22:SHY1:CYC3
2-0.2-4	7035	vacuolar acidification	10 out of 241 genes, 4.1%	25 out of 5817 genes, 0.4%	1.66087e-05	YDR065W:YLR447C:YEL027W:YHR039C-B:YEL051W:YKL080W:YBR127C:YHR060W:YHR026W:YPL234C	RRG1:VMA6:VMA3::VMA8:VMA5:VMA2:VMA22:VMA16:VMA11
2-0.2-4	45851	pH reduction	10 out of 241 genes, 4.1%	25 out of 5817 genes, 0.4%	1.66087e-05	YDR065W:YLR447C:YEL027W:YHR039C-B:YEL051W:YKL080W:YBR127C:YHR060W:YHR026W:YPL234C	RRG1:VMA6:VMA3::VMA8:VMA5:VMA2:VMA22:VMA16:VMA11
2-0.2-4	51452	intracellular pH reduction	10 out of 241 genes, 4.1%	25 out of 5817 genes, 0.4%	1.66087e-05	YDR065W:YLR447C:YEL027W:YHR039C-B:YEL051W:YKL080W:YBR127C:YHR060W:YHR026W:YPL234C	RRG1:VMA6:VMA3::VMA8:VMA5:VMA2:VMA22:VMA16:VMA11
2-0.2-4	33108	mitochondrial respiratory chain complex assembly	11 out of 241 genes, 4.6%	32 out of 5817 genes, 0.6%	2.0845e-05	YBR120C:YHR116W:YDR375C:YDL045W-A:YLR038C:YML129C:YDR529C:YGR112W:YER058W:YDR079W:YDR231C	CBP6:COX23:BCS1::COX12:COX14:QCR7:SHY1:PET117:PET100:COX20
2-0.2-4	30641	regulation of cellular pH	10 out of 241 genes, 4.1%	26 out of 5817 genes, 0.4%	2.60156e-05	YDR065W:YLR447C:YEL027W:YHR039C-B:YEL051W:YKL080W:YBR127C:YHR060W:YHR026W:YPL234C	RRG1:VMA6:VMA3::VMA8:VMA5:VMA2:VMA22:VMA16:VMA11
2-0.2-4	51453	regulation of intracellular pH	10 out of 241 genes, 4.1%	26 out of 5817 genes, 0.4%	2.60156e-05	YDR065W:YLR447C:YEL027W:YHR039C-B:YEL051W:YKL080W:YBR127C:YHR060W:YHR026W:YPL234C	RRG1:VMA6:VMA3::VMA8:VMA5:VMA2:VMA22:VMA16:VMA11
2-0.2-4	97034	mitochondrial respiratory chain complex IV biogenesis	10 out of 241 genes, 4.1%	26 out of 5817 genes, 0.4%	2.60156e-05	YMR257C:YLR203C:YLR038C:YML129C:YGR222W:YGR112W:YER058W:YDR079W:YDR231C:YLR067C	PET111:MSS51:COX12:COX14:PET54:SHY1:PET117:PET100:COX20:PET309
2-0.2-4	70129	regulation of mitochondrial translation	8 out of 241 genes, 3.3%	16 out of 5817 genes, 0.3%	5.3026e-05	YDR350C:YBR120C:YMR257C:YLR203C:YML129C:YDR197W:YGR222W:YLR067C	ATP22:CBP6:PET111:MSS51:COX14:CBS2:PET54:PET309
2-0.2-4	43038	amino acid activation	11 out of 241 genes, 4.6%	35 out of 5817 genes, 0.6%	6.03449e-05	YOL033W:YGR102C:YLR382C:YPR047W:YBL080C:YDR268W:YPL104W:YGR171C:YMR293C:YHR011W:YCR024C	MSE1:GTF1:NAM2:MSF1:PET112:MSW1:MSD1:MSM1:HER2:DIA4:SLM5
2-0.2-4	43039	tRNA aminoacylation	11 out of 241 genes, 4.6%	35 out of 5817 genes, 0.6%	6.03449e-05	YOL033W:YGR102C:YLR382C:YPR047W:YBL080C:YDR268W:YPL104W:YGR171C:YMR293C:YHR011W:YCR024C	MSE1:GTF1:NAM2:MSF1:PET112:MSW1:MSD1:MSM1:HER2:DIA4:SLM5
2-0.2-4	6885	regulation of pH	10 out of 241 genes, 4.1%	30 out of 5817 genes, 0.5%	0.000127051	YDR065W:YLR447C:YEL027W:YHR039C-B:YEL051W:YKL080W:YBR127C:YHR060W:YHR026W:YPL234C	RRG1:VMA6:VMA3::VMA8:VMA5:VMA2:VMA22:VMA16:VMA11
2-0.2-4	15992	proton transport	11 out of 241 genes, 4.6%	38 out of 5817 genes, 0.7%	0.000155816	YDR298C:YDR377W:YLR447C:YEL027W:YHR039C-B:YPL271W:YEL051W:YKL080W:YBR127C:YHR026W:YPL234C	ATP5:ATP17:VMA6:VMA3::ATP15:VMA8:VMA5:VMA2:VMA16:VMA11
2-0.2-4	6743	ubiquinone metabolic process	7 out of 241 genes, 2.9%	13 out of 5817 genes, 0.2%	0.000189234	YGL119W:YLR201C:YOL008W:YML110C:YOL096C:YOR125C:YDR204W	COQ8:COQ9:COQ10:COQ5:COQ3:CAT5:COQ4
2-0.2-4	6744	ubiquinone biosynthetic process	7 out of 241 genes, 2.9%	13 out of 5817 genes, 0.2%	0.000189234	YGL119W:YLR201C:YOL008W:YML110C:YOL096C:YOR125C:YDR204W	COQ8:COQ9:COQ10:COQ5:COQ3:CAT5:COQ4
2-0.2-4	42181	ketone biosynthetic process	7 out of 241 genes, 2.9%	13 out of 5817 genes, 0.2%	0.000189234	YGL119W:YLR201C:YOL008W:YML110C:YOL096C:YOR125C:YDR204W	COQ8:COQ9:COQ10:COQ5:COQ3:CAT5:COQ4
2-0.2-4	1901661	quinone metabolic process	7 out of 241 genes, 2.9%	13 out of 5817 genes, 0.2%	0.000189234	YGL119W:YLR201C:YOL008W:YML110C:YOL096C:YOR125C:YDR204W	COQ8:COQ9:COQ10:COQ5:COQ3:CAT5:COQ4
2-0.2-4	1901663	quinone biosynthetic process	7 out of 241 genes, 2.9%	13 out of 5817 genes, 0.2%	0.000189234	YGL119W:YLR201C:YOL008W:YML110C:YOL096C:YOR125C:YDR204W	COQ8:COQ9:COQ10:COQ5:COQ3:CAT5:COQ4
2-0.2-4	6818	hydrogen transport	11 out of 241 genes, 4.6%	39 out of 5817 genes, 0.7%	0.000209175	YDR298C:YDR377W:YLR447C:YEL027W:YHR039C-B:YPL271W:YEL051W:YKL080W:YBR127C:YHR026W:YPL234C	ATP5:ATP17:VMA6:VMA3::ATP15:VMA8:VMA5:VMA2:VMA16:VMA11
2-0.2-4	6091	generation of precursor metabolites and energy	24 out of 241 genes, 10.0%	182 out of 5817 genes, 3.1%	0.000251787	YMR083W:YOL008W:YHR051W:YGL119W:YLR201C:YLR139C:YDR079W:YJL209W:YDR231C:YBL045C:YPL132W:YEL024W:YDR148C:YML110C:YOR136W:YMR256C:YOR065W:YGL107C:YMR267W:YDR529C:YPR191W:YPR100W:YGR112W:YLR067C	ADH3:COQ10:COX6:COQ8:COQ9:SLS1:PET100:CBP1:COX20:COR1:COX11:RIP1:KGD2:COQ5:IDH2:COX7:CYT1:RMD9:PPA2:QCR7:QCR2:MRPL51:SHY1:PET309
2-0.2-4	6461	protein complex assembly	27 out of 241 genes, 11.2%	225 out of 5817 genes, 3.9%	0.000315497	YDR350C:YBR120C:YKL087C:YDR394W:YMR098C:YDL045W-A:YLR038C:YER154W:YJL180C:YER058W:YDR079W:YDR231C:YPL132W:YKL122C:YGR105W:YMR089C:YBL022C:YIL075C:YHR116W:YDR507C:YDR375C:YML129C:YDR529C:YLR200W:YHR060W:YGR112W:YAL039C	ATP22:CBP6:CYT2:RPT3:ATP25::COX12:OXA1:ATP12:PET117:PET100:COX20:COX11:SRP21:VMA21:YTA12:PIM1:RPN2:COX23:GIN4:BCS1:COX14:QCR7:YKE2:VMA22:SHY1:CYC3
2-0.2-4	44238	primary metabolic process	160 out of 241 genes, 66.4%	2958 out of 5817 genes, 50.9%	0.00032805	YGL240W:YMR083W:YJL063C:YDR394W:YOR187W:YOL033W:YML092C:YDL045W-A:YKR006C:YPL031C:YBR127C:YBL021C:YPL013C:YHR011W:YOR341W:YLR204W:YGR220C:YOR158W:YMR089C:YBL022C:YGR048W:YMR072W:YOR125C:YMR286W:YGL070C:YPL104W:YFL016C:YBR282W:YFL036W:YDR377W:YAL044C:YBR120C:YBR179C:YER050C:YJR101W:YPL271W:YKL109W:YPL118W:YGR076C:YGR215W:YHR147C:YDL033C:YKL155C:YDR194C:YIL075C:YGL092W:YOR136W:YMR150C:YOL038W:YGL10…	DOC1:ADH3:MRPL8:RPT3:TUF1:MSE1:PRE8::MRPL13:PHO85:VMA2:HAP3:MRPS16:DIA4:RPA190:QRI5:MRPL9:PET123:YTA12:PIM1:UFD1:ABF2:CAT5:MRPL33:RPB9:MSD1:MDJ1:MRPL27:RPO41:ATP17:GCV3:CBP6:FZO1:RSM18:RSM26:ATP15:HAP4:MRP51:MRPL25:RSM27:MRPL6:SLM3:RSM22:MSS116:RPN2:NUP145:IDH2:IMP1:PRE6:RMD9:NAT1:MRPL22:MED7:SNF2:PPT2:CBP2:HFI1:MRPL7:CBP1:SIN4:GIN4:MRPL35:YDR115W:HER2:MSS51:IMG1:MTG2:MEF1:HUR1:KNH1:MIP1:COX20:AT…
2-0.2-4	32042	mitochondrial DNA metabolic process	5 out of 241 genes, 2.1%	6 out of 5817 genes, 0.1%	0.000482684	YPL029W:YOR330C:YHR120W:YMR072W:YCR028C-A	SUV3:MIP1:MSH1:ABF2:
2-0.2-4	30004	cellular monovalent inorganic cation homeostasis	10 out of 241 genes, 4.1%	35 out of 5817 genes, 0.6%	0.000646194	YDR065W:YLR447C:YEL027W:YHR039C-B:YEL051W:YKL080W:YBR127C:YHR060W:YHR026W:YPL234C	RRG1:VMA6:VMA3::VMA8:VMA5:VMA2:VMA22:VMA16:VMA11
2-0.2-4	55067	monovalent inorganic cation homeostasis	10 out of 241 genes, 4.1%	40 out of 5817 genes, 0.7%	0.00248414	YDR065W:YLR447C:YEL027W:YHR039C-B:YEL051W:YKL080W:YBR127C:YHR060W:YHR026W:YPL234C	RRG1:VMA6:VMA3::VMA8:VMA5:VMA2:VMA22:VMA16:VMA11
2-0.2-4	372	Group I intron splicing	5 out of 241 genes, 2.1%	8 out of 5817 genes, 0.1%	0.0042057	YPL029W:YDR194C:YGR222W:YLR382C:YHL038C	SUV3:MSS116:PET54:NAM2:CBP2
2-0.2-4	376	RNA splicing, via transesterification reactions with guanosine as nucleophile	5 out of 241 genes, 2.1%	8 out of 5817 genes, 0.1%	0.0042057	YPL029W:YDR194C:YGR222W:YLR382C:YHL038C	SUV3:MSS116:PET54:NAM2:CBP2
2-0.2-4	70127	tRNA aminoacylation for mitochondrial protein translation	6 out of 241 genes, 2.5%	13 out of 5817 genes, 0.2%	0.00453436	YDR268W:YPL104W:YOL033W:YCR024C:YHR011W:YPR047W	MSW1:MSD1:MSE1:SLM5:DIA4:MSF1
2-0.2-4	70131	positive regulation of mitochondrial translation	6 out of 241 genes, 2.5%	13 out of 5817 genes, 0.2%	0.00453436	YDR350C:YBR120C:YMR257C:YLR203C:YDR197W:YGR222W	ATP22:CBP6:PET111:MSS51:CBS2:PET54
2-0.2-4	10822	positive regulation of mitochondrion organization	6 out of 241 genes, 2.5%	14 out of 5817 genes, 0.2%	0.00766125	YDR350C:YBR120C:YMR257C:YLR203C:YDR197W:YGR222W	ATP22:CBP6:PET111:MSS51:CBS2:PET54
2-0.2-4	15672	monovalent inorganic cation transport	11 out of 241 genes, 4.6%	57 out of 5817 genes, 1.0%	0.0118721	YDR298C:YDR377W:YLR447C:YEL027W:YHR039C-B:YPL271W:YEL051W:YKL080W:YBR127C:YHR026W:YPL234C	ATP5:ATP17:VMA6:VMA3::ATP15:VMA8:VMA5:VMA2:VMA16:VMA11
2-0.2-4	15988	energy coupled proton transmembrane transport, against electrochemical gradient	6 out of 241 genes, 2.5%	15 out of 5817 genes, 0.3%	0.0123283	YKL080W:YBR127C:YLR447C:YEL027W:YPL234C:YHR026W	VMA5:VMA2:VMA6:VMA3:VMA11:VMA16
2-0.2-4	15991	ATP hydrolysis coupled proton transport	6 out of 241 genes, 2.5%	15 out of 5817 genes, 0.3%	0.0123283	YKL080W:YBR127C:YLR447C:YEL027W:YPL234C:YHR026W	VMA5:VMA2:VMA6:VMA3:VMA11:VMA16
2-0.2-4	42180	cellular ketone metabolic process	7 out of 241 genes, 2.9%	22 out of 5817 genes, 0.4%	0.0136372	YGL119W:YLR201C:YOL008W:YML110C:YOL096C:YOR125C:YDR204W	COQ8:COQ9:COQ10:COQ5:COQ3:CAT5:COQ4
2-0.2-4	44710	single-organism metabolic process	71 out of 241 genes, 29.5%	1085 out of 5817 genes, 18.7%	0.0152869	YMR083W:YEL050C:YOL008W:YLR056W:YOR187W:YOL033W:YHR051W:YPR047W:YGL119W:YLR139C:YMR084W:YLL027W:YBR127C:YHR011W:YBL022C:YOR125C:YBL080C:YPL104W:YDL104C:YBL033C:YAL044C:YDR377W:YBR179C:YPR067W:YJL102W:YJR101W:YLR382C:YOL096C:YPL271W:YLR201C:YGR036C:YAL035W:YDL045C:YDL033C:YOR211C:YEL024W:YOR136W:YGL107C:YDR197W:YPR191W:YPL172C:YDR204W:YOR290C:YML126C:YPL148C:YCR004C:YGR171C:YNL160W:YDR079W:YJL209W…	ADH3:RML2:COQ10:ERG3:TUF1:MSE1:COX6:MSF1:COQ8:SLS1:YMR084W:ISA1:VMA2:DIA4:PIM1:CAT5:PET112:MSD1:QRI7:RIB1:GCV3:ATP17:FZO1:ISA2:MEF2:RSM26:NAM2:COQ3:ATP15:COQ9:CAX4:FUN12:FAD1:SLM3:MGM1:RIP1:IDH2:RMD9:CBS2:QCR2:COX10:COQ4:SNF2:ERG13:PPT2:YCP4:MSM1:YGP1:PET100:CBP1:COR1:GEM1:COX7:PPA2:HER2:SLM5:MTG2:MEF1:COX20:ATP5:COX11:COQ5:KGD2:GTF1:CYT1:MSW1:QCR7:VPS34:MRPL51:SHY1:PET309
2-0.2-4	6418	tRNA aminoacylation for protein translation	8 out of 241 genes, 3.3%	32 out of 5817 genes, 0.6%	0.0243171	YOL033W:YLR382C:YPR047W:YDR268W:YPL104W:YGR171C:YHR011W:YCR024C	MSE1:NAM2:MSF1:MSW1:MSD1:MSM1:DIA4:SLM5
2-0.2-4	17004	cytochrome complex assembly	5 out of 241 genes, 2.1%	11 out of 5817 genes, 0.2%	0.031304	YBR120C:YDR529C:YKL087C:YAL039C:YDR375C	CBP6:QCR7:CYT2:CYC3:BCS1
2-0.2-4	33617	mitochondrial respiratory chain complex IV assembly	6 out of 241 genes, 2.5%	18 out of 5817 genes, 0.3%	0.0411623	YLR038C:YML129C:YGR112W:YER058W:YDR079W:YDR231C	COX12:COX14:SHY1:PET117:PET100:COX20
[truncated: 806 more rows]

## Sheet: L
ORF	YPD_shiftL	HL_intL	CSH_intL	HL.AS_intL	YPEG_shiftL	HLEG_intL	CSHEG_intL	HLEG.AS_intL	Gene
[truncated: 6,168 more rows]

## Sheet: K
ORF	YPD_shiftK	HL_intK	CSH_intK	HL.AS_intK	YPEG_shiftK	HLEG_intK	CSHEG_intK	HLEG.AS_intK	Gene
[truncated: 6,168 more rows]
